# Supplementary material for: Regulatory Network Analyses Reveal Genome-Wide Potentiation of LIF Signaling by Glucocorticoids and Define an Innate Cell Defense Response
Source: PLoS Genet. 2008 Oct 17;4(10):e1000224. doi: 10.1371/journal.pgen.1000224 (PMC2562516; doi:10.1371/journal.pgen.1000224)
Supplement: Table S1 — List of genomic STAT3 binding regions selected for a P value threshold of 10−5 after analysis with MAT algorithm (mouse mm7 assembly). (0.47 MB XLS) [file pgen.1000224.s002.xls]

## Sheet: Stat3 whole genome binding site
Table S1: List of genomic Stat3 binding regions selected for a P value threshold of 10-5 after MAT algorithm analysis. (Mouse mm7 assembly)
WG_Fragment	Chr	Start	End	-10log10_Pvalue	MATScore	Fold_Change	FDR(%)	Peak_Pos	Length
Stat3+LIF_10e-5_1	chr1	3205420	3205982	54.94	3.94	2.05	12.85	262	562
Stat3+LIF_10e-5_2	chr1	3411553	3412798	149.65	6.98	3.3	0	549	1245
Stat3+LIF_10e-5_3	chr1	4344542	4345066	52.92	3.85	1.98	15.94	262	524
Stat3+LIF_10e-5_4	chr1	5018178	5019245	110.7	5.91	3.11	0	651	1067
Stat3+LIF_10e-5_5	chr1	6740660	6741776	300.83	10.13	6.18	0	599	1116
Stat3+LIF_10e-5_6	chr1	8452675	8453199	52.74	3.85	2.25	16.14	262	524
Stat3+LIF_10e-5_7	chr1	9672954	9673580	59.54	4.14	2	8.18	364	626
Stat3+LIF_10e-5_8	chr1	9707298	9708304	486.31	13	12.32	0	635	1006
Stat3+LIF_10e-5_9	chr1	9779034	9780322	276.59	9.69	4.13	0	669	1288
Stat3+LIF_10e-5_10	chr1	9887175	9887946	64.8	4.35	2.22	5.06	409	771
Stat3+LIF_10e-5_11	chr1	9991291	9991997	66.15	4.4	2.24	4.61	262	706
Stat3+LIF_10e-5_12	chr1	10090121	10091260	120.65	6.2	3.64	0	528	1139
Stat3+LIF_10e-5_13	chr1	10379662	10380186	52.6	3.84	2.43	16.27	262	524
Stat3+LIF_10e-5_14	chr1	13616333	13617140	71.04	4.59	2.12	1.72	368	807
Stat3+LIF_10e-5_15	chr1	15781380	15781904	51.14	3.77	1.85	18.9	262	524
Stat3+LIF_10e-5_16	chr1	16253933	16255085	95.21	5.43	1.41	0	677	1152
Stat3+LIF_10e-5_17	chr1	16259435	16260286	89.75	5.25	1.4	0	495	851
Stat3+LIF_10e-5_20	chr1	16845928	16847079	124.41	6.3	3.07	0	541	1151
Stat3+LIF_10e-5_21	chr1	21320702	21321434	65.31	4.37	2.06	5.06	432	732
Stat3+LIF_10e-5_22	chr1	21680859	21681527	72.38	4.64	2.39	0.35	262	668
Stat3+LIF_10e-5_23	chr1	21681405	21681929	50.25	3.73	1.96	19.82	262	524
Stat3+LIF_10e-5_24	chr1	22003966	22004590	53.78	3.89	2.09	14.46	362	624
Stat3+LIF_10e-5_25	chr1	22024390	22025096	76.45	4.79	2.3	0.35	339	706
Stat3+LIF_10e-5_26	chr1	22756183	22756817	67.32	4.45	2.32	3.72	372	634
Stat3+LIF_10e-5_27	chr1	22882603	22883307	53.42	3.88	2.01	14.98	262	704
Stat3+LIF_10e-5_28	chr1	24760178	24761003	70.18	4.56	2.22	2.36	526	825
Stat3+LIF_10e-5_31	chr1	24895665	24896498	77.01	4.81	1.43	0.35	365	833
Stat3+LIF_10e-5_35	chr1	24968861	24969502	51.71	3.8	1.98	17.67	379	641
Stat3+LIF_10e-5_36	chr1	26491962	26492667	53.14	3.86	2.47	15.66	443	705
Stat3+LIF_10e-5_37	chr1	29543262	29543821	62.81	4.27	2.66	6.1	262	559
Stat3+LIF_10e-5_38	chr1	31242457	31243374	96.2	5.46	2.96	0	582	917
Stat3+LIF_10e-5_39	chr1	34228828	34229385	51.77	3.8	1.93	17.36	262	557
Stat3+LIF_10e-5_40	chr1	34229521	34230362	64.35	4.33	2.21	5.87	473	841
Stat3+LIF_10e-5_41	chr1	36166822	36168608	469.23	12.76	9.12	0	875	1786
Stat3+LIF_10e-5_42	chr1	36177703	36178264	61.39	4.21	2.27	6.85	262	561
Stat3+LIF_10e-5_43	chr1	36321007	36321531	55.14	3.95	2.02	12.06	262	524
Stat3+LIF_10e-5_44	chr1	36496143	36497044	91.16	5.3	2.58	0	370	901
Stat3+LIF_10e-5_45	chr1	36544901	36545902	122.31	6.25	3.3	0	662	1001
Stat3+LIF_10e-5_46	chr1	36549625	36550509	87.44	5.17	2.86	0	477	884
Stat3+LIF_10e-5_47	chr1	37270820	37271344	51.12	3.77	1.92	18.9	262	524
Stat3+LIF_10e-5_48	chr1	37483513	37484297	74.75	4.73	2.9	0.35	522	784
Stat3+LIF_10e-5_49	chr1	37588391	37589369	72.2	4.63	2.33	0.35	581	978
Stat3+LIF_10e-5_50	chr1	37591874	37592507	63.21	4.29	2.08	5.87	333	633
Stat3+LIF_10e-5_51	chr1	37824742	37826256	103.53	5.69	3.43	0	1252	1514
Stat3+LIF_10e-5_52	chr1	38131023	38132044	90.7	5.28	2.63	0	573	1021
Stat3+LIF_10e-5_53	chr1	38292189	38292749	52.08	3.82	2.04	16.95	298	560
Stat3+LIF_10e-5_54	chr1	40013913	40014755	82.17	4.99	3.17	0	544	842
Stat3+LIF_10e-5_55	chr1	40471645	40472941	287.25	9.88	6.75	0	888	1296
Stat3+LIF_10e-5_56	chr1	40472588	40473112	119.58	6.17	4.07	0	262	524
Stat3+LIF_10e-5_57	chr1	43544977	43545774	105.07	5.74	3.66	0	262	797
Stat3+LIF_10e-5_58	chr1	43545576	43546857	157.23	7.17	3.52	0	774	1281
Stat3+LIF_10e-5_59	chr1	43715190	43716599	76.89	4.81	2.28	0.35	598	1409
Stat3+LIF_10e-5_60	chr1	44281968	44282532	53.73	3.89	2.09	14.64	262	564
Stat3+LIF_10e-5_61	chr1	46364429	46365507	107.29	5.81	2.4	0	398	1078
Stat3+LIF_10e-5_62	chr1	47054802	47055434	55.01	3.94	2.06	12.85	370	632
Stat3+LIF_10e-5_63	chr1	48668052	48668576	50.18	3.73	2.01	19.79	262	524
Stat3+LIF_10e-5_64	chr1	51858614	51859315	61.83	4.23	2.23	6.43	334	701
Stat3+LIF_10e-5_65	chr1	51953628	51954185	51.96	3.81	1.88	17.01	295	557
Stat3+LIF_10e-5_66	chr1	51979591	51980115	56.08	3.99	2.09	10.88	262	524
Stat3+LIF_10e-5_67	chr1	52347184	52348179	212.22	8.42	5.21	0	623	995
Stat3+LIF_10e-5_68	chr1	52348345	52348869	51.62	3.8	2.06	17.79	262	524
Stat3+LIF_10e-5_69	chr1	52587318	52588917	180.03	7.71	4.02	0	712	1599
Stat3+LIF_10e-5_70	chr1	52687633	52689191	315.61	10.38	5.59	0	616	1558
Stat3+LIF_10e-5_71	chr1	53185178	53185963	74.4	4.72	2.33	0.35	451	785
Stat3+LIF_10e-5_72	chr1	54684743	54685481	56.19	4	2.37	10.88	476	738
Stat3+LIF_10e-5_73	chr1	55333524	55334048	56.45	4.01	2.17	10.67	262	524
Stat3+LIF_10e-5_74	chr1	56671357	56671987	54.88	3.94	2.07	12.85	334	630
Stat3+LIF_10e-5_75	chr1	57740715	57741412	92.52	5.34	2.55	0	334	697
Stat3+LIF_10e-5_76	chr1	58103038	58103964	129.74	6.45	3	0	548	926
Stat3+LIF_10e-5_77	chr1	59053982	59054684	59.4	4.13	2.1	8.11	297	702
Stat3+LIF_10e-5_78	chr1	59936019	59936871	68.74	4.5	2.37	3.16	303	852
Stat3+LIF_10e-5_79	chr1	60966919	60967520	58.21	4.08	2.14	8.74	302	601
Stat3+LIF_10e-5_80	chr1	61019270	61020257	134.52	6.58	3.1	0	619	987
Stat3+LIF_10e-5_81	chr1	61029288	61030026	67.58	4.46	2.07	3.45	297	738
Stat3+LIF_10e-5_82	chr1	61113728	61114288	56.97	4.03	1.95	9.67	298	560
Stat3+LIF_10e-5_83	chr1	61113975	61114535	66.43	4.41	2.68	4.61	298	560
Stat3+LIF_10e-5_84	chr1	61453814	61454404	52.53	3.84	2.16	16.37	295	590
Stat3+LIF_10e-5_85	chr1	61902281	61903035	83.29	5.03	3.09	0	385	754
Stat3+LIF_10e-5_86	chr1	62885096	62885620	52.16	3.82	1.97	16.92	262	524
Stat3+LIF_10e-5_87	chr1	63128092	63128876	88.09	5.2	2.7	0	367	784
Stat3+LIF_10e-5_88	chr1	64193379	64194193	68.42	4.49	2.29	3.16	479	814
Stat3+LIF_10e-5_89	chr1	64360648	64361172	50.12	3.73	1.92	19.79	262	524
Stat3+LIF_10e-5_90	chr1	64764932	64765488	111.78	5.94	3.92	0	294	556
Stat3+LIF_10e-5_91	chr1	64821801	64822753	95.73	5.45	3.3	0	294	952
Stat3+LIF_10e-5_92	chr1	66560336	66561267	92.31	5.34	2.58	0	524	931
Stat3+LIF_10e-5_93	chr1	67630237	67630761	53.37	3.87	2.31	14.98	262	524
Stat3+LIF_10e-5_94	chr1	69218572	69219096	54.38	3.92	2.35	13.56	262	524
Stat3+LIF_10e-5_95	chr1	71739065	71739664	58.28	4.08	2.16	8.52	303	599
Stat3+LIF_10e-5_96	chr1	74827975	74828571	58.64	4.1	2.08	8.11	334	596
Stat3+LIF_10e-5_97	chr1	74900514	74901335	136	6.62	3.92	0	262	821
Stat3+LIF_10e-5_98	chr1	75134358	75136516	343.37	10.85	6.51	0	1465	2158
Stat3+LIF_10e-5_99	chr1	75138673	75139575	89.08	5.23	2.71	0	371	902
Stat3+LIF_10e-5_100	chr1	75139259	75140207	93.52	5.38	2.43	0	436	948
Stat3+LIF_10e-5_101	chr1	75140636	75141408	66.71	4.42	2.51	4.61	510	772
Stat3+LIF_10e-5_102	chr1	75508857	75509454	59.37	4.13	2.04	8.11	299	597
Stat3+LIF_10e-5_103	chr1	75509292	75510099	82.76	5.01	3.09	0	545	807
Stat3+LIF_10e-5_104	chr1	75515566	75516425	81.71	4.98	3.19	0	262	859
Stat3+LIF_10e-5_105	chr1	75563885	75564594	64.29	4.33	2.38	5.87	412	709
Stat3+LIF_10e-5_106	chr1	76544575	76545245	68.85	4.51	2.51	3.16	297	670
Stat3+LIF_10e-5_107	chr1	77346523	77347047	54.44	3.92	1.88	13.56	262	524
Stat3+LIF_10e-5_108	chr1	78007834	78008514	54.96	3.94	2.03	12.85	418	680
Stat3+LIF_10e-5_109	chr1	78867138	78867662	55.4	3.96	2.32	11.87	262	524
Stat3+LIF_10e-5_110	chr1	78942590	78943402	99.75	5.58	3.19	0	376	812
Stat3+LIF_10e-5_111	chr1	78961906	78962863	100.52	5.6	2.76	0	480	957
Stat3+LIF_10e-5_112	chr1	80641790	80642831	254.9	9.28	5.36	0	426	1041
Stat3+LIF_10e-5_113	chr1	81068365	81069446	109.35	5.87	2.76	0	604	1081
Stat3+LIF_10e-5_114	chr1	81432792	81433316	50.86	3.76	2.24	18.91	262	524
Stat3+LIF_10e-5_115	chr1	81481254	81481778	53.69	3.89	2.13	14.69	262	524
Stat3+LIF_10e-5_116	chr1	82995682	82996825	154.19	7.09	3.37	0	602	1143
Stat3+LIF_10e-5_117	chr1	84120171	84120958	71.45	4.61	2.31	1.72	451	787
Stat3+LIF_10e-5_118	chr1	86370940	86371464	55.69	3.97	2.32	11.36	262	524
Stat3+LIF_10e-5_119	chr1	88340862	88341981	229.88	8.79	4.89	0	595	1119
Stat3+LIF_10e-5_120	chr1	88487591	88488682	91.85	5.32	2.54	0	445	1091
Stat3+LIF_10e-5_121	chr1	88562955	88563517	54.47	3.92	2.16	13.56	300	562
Stat3+LIF_10e-5_122	chr1	88563782	88564869	142.04	6.78	3.33	0	645	1087
Stat3+LIF_10e-5_123	chr1	88958752	88959604	67.79	4.47	2.15	3.16	331	852
Stat3+LIF_10e-5_124	chr1	89150534	89151135	57.58	4.05	2.23	9.55	302	601
Stat3+LIF_10e-5_125	chr1	90066230	90067016	92.8	5.35	2.9	0	334	786
Stat3+LIF_10e-5_126	chr1	90066939	90067725	60.58	4.18	2.04	6.98	487	786
Stat3+LIF_10e-5_127	chr1	90182169	90183321	128.91	6.43	3.19	0	719	1152
Stat3+LIF_10e-5_128	chr1	90189564	90190199	89.32	5.24	3.06	0	298	635
Stat3+LIF_10e-5_129	chr1	90309460	90309984	52.38	3.83	1.98	16.6	262	524
Stat3+LIF_10e-5_130	chr1	90800929	90801899	73.46	4.68	2.33	0.35	419	970
Stat3+LIF_10e-5_131	chr1	92255860	92256422	54.07	3.9	2.34	14.23	262	562
Stat3+LIF_10e-5_132	chr1	92256109	92256966	125.17	6.33	3.99	0	558	857
Stat3+LIF_10e-5_133	chr1	92652406	92653595	183.18	7.78	3.74	0	479	1189
Stat3+LIF_10e-5_134	chr1	93595678	93596607	79.72	4.91	2.46	0.35	418	929
Stat3+LIF_10e-5_135	chr1	93815213	93815908	59.99	4.16	2.12	7.77	433	695
Stat3+LIF_10e-5_136	chr1	95431723	95432819	294.45	10.01	6.72	0	682	1096
Stat3+LIF_10e-5_137	chr1	97739478	97740365	106.97	5.8	2.63	0	374	887
Stat3+LIF_10e-5_138	chr1	97770053	97771416	103.71	5.7	2.79	0	533	1363
Stat3+LIF_10e-5_139	chr1	97907228	97908339	153.48	7.07	3.52	0	599	1111
Stat3+LIF_10e-5_140	chr1	98532245	98532769	52.7	3.84	2.38	16.14	262	524
Stat3+LIF_10e-5_141	chr1	104225137	104225661	52.07	3.82	2.06	16.95	262	524
Stat3+LIF_10e-5_142	chr1	105319184	105320333	154.35	7.09	3.4	0	625	1149
Stat3+LIF_10e-5_143	chr1	105970843	105971399	55.87	3.98	1.86	10.99	294	556
Stat3+LIF_10e-5_144	chr1	106518705	106519550	120.58	6.2	3.56	0	296	845
Stat3+LIF_10e-5_145	chr1	106565457	106566740	90.72	5.28	2.63	0	594	1283
Stat3+LIF_10e-5_146	chr1	106610981	106611543	57.07	4.03	2.05	9.67	300	562
Stat3+LIF_10e-5_147	chr1	111066241	111066797	53.62	3.88	2.22	14.69	294	556
Stat3+LIF_10e-5_148	chr1	111748865	111749530	55.99	3.99	2.01	10.88	262	665
Stat3+LIF_10e-5_149	chr1	112351014	112351571	52.61	3.84	2.32	16.27	262	557
Stat3+LIF_10e-5_150	chr1	115917401	115917992	66.22	4.41	2.15	4.61	329	591
Stat3+LIF_10e-5_151	chr1	118248887	118249483	55.96	3.99	2.04	10.99	262	596
Stat3+LIF_10e-5_152	chr1	119826281	119826844	55.32	3.96	2.05	11.87	262	563
Stat3+LIF_10e-5_153	chr1	121792775	121793299	51.32	3.78	2.17	18.67	262	524
Stat3+LIF_10e-5_154	chr1	123401871	123402395	53.9	3.9	2.41	14.29	262	524
Stat3+LIF_10e-5_155	chr1	126893210	126893734	56.74	4.02	2.17	10.07	262	524
Stat3+LIF_10e-5_156	chr1	126985213	126986026	74.51	4.72	2.27	0.35	335	813
Stat3+LIF_10e-5_158	chr1	128351672	128352196	51.03	3.77	1.89	18.9	262	524
Stat3+LIF_10e-5_159	chr1	128351891	128352484	58.32	4.09	2.04	8.29	262	593
Stat3+LIF_10e-5_160	chr1	131364392	131365474	82.99	5.02	2.47	0	715	1082
Stat3+LIF_10e-5_161	chr1	131369546	131370792	130.04	6.46	3.55	0	410	1246
Stat3+LIF_10e-5_162	chr1	131473379	131474259	81.93	4.99	2.89	0	551	880
Stat3+LIF_10e-5_163	chr1	131722522	131723486	95.83	5.45	2.73	0	456	964
Stat3+LIF_10e-5_164	chr1	132217284	132218153	110.35	5.9	2.77	0	496	869
Stat3+LIF_10e-5_165	chr1	132218682	132219354	55.78	3.98	2.18	10.99	410	672
Stat3+LIF_10e-5_166	chr1	132458405	132459000	83.04	5.02	2.67	0	333	595
Stat3+LIF_10e-5_167	chr1	132458648	132459696	113	5.98	2.99	0	497	1048
Stat3+LIF_10e-5_168	chr1	133048273	133048941	72.75	4.65	2.6	0.35	369	668
Stat3+LIF_10e-5_169	chr1	133089178	133090254	182.76	7.77	5.73	0	777	1076
Stat3+LIF_10e-5_170	chr1	133968940	133970006	263.44	9.44	5.77	0	530	1066
Stat3+LIF_10e-5_171	chr1	133969818	133970899	91.16	5.3	2.5	0	572	1081
Stat3+LIF_10e-5_172	chr1	133972366	133973854	129.23	6.44	3.34	0	810	1488
Stat3+LIF_10e-5_173	chr1	135116018	135116722	70.53	4.57	2.22	2.36	341	704
Stat3+LIF_10e-5_174	chr1	135117011	135117896	80.64	4.94	2.42	0	480	885
Stat3+LIF_10e-5_175	chr1	135137983	135139211	116.27	6.07	2.74	0	542	1228
Stat3+LIF_10e-5_176	chr1	135435790	135436426	65.79	4.39	2.35	4.61	262	636
Stat3+LIF_10e-5_177	chr1	135469497	135470056	62.95	4.28	2.5	5.87	262	559
Stat3+LIF_10e-5_178	chr1	135493984	135494612	58.48	4.09	2.05	8.11	262	628
Stat3+LIF_10e-5_179	chr1	136230793	136231488	62.92	4.27	2.05	5.87	299	695
Stat3+LIF_10e-5_180	chr1	136301817	136302341	50.69	3.75	2.03	19.06	262	524
Stat3+LIF_10e-5_181	chr1	136553223	136554119	59.49	4.13	1.66	8.11	321	896
Stat3+LIF_10e-5_182	chr1	136746440	136748050	154.57	7.1	3.73	0	1013	1610
Stat3+LIF_10e-5_183	chr1	136747734	136748258	57.97	4.07	2.5	9.2	262	524
Stat3+LIF_10e-5_184	chr1	137899685	137900209	54.37	3.92	2.1	13.56	262	524
Stat3+LIF_10e-5_185	chr1	140330151	140330710	53.86	3.89	2.12	14.29	297	559
Stat3+LIF_10e-5_186	chr1	140353382	140353943	52.75	3.85	2.19	16.14	299	561
Stat3+LIF_10e-5_187	chr1	143662629	143663484	87.97	5.19	2.72	0	451	855
Stat3+LIF_10e-5_188	chr1	143745334	143746262	71.32	4.6	2.26	1.72	554	928
Stat3+LIF_10e-5_189	chr1	146482895	146483419	54.74	3.93	2.07	12.85	262	524
Stat3+LIF_10e-5_190	chr1	149084073	149084870	79.73	4.91	2.35	0.35	535	797
Stat3+LIF_10e-5_191	chr1	149693780	149694586	58.78	4.1	2.54	8.11	262	806
Stat3+LIF_10e-5_192	chr1	151924723	151925655	99.65	5.57	2.44	0	469	932
Stat3+LIF_10e-5_193	chr1	153141710	153142510	118.61	6.14	4	0	538	800
Stat3+LIF_10e-5_194	chr1	154719023	154719747	61.77	4.23	1.56	6.43	290	724
Stat3+LIF_10e-5_195	chr1	154762792	154763816	226.09	8.71	5.25	0	558	1024
Stat3+LIF_10e-5_196	chr1	154942811	154943636	71.12	4.59	2.24	1.72	414	825
Stat3+LIF_10e-5_197	chr1	155021268	155021898	62.55	4.26	2.08	6.33	297	630
Stat3+LIF_10e-5_198	chr1	156965390	156966137	65.34	4.37	2.26	4.89	413	747
Stat3+LIF_10e-5_199	chr1	157002525	157003228	61.52	4.22	2.31	6.85	369	703
Stat3+LIF_10e-5_200	chr1	157388500	157389103	76.28	4.78	2.43	0.35	300	603
Stat3+LIF_10e-5_201	chr1	157548732	157549256	51.28	3.78	2.36	18.67	262	524
Stat3+LIF_10e-5_202	chr1	159066740	159067401	59.05	4.12	2.48	8.11	399	661
Stat3+LIF_10e-5_203	chr1	159192181	159192788	62.42	4.25	2.57	6.33	297	607
Stat3+LIF_10e-5_204	chr1	160221295	160222771	138.67	6.69	3.95	0	778	1476
Stat3+LIF_10e-5_205	chr1	160301178	160301734	50.35	3.74	1.9	19.6	294	556
Stat3+LIF_10e-5_206	chr1	161839269	161840451	342.12	10.83	6.57	0	570	1182
Stat3+LIF_10e-5_207	chr1	162527649	162528305	54.78	3.93	2.07	12.85	394	656
Stat3+LIF_10e-5_208	chr1	164448559	164449391	75.02	4.74	2.38	0.35	430	832
Stat3+LIF_10e-5_209	chr1	164472760	164473315	54.43	3.92	1.86	13.56	293	555
Stat3+LIF_10e-5_210	chr1	164545206	164546389	189	7.91	4.08	0	579	1183
Stat3+LIF_10e-5_211	chr1	164863695	164864894	117.12	6.1	2.83	0	446	1199
Stat3+LIF_10e-5_212	chr1	164864821	164865345	50.19	3.73	1.93	19.79	262	524
Stat3+LIF_10e-5_213	chr1	165061925	165062893	150.13	6.99	3.51	0	560	968
Stat3+LIF_10e-5_214	chr1	165075594	165076650	169.9	7.47	4.08	0	398	1056
Stat3+LIF_10e-5_215	chr1	165113061	165114566	149.1	6.96	3.27	0	956	1505
Stat3+LIF_10e-5_216	chr1	165530640	165531196	53.97	3.9	2.02	14.23	262	556
Stat3+LIF_10e-5_217	chr1	165600099	165601385	276.5	9.69	5.13	0	622	1286
Stat3+LIF_10e-5_218	chr1	165602067	165602773	68.72	4.5	2.32	3.16	372	706
Stat3+LIF_10e-5_219	chr1	166418043	166418603	53.86	3.89	2	14.29	298	560
Stat3+LIF_10e-5_220	chr1	168128757	168129464	98.01	5.52	2.67	0	414	707
Stat3+LIF_10e-5_221	chr1	169727893	169729645	779.84	16.57	19.77	0	1140	1752
Stat3+LIF_10e-5_222	chr1	169794889	169797097	1576.32	23.71	57.27	0	1271	2208
Stat3+LIF_10e-5_223	chr1	169843595	169844414	88.49	5.21	3.2	0	521	819
Stat3+LIF_10e-5_224	chr1	170010818	170011380	56.33	4	2.21	10.67	300	562
Stat3+LIF_10e-5_225	chr1	170844414	170845341	66.69	4.42	2.27	4.61	553	927
Stat3+LIF_10e-5_226	chr1	171033887	171034601	69.11	4.52	2.14	3.16	347	714
Stat3+LIF_10e-5_227	chr1	171084247	171085053	78.4	4.86	2.95	0.35	474	806
Stat3+LIF_10e-5_228	chr1	171263903	171264752	115.53	6.05	3.17	0	398	849
Stat3+LIF_10e-5_229	chr1	172279355	172280443	109.55	5.88	2.78	0	467	1088
Stat3+LIF_10e-5_230	chr1	172480735	172482336	264.01	9.45	4.92	0	972	1601
Stat3+LIF_10e-5_231	chr1	176911904	176913220	88.58	5.21	2.45	0	505	1316
Stat3+LIF_10e-5_232	chr1	177609538	177610129	56.82	4.02	2.47	10.07	262	591
Stat3+LIF_10e-5_233	chr1	177609809	177610831	91.67	5.32	2.62	0	631	1022
Stat3+LIF_10e-5_234	chr1	178337906	178338864	91.52	5.31	2.49	0	585	958
Stat3+LIF_10e-5_235	chr1	178725796	178726933	120.2	6.19	2.85	0	651	1137
Stat3+LIF_10e-5_236	chr1	178973090	178973614	56.03	3.99	2.15	10.88	262	524
Stat3+LIF_10e-5_237	chr1	179088842	179089963	199.98	8.16	4.1	0	551	1121
Stat3+LIF_10e-5_238	chr1	180244826	180245793	98.68	5.54	2.75	0	409	967
Stat3+LIF_10e-5_239	chr1	180809851	180811395	349.9	10.96	7.13	0	662	1544
Stat3+LIF_10e-5_240	chr1	181189551	181190442	69.69	4.54	2.36	2.67	479	891
Stat3+LIF_10e-5_241	chr1	183561501	183562060	55.27	3.96	1.94	11.87	262	559
Stat3+LIF_10e-5_242	chr1	183686254	183687326	121	6.21	3.02	0	551	1072
Stat3+LIF_10e-5_243	chr1	184370611	184371135	51	3.77	2.04	18.91	262	524
Stat3+LIF_10e-5_244	chr1	185330652	185331931	260.12	9.38	4.95	0	615	1279
Stat3+LIF_10e-5_245	chr1	185349134	185349698	51.72	3.8	2.15	17.67	262	564
Stat3+LIF_10e-5_246	chr1	185366926	185367450	50	3.72	1.97	19.89	262	524
Stat3+LIF_10e-5_247	chr1	185386797	185387769	100.41	5.6	2.6	0	672	972
Stat3+LIF_10e-5_248	chr1	185663226	185664244	249.33	9.17	4.74	0	473	1018
Stat3+LIF_10e-5_249	chr1	185678357	185679203	81.65	4.98	2.54	0	440	846
Stat3+LIF_10e-5_250	chr1	185742804	185744267	488.4	13.03	9.22	0	727	1463
Stat3+LIF_10e-5_251	chr1	186147719	186148705	89.19	5.23	2.39	0	511	986
Stat3+LIF_10e-5_252	chr1	186322031	186323142	111.05	5.92	3.08	0	528	1111
Stat3+LIF_10e-5_253	chr1	187324163	187325035	253.66	9.26	7.8	0	610	872
Stat3+LIF_10e-5_254	chr1	187459933	187460654	67.06	4.44	2.68	3.99	459	721
Stat3+LIF_10e-5_255	chr1	188133286	188134208	109.84	5.88	2.69	0	512	922
Stat3+LIF_10e-5_256	chr1	188196342	188196866	50.37	3.74	1.93	19.53	262	524
Stat3+LIF_10e-5_257	chr1	188240816	188241796	193.01	8	4.75	0	370	980
Stat3+LIF_10e-5_258	chr1	188886485	188887009	58.63	4.1	2.16	8.11	262	524
Stat3+LIF_10e-5_263	chr1	189917972	189919082	156.31	7.14	3.97	0	479	1110
Stat3+LIF_10e-5_264	chr1	190992383	190993093	64.44	4.34	2.19	5.87	336	710
Stat3+LIF_10e-5_268	chr1	192006487	192007472	87.29	5.17	2.63	0	439	985
Stat3+LIF_10e-5_269	chr1	192007310	192007985	61	4.2	2.13	6.85	303	675
Stat3+LIF_10e-5_270	chr1	192009547	192010244	61.29	4.21	2	6.85	298	697
Stat3+LIF_10e-5_271	chr1	192029008	192030730	819.16	17	18.13	0	538	1722
Stat3+LIF_10e-5_272	chr1	192031394	192032057	56.22	4	2.1	10.88	262	663
Stat3+LIF_10e-5_273	chr1	192282861	192283783	93.25	5.37	2.61	0	479	922
Stat3+LIF_10e-5_274	chr1	192682978	192683602	59.51	4.14	2.2	8.11	293	624
Stat3+LIF_10e-5_275	chr1	194532650	194533532	89.22	5.23	2.39	0	430	882
Stat3+LIF_10e-5_276	chr1	194571590	194572322	64.32	4.33	2.12	5.87	294	732
Stat3+LIF_10e-5_277	chr9	9935082	9935606	50.98	3.77	2.43	18.91	262	524
Stat3+LIF_10e-5_279	chr9	13589782	13590413	57.67	4.06	2.42	9.4	332	631
Stat3+LIF_10e-5_280	chr9	13927126	13928224	96.81	5.48	2.64	0	449	1098
Stat3+LIF_10e-5_281	chr9	14566218	14566885	56.55	4.01	2.41	10.67	262	667
Stat3+LIF_10e-5_282	chr9	19497789	19498345	60.65	4.18	2.56	6.98	262	556
Stat3+LIF_10e-5_283	chr9	19526539	19527165	65.45	4.38	2.04	4.61	297	626
Stat3+LIF_10e-5_284	chr9	20827691	20828250	60.03	4.16	2.37	7.13	297	559
Stat3+LIF_10e-5_285	chr9	21164480	21165530	164.02	7.33	2.49	0	503	1050
Stat3+LIF_10e-5_286	chr9	21304683	21305428	69.79	4.54	2.15	2.67	301	745
Stat3+LIF_10e-5_287	chr9	22699520	22700082	82.51	5.01	3.06	0	300	562
Stat3+LIF_10e-5_288	chr9	22699748	22700347	85.02	5.09	3.12	0	300	599
Stat3+LIF_10e-5_289	chr9	22705192	22706668	269.08	9.55	5.15	0	771	1476
Stat3+LIF_10e-5_290	chr9	23098182	23099325	187.45	7.88	3.92	0	539	1143
Stat3+LIF_10e-5_291	chr9	24075030	24075587	51.25	3.78	2.05	18.67	295	557
Stat3+LIF_10e-5_292	chr9	26310226	26310786	52.42	3.83	1.99	16.6	262	560
Stat3+LIF_10e-5_293	chr9	27690532	27691056	53.31	3.87	1.9	15.52	262	524
Stat3+LIF_10e-5_294	chr9	29120242	29121264	91.36	5.3	2.49	0	551	1022
Stat3+LIF_10e-5_295	chr9	30884869	30886080	75.13	4.74	2.27	0.35	632	1211
Stat3+LIF_10e-5_296	chr9	31015934	31016817	67.41	4.45	1.98	3.72	516	883
Stat3+LIF_10e-5_297	chr9	31016544	31017746	685.31	15.51	14.19	0	614	1202
Stat3+LIF_10e-5_298	chr9	31017418	31019664	123.62	6.28	3.17	0	845	2246
Stat3+LIF_10e-5_299	chr9	31019311	31020546	105.55	5.75	2.64	0	618	1235
Stat3+LIF_10e-5_300	chr9	31772874	31773624	74.28	4.71	2.39	0.35	342	750
Stat3+LIF_10e-5_301	chr9	31993175	31993766	63.53	4.3	2.28	5.87	329	591
Stat3+LIF_10e-5_302	chr9	35021930	35022489	53.29	3.87	1.98	15.52	262	559
Stat3+LIF_10e-5_303	chr9	35069844	35070890	215.96	8.5	4.61	0	567	1046
Stat3+LIF_10e-5_304	chr9	35093616	35094140	52.42	3.83	2.25	16.6	262	524
Stat3+LIF_10e-5_305	chr9	35093856	35094412	52.57	3.84	1.95	16.37	294	556
Stat3+LIF_10e-5_306	chr9	35106200	35106760	55.7	3.97	1.99	11.36	298	560
Stat3+LIF_10e-5_307	chr9	36759401	36759993	63.87	4.31	2.39	5.87	297	592
Stat3+LIF_10e-5_308	chr9	38444937	38445461	52.02	3.81	1.96	16.95	262	524
Stat3+LIF_10e-5_309	chr9	38647795	38648751	70.7	4.58	2.55	2.06	394	956
Stat3+LIF_10e-5_310	chr9	39533669	39534317	73.34	4.68	2.35	0.35	348	648
Stat3+LIF_10e-5_311	chr9	39533974	39534719	66.82	4.43	2.14	4.27	443	745
Stat3+LIF_10e-5_312	chr9	40068858	40069454	52.92	3.85	2.1	15.94	262	596
Stat3+LIF_10e-5_313	chr9	40181824	40182386	56.07	3.99	1.96	10.88	300	562
Stat3+LIF_10e-5_314	chr9	40324644	40325168	50.27	3.73	2.42	19.82	262	524
Stat3+LIF_10e-5_315	chr9	40388415	40389078	58.77	4.1	2.15	8.11	298	663
Stat3+LIF_10e-5_316	chr9	42034651	42035992	113.14	5.98	3.41	0	1038	1341
Stat3+LIF_10e-5_317	chr9	42577184	42577927	71.69	4.62	2.44	1.06	481	743
Stat3+LIF_10e-5_318	chr9	43038829	43039758	79.9	4.91	2.28	0	374	929
Stat3+LIF_10e-5_319	chr9	43040945	43041651	76.7	4.8	2.48	0.35	338	706
Stat3+LIF_10e-5_320	chr9	43387809	43388728	74.64	4.72	2.24	0.35	437	919
Stat3+LIF_10e-5_321	chr9	43672026	43673175	113.17	5.98	3.11	0	627	1149
Stat3+LIF_10e-5_322	chr9	43830921	43831688	68.38	4.49	2.31	3.16	420	767
Stat3+LIF_10e-5_323	chr9	44015150	44015711	54.97	3.94	2	12.85	262	561
Stat3+LIF_10e-5_324	chr9	44449196	44449910	68	4.47	2.37	3.16	301	714
Stat3+LIF_10e-5_325	chr9	44853519	44854043	51.24	3.78	2.11	18.67	262	524
Stat3+LIF_10e-5_326	chr9	44855422	44855946	50.2	3.73	2	19.79	262	524
Stat3+LIF_10e-5_327	chr9	45122947	45123627	66.68	4.42	2.39	4.61	418	680
Stat3+LIF_10e-5_328	chr9	45319695	45320437	83.64	5.04	3.07	0	480	742
Stat3+LIF_10e-5_329	chr9	45726724	45728104	201.57	8.19	4.1	0	870	1380
Stat3+LIF_10e-5_330	chr9	45919807	45920719	73.65	4.69	2.29	0.35	440	912
Stat3+LIF_10e-5_331	chr9	47431926	47432598	53.91	3.9	1.99	14.29	333	672
Stat3+LIF_10e-5_332	chr9	47871138	47871906	90.92	5.29	2.97	0	468	768
Stat3+LIF_10e-5_333	chr9	47923793	47924656	93.75	5.38	2.52	0	411	863
Stat3+LIF_10e-5_334	chr9	48732727	48733251	50.26	3.73	1.95	19.82	262	524
Stat3+LIF_10e-5_335	chr9	48733204	48733728	52.06	3.82	2.14	16.95	262	524
Stat3+LIF_10e-5_336	chr9	49789787	49790347	58.1	4.08	2.11	9.2	262	560
Stat3+LIF_10e-5_337	chr9	50374288	50375206	152.66	7.05	3.64	0	441	918
Stat3+LIF_10e-5_338	chr9	50399722	50401104	93.24	5.37	2.56	0	520	1382
Stat3+LIF_10e-5_339	chr9	50678691	50679215	53.8	3.89	2.11	14.29	262	524
Stat3+LIF_10e-5_340	chr9	50705226	50705973	57.08	4.03	2.17	9.67	338	747
Stat3+LIF_10e-5_341	chr9	51125068	51125592	63.89	4.31	2.31	5.87	262	524
Stat3+LIF_10e-5_342	chr9	51466196	51466720	52.91	3.85	2.02	15.94	262	524
Stat3+LIF_10e-5_343	chr9	52879502	52880205	53.95	3.9	2.05	14.23	441	703
Stat3+LIF_10e-5_344	chr9	53686340	53686970	53.58	3.88	2.2	14.69	262	630
Stat3+LIF_10e-5_345	chr9	54531418	54532291	82.33	5	2.46	0	439	873
Stat3+LIF_10e-5_346	chr9	54532172	54533092	129.34	6.44	3.36	0	396	920
Stat3+LIF_10e-5_347	chr9	54678029	54678553	50.15	3.73	1.94	19.79	262	524
Stat3+LIF_10e-5_348	chr9	55362442	55363831	225.35	8.69	4.46	0	687	1389
Stat3+LIF_10e-5_349	chr9	56159546	56160559	236.06	8.91	4.85	0	581	1013
Stat3+LIF_10e-5_350	chr9	56445957	56446554	63.6	4.3	2.28	5.87	298	597
Stat3+LIF_10e-5_351	chr9	56763464	56764219	66.42	4.41	2.42	4.61	493	755
Stat3+LIF_10e-5_352	chr9	57551565	57552122	65.71	4.39	2.38	4.61	295	557
Stat3+LIF_10e-5_353	chr9	58449827	58450351	50.72	3.75	1.97	18.91	262	524
Stat3+LIF_10e-5_354	chr9	59511801	59512866	121.4	6.22	3.03	0	507	1065
Stat3+LIF_10e-5_355	chr9	59513956	59514905	88.01	5.19	2.67	0	434	949
Stat3+LIF_10e-5_356	chr9	59718895	59719637	74.46	4.72	2.36	0.35	296	742
Stat3+LIF_10e-5_357	chr9	59950094	59950618	52.75	3.85	2.14	16.14	262	524
Stat3+LIF_10e-5_358	chr9	60055808	60056546	55.01	3.94	2.38	12.85	476	738
Stat3+LIF_10e-5_359	chr9	60652347	60652940	54.68	3.93	2.11	12.85	294	593
Stat3+LIF_10e-5_360	chr9	60665801	60666344	51.84	3.81	2.16	17.01	281	543
Stat3+LIF_10e-5_361	chr9	60785658	60786423	56.02	3.99	2.42	10.88	466	765
Stat3+LIF_10e-5_362	chr9	60786213	60787003	72.56	4.65	2.3	0.35	366	790
Stat3+LIF_10e-5_363	chr9	61374600	61375124	60.3	4.17	2.35	7.13	262	524
Stat3+LIF_10e-5_364	chr9	61395202	61396351	233.15	8.85	4.94	0	653	1149
Stat3+LIF_10e-5_365	chr9	61396801	61397805	122.64	6.25	3.35	0	502	1004
Stat3+LIF_10e-5_366	chr9	61672439	61673743	310.89	10.3	6.75	0	733	1304
Stat3+LIF_10e-5_367	chr9	61732245	61732921	56.71	4.02	2.37	10.07	262	676
Stat3+LIF_10e-5_368	chr9	61835091	61835781	59.11	4.12	2.2	8.11	297	690
Stat3+LIF_10e-5_369	chr9	62145130	62145869	70.1	4.56	2.18	2.36	407	739
Stat3+LIF_10e-5_370	chr9	62181711	62182464	66.38	4.41	2.33	4.61	336	753
Stat3+LIF_10e-5_371	chr9	62855577	62856177	60.09	4.16	2.59	7.13	338	600
Stat3+LIF_10e-5_372	chr9	64334985	64335688	87.59	5.18	3.05	0	262	703
Stat3+LIF_10e-5_373	chr9	64378912	64379793	121.44	6.22	3	0	445	881
Stat3+LIF_10e-5_374	chr9	64399374	64400380	103.06	5.68	3.03	0	428	1006
Stat3+LIF_10e-5_375	chr9	64765873	64766397	50.5	3.74	1.98	19.2	262	524
Stat3+LIF_10e-5_376	chr9	65052964	65053562	58.38	4.09	1.85	8.29	336	598
Stat3+LIF_10e-5_377	chr9	65243988	65244585	63.93	4.32	2.65	5.87	262	597
Stat3+LIF_10e-5_378	chr9	65324393	65325299	139.25	6.71	3.49	0	516	906
Stat3+LIF_10e-5_379	chr9	65832082	65832971	162.98	7.31	4.08	0	405	889
Stat3+LIF_10e-5_381	chr9	66315193	66316051	174.16	7.57	5.31	0	262	858
Stat3+LIF_10e-5_382	chr9	66636549	66637193	70.54	4.57	2.32	2.36	382	644
Stat3+LIF_10e-5_383	chr9	66764561	66765369	81.18	4.96	2.41	0	440	808
Stat3+LIF_10e-5_384	chr9	66961806	66962362	52.07	3.82	2.04	16.95	294	556
Stat3+LIF_10e-5_385	chr9	67787471	67788463	293.16	9.99	7.28	0	262	992
Stat3+LIF_10e-5_386	chr9	67803581	67804513	104.18	5.71	2.97	0	561	932
Stat3+LIF_10e-5_387	chr9	67827492	67828245	79.05	4.88	2.88	0.35	262	753
Stat3+LIF_10e-5_388	chr9	67848078	67849743	795.71	16.75	20.55	0	1011	1665
Stat3+LIF_10e-5_389	chr9	67962192	67962716	53.98	3.9	2.06	14.23	262	524
Stat3+LIF_10e-5_390	chr9	68083648	68084172	56.33	4	2.25	10.67	262	524
Stat3+LIF_10e-5_391	chr9	68271155	68272238	119.05	6.15	3	0	637	1083
Stat3+LIF_10e-5_392	chr9	68845088	68845790	61.75	4.23	2.18	6.43	296	702
Stat3+LIF_10e-5_393	chr9	69038318	69039263	137.75	6.67	3.18	0	405	945
Stat3+LIF_10e-5_394	chr9	70043751	70044710	156.72	7.15	3.78	0	367	959
Stat3+LIF_10e-5_395	chr9	70453600	70454339	67.26	4.45	2.3	3.72	332	739
Stat3+LIF_10e-5_396	chr9	70453981	70454542	53	3.86	2.05	15.83	262	561
Stat3+LIF_10e-5_397	chr9	70703494	70704665	203.59	8.24	4.33	0	585	1171
Stat3+LIF_10e-5_398	chr9	70882296	70883927	124.13	6.3	3.33	0	367	1631
Stat3+LIF_10e-5_399	chr9	70897539	70898685	83.62	5.04	2.37	0	530	1146
Stat3+LIF_10e-5_400	chr9	70923265	70924222	163.61	7.32	5.17	0	695	957
Stat3+LIF_10e-5_401	chr9	70923887	70924795	796.57	16.76	25.58	0	365	908
Stat3+LIF_10e-5_402	chr9	70992146	70993215	193.78	8.02	4.25	0	448	1069
Stat3+LIF_10e-5_403	chr9	71601198	71602065	67.86	4.47	2.3	3.16	294	867
Stat3+LIF_10e-5_404	chr9	71603451	71604417	108.12	5.83	3.27	0	333	966
Stat3+LIF_10e-5_405	chr9	73077559	73078271	68.06	4.48	2.43	3.16	411	712
Stat3+LIF_10e-5_406	chr9	73173157	73173681	52.37	3.83	2.28	16.6	262	524
Stat3+LIF_10e-5_407	chr9	75157916	75158616	60.9	4.19	2.04	6.85	293	700
Stat3+LIF_10e-5_408	chr9	75470953	75471786	114.39	6.02	3.38	0	571	833
Stat3+LIF_10e-5_409	chr9	75484231	75485111	76.25	4.78	2.45	0.35	477	880
Stat3+LIF_10e-5_410	chr9	75638454	75639280	66.94	4.43	2.79	3.99	299	826
Stat3+LIF_10e-5_411	chr9	75859706	75860266	53.14	3.86	2.14	15.66	262	560
Stat3+LIF_10e-5_412	chr9	76098437	76099109	56.97	4.03	2.15	9.67	301	672
Stat3+LIF_10e-5_413	chr9	77094258	77094816	54.24	3.91	2	13.92	296	558
Stat3+LIF_10e-5_414	chr9	79835987	79836906	66.23	4.41	2.16	4.61	551	919
Stat3+LIF_10e-5_415	chr9	80376327	80376887	63.94	4.32	2.21	5.87	262	560
Stat3+LIF_10e-5_416	chr9	84351004	84351754	53.59	3.88	1.96	14.69	419	750
Stat3+LIF_10e-5_417	chr9	84506209	84507725	245.61	9.1	5.59	0	948	1516
Stat3+LIF_10e-5_418	chr9	85075332	85076523	523.87	13.51	10.16	0	467	1191
Stat3+LIF_10e-5_419	chr9	86681195	86681719	52.29	3.83	2.17	16.6	262	524
Stat3+LIF_10e-5_420	chr9	87999291	87999815	62.76	4.27	2	6.1	262	524
Stat3+LIF_10e-5_421	chr9	89740789	89741383	52.16	3.82	2.3	16.92	332	594
Stat3+LIF_10e-5_422	chr9	89741075	89741848	60.23	4.16	2.39	7.13	262	773
Stat3+LIF_10e-5_423	chr9	91589217	91589845	60.9	4.19	2.5	6.85	332	628
Stat3+LIF_10e-5_424	chr9	92499952	92500898	107.27	5.81	2.8	0	470	946
Stat3+LIF_10e-5_425	chr9	94304767	94305530	65.51	4.38	2.1	4.61	298	763
Stat3+LIF_10e-5_426	chr9	94925465	94926501	206.53	8.3	4.28	0	511	1036
Stat3+LIF_10e-5_427	chr9	95125076	95125600	51.07	3.77	2.33	18.9	262	524
Stat3+LIF_10e-5_428	chr9	95406784	95407308	50.33	3.74	2	19.6	262	524
Stat3+LIF_10e-5_429	chr9	97921432	97922174	82.52	5.01	2.56	0	300	742
Stat3+LIF_10e-5_430	chr9	97921873	97922397	54.16	3.91	2.12	14.14	262	524
Stat3+LIF_10e-5_431	chr9	98413757	98414388	52.54	3.84	2.36	16.37	369	631
Stat3+LIF_10e-5_432	chr9	98986732	98987439	64.93	4.35	2.18	5.06	301	707
Stat3+LIF_10e-5_433	chr9	99077946	99078769	122.39	6.25	3.1	0	375	823
Stat3+LIF_10e-5_435	chr9	103080887	103081411	58.88	4.11	1.71	8.11	262	524
Stat3+LIF_10e-5_436	chr9	107025692	107026421	55.32	3.96	2.15	11.87	298	729
Stat3+LIF_10e-5_437	chr9	107233237	107234054	98.81	5.55	2.56	0	342	817
Stat3+LIF_10e-5_438	chr9	107342375	107343057	69.78	4.54	2.47	2.67	380	682
Stat3+LIF_10e-5_439	chr9	107374455	107375119	59.54	4.14	2.44	8.18	333	664
Stat3+LIF_10e-5_440	chr9	107405098	107405879	86.34	5.14	2.47	0	441	781
Stat3+LIF_10e-5_443	chr9	109690026	109690691	55.82	3.98	2.1	10.99	303	665
Stat3+LIF_10e-5_444	chr9	110011548	110012785	93.93	5.39	2.7	0	370	1237
Stat3+LIF_10e-5_445	chr9	110109327	110110177	95.82	5.45	3.42	0	588	850
Stat3+LIF_10e-5_446	chr9	110422952	110424357	121.15	6.21	2.95	0	478	1405
Stat3+LIF_10e-5_447	chr9	111209317	111209917	71.95	4.63	2.81	0.35	262	600
Stat3+LIF_10e-5_448	chr9	111875909	111876469	50.35	3.74	2.03	19.6	298	560
Stat3+LIF_10e-5_449	chr9	112529834	112530428	57.08	4.03	2.08	9.67	332	594
Stat3+LIF_10e-5_450	chr9	112563068	112564066	102.23	5.65	2.66	0	594	998
Stat3+LIF_10e-5_451	chr9	113384556	113385080	51.42	3.79	2.34	18.47	262	524
Stat3+LIF_10e-5_452	chr9	115270060	115270948	129.48	6.44	4	0	588	888
Stat3+LIF_10e-5_453	chr9	115407458	115408609	292.41	9.98	9.37	0	262	1151
Stat3+LIF_10e-5_454	chr9	115522400	115523176	84.14	5.06	3.04	0	514	776
Stat3+LIF_10e-5_455	chr9	115900383	115901576	117.21	6.1	3.23	0	534	1193
Stat3+LIF_10e-5_456	chr9	115901274	115901869	60.14	4.16	2.45	7.13	298	595
Stat3+LIF_10e-5_457	chr9	115986220	115986851	59.98	4.15	2.1	7.77	369	631
Stat3+LIF_10e-5_458	chr9	115986967	115987491	53.2	3.87	2.04	15.66	262	524
Stat3+LIF_10e-5_459	chr9	116044911	116045435	52.65	3.84	2.07	16.14	262	524
Stat3+LIF_10e-5_460	chr9	116047713	116048343	57.48	4.05	2.09	9.55	333	630
Stat3+LIF_10e-5_461	chr9	117827509	117828214	58.79	4.11	2.34	8.11	295	705
Stat3+LIF_10e-5_462	chr9	118456520	118457225	71.11	4.59	2.69	1.72	262	705
Stat3+LIF_10e-5_463	chr9	118457914	118459187	204.35	8.25	4.52	0	624	1273
Stat3+LIF_10e-5_464	chr9	118587984	118589437	201.6	8.19	4.12	0	917	1453
Stat3+LIF_10e-5_465	chr9	119019626	119020980	184.14	7.8	3.97	0	808	1354
Stat3+LIF_10e-5_466	chr9	119243446	119244463	126.44	6.36	3.35	0	605	1017
Stat3+LIF_10e-5_467	chr9	120195109	120195858	76.75	4.8	2.53	0.35	330	749
Stat3+LIF_10e-5_468	chr9	120240034	120241049	103.57	5.69	2.68	0	544	1015
Stat3+LIF_10e-5_469	chr9	120388919	120389547	61.72	4.23	2.18	6.43	262	628
Stat3+LIF_10e-5_470	chr9	120389207	120390069	75.79	4.77	2.43	0.35	262	862
Stat3+LIF_10e-5_471	chr9	120625029	120626583	170.42	7.49	3.66	0	484	1554
Stat3+LIF_10e-5_472	chr9	120628889	120629882	102.67	5.67	2.71	0	425	993
Stat3+LIF_10e-5_473	chr9	120869895	120870749	95.59	5.44	3.08	0	333	854
Stat3+LIF_10e-5_474	chr9	121017126	121017864	109.66	5.88	3.65	0	262	738
Stat3+LIF_10e-5_475	chr9	121583405	121583964	58.31	4.09	2.12	8.29	297	559
Stat3+LIF_10e-5_476	chr9	122945303	122946085	138.73	6.69	4.28	0	520	782
Stat3+LIF_10e-5_477	chr9	122945786	122946969	100.33	5.59	2.88	0	809	1183
Stat3+LIF_10e-5_478	chr9	123308297	123308821	53.96	3.9	2.12	14.23	262	524
Stat3+LIF_10e-5_479	chr9	123308475	123309035	55.12	3.95	2.14	12.25	262	560
Stat3+LIF_10e-5_480	chr9	123700943	123701467	56.03	3.99	2.01	10.88	262	524
Stat3+LIF_10e-5_481	chr19	3953614	3954756	101.07	5.62	2.77	0	700	1142
Stat3+LIF_10e-5_482	chr19	4210141	4210665	66.72	4.43	2.73	4.61	262	524
Stat3+LIF_10e-5_483	chr19	4652534	4653252	72.75	4.65	2.26	0.35	350	718
Stat3+LIF_10e-5_484	chr19	4875551	4876258	63.52	4.3	2.38	5.87	445	707
Stat3+LIF_10e-5_485	chr19	4887896	4888988	77.29	4.82	2.35	0.35	373	1092
Stat3+LIF_10e-5_486	chr19	4888650	4889409	57.81	4.06	1.99	9.4	262	759
Stat3+LIF_10e-5_487	chr19	5368630	5369367	69.64	4.54	2.37	2.67	373	737
Stat3+LIF_10e-5_488	chr19	5692175	5692969	89.17	5.23	2.48	0	454	794
Stat3+LIF_10e-5_489	chr19	5697550	5698140	57.62	4.06	2.07	9.4	262	590
Stat3+LIF_10e-5_490	chr19	5737284	5737844	52.34	3.83	1.96	16.6	298	560
Stat3+LIF_10e-5_491	chr19	5739857	5741975	709.94	15.8	15.39	0	1133	2118
Stat3+LIF_10e-5_492	chr19	5741611	5742436	247.78	9.14	6.78	0	262	825
Stat3+LIF_10e-5_493	chr19	5743699	5744328	63.01	4.28	2.25	5.87	333	629
Stat3+LIF_10e-5_494	chr19	6770715	6771275	53.08	3.86	2.06	15.83	298	560
Stat3+LIF_10e-5_495	chr19	6886531	6887193	67.91	4.47	2.29	3.16	366	662
Stat3+LIF_10e-5_496	chr19	6956272	6957087	76.59	4.8	2.37	0.35	336	815
Stat3+LIF_10e-5_497	chr19	8311039	8311954	73.27	4.67	2.2	0.35	443	915
Stat3+LIF_10e-5_498	chr19	8632993	8634848	348.56	10.94	7.52	0	1049	1855
Stat3+LIF_10e-5_499	chr19	8663841	8664406	58.02	4.07	2.01	9.2	262	565
Stat3+LIF_10e-5_500	chr19	8664124	8665655	166.77	7.4	3.94	0	1156	1531
Stat3+LIF_10e-5_501	chr19	8710005	8710811	66.78	4.43	2.09	4.56	473	806
Stat3+LIF_10e-5_502	chr19	8744754	8745496	67.15	4.44	2.38	3.72	262	742
Stat3+LIF_10e-5_503	chr19	8745806	8747094	209.64	8.37	5.18	0	675	1288
Stat3+LIF_10e-5_504	chr19	9864094	9865256	123.45	6.28	3.17	0	580	1162
Stat3+LIF_10e-5_505	chr19	9991746	9992495	74.72	4.73	2.95	0.35	262	749
Stat3+LIF_10e-5_506	chr19	10148690	10149393	85.4	5.11	3.01	0	262	703
Stat3+LIF_10e-5_507	chr19	12334930	12335494	58.54	4.1	2.34	8.11	302	564
Stat3+LIF_10e-5_508	chr19	14466340	14466864	51.02	3.77	1.93	18.91	262	524
Stat3+LIF_10e-5_509	chr19	14612720	14613627	110.93	5.92	3.02	0	459	907
Stat3+LIF_10e-5_510	chr19	15729187	15729711	50.32	3.74	2.03	19.82	262	524
Stat3+LIF_10e-5_511	chr19	15729765	15730700	168.1	7.43	5.07	0	301	935
Stat3+LIF_10e-5_512	chr19	16299876	16300786	91.79	5.32	2.5	0	439	910
Stat3+LIF_10e-5_513	chr19	16651521	16652190	65.85	4.39	2.16	4.61	374	669
Stat3+LIF_10e-5_514	chr19	16797933	16798686	68.66	4.5	2.21	3.16	344	753
Stat3+LIF_10e-5_515	chr19	16798992	16799589	64.25	4.33	2.13	5.87	297	597
Stat3+LIF_10e-5_516	chr19	20737526	20738209	66.96	4.43	2.17	3.99	326	683
Stat3+LIF_10e-5_517	chr19	21302027	21302551	55.33	3.96	2.08	11.87	262	524
Stat3+LIF_10e-5_518	chr19	21580358	21580882	60.65	4.18	2.06	6.98	262	524
Stat3+LIF_10e-5_519	chr19	26879893	26880417	55.81	3.98	2.04	10.99	262	524
Stat3+LIF_10e-5_520	chr19	27317301	27317825	51.21	3.78	2.07	18.82	262	524
Stat3+LIF_10e-5_521	chr19	28745707	28746665	136.8	6.64	3.1	0	487	958
Stat3+LIF_10e-5_522	chr19	28965073	28966155	86.29	5.14	2.64	0	684	1082
Stat3+LIF_10e-5_523	chr19	30395958	30396655	71.49	4.61	2.31	1.72	262	697
Stat3+LIF_10e-5_524	chr19	31901367	31901924	55.7	3.97	1.92	11.36	262	557
Stat3+LIF_10e-5_525	chr19	31914188	31915285	1482.02	22.98	83.96	0	367	1097
Stat3+LIF_10e-5_526	chr19	31941134	31941949	60.88	4.19	2.13	6.98	484	815
Stat3+LIF_10e-5_527	chr19	34417428	34418023	56.81	4.02	2.17	10.07	333	595
Stat3+LIF_10e-5_528	chr19	35951507	35952031	51.85	3.81	2.11	17.01	262	524
Stat3+LIF_10e-5_529	chr19	36405765	36406714	74.07	4.7	2.46	0.35	580	949
Stat3+LIF_10e-5_530	chr19	37692064	37693079	108.92	5.86	2.86	0	447	1015
Stat3+LIF_10e-5_531	chr19	37778288	37778923	58.77	4.1	2.21	8.11	373	635
Stat3+LIF_10e-5_532	chr19	37900612	37901393	61.07	4.2	2.28	6.85	296	781
Stat3+LIF_10e-5_533	chr19	37943041	37943565	52.78	3.85	2.17	16.14	262	524
Stat3+LIF_10e-5_534	chr19	38479505	38480312	72.76	4.66	2.36	0.35	509	807
Stat3+LIF_10e-5_535	chr19	40201271	40201944	57.09	4.03	2.13	9.67	262	673
Stat3+LIF_10e-5_536	chr19	40371380	40371904	50.26	3.73	2.1	19.82	262	524
Stat3+LIF_10e-5_537	chr19	40482135	40483554	158.85	7.21	3.89	0	542	1419
Stat3+LIF_10e-5_538	chr19	41338822	41339346	51.58	3.79	1.63	18.13	262	524
Stat3+LIF_10e-5_539	chr19	41379063	41379950	83.67	5.05	2.37	0	338	887
Stat3+LIF_10e-5_540	chr19	41873427	41874190	62.26	4.25	2.29	6.43	295	763
Stat3+LIF_10e-5_541	chr19	41873821	41874345	55.65	3.97	2.45	11.36	262	524
Stat3+LIF_10e-5_542	chr19	41874159	41874717	81.78	4.98	3.21	0	262	558
Stat3+LIF_10e-5_543	chr19	41984720	41985781	133.5	6.55	3.33	0	407	1061
Stat3+LIF_10e-5_544	chr19	42092993	42093517	51.25	3.78	2.07	18.67	262	524
Stat3+LIF_10e-5_545	chr19	42411895	42412607	62.25	4.25	2.11	6.43	375	712
Stat3+LIF_10e-5_546	chr19	43415220	43415964	57.49	4.05	2.14	9.55	410	744
Stat3+LIF_10e-5_547	chr19	43415977	43416534	55.28	3.96	2.08	11.87	262	557
Stat3+LIF_10e-5_548	chr19	43960597	43962206	275.13	9.66	5.64	0	861	1609
Stat3+LIF_10e-5_549	chr19	44900391	44901315	78.37	4.86	2.45	0.35	378	924
Stat3+LIF_10e-5_550	chr19	45953696	45954652	162.5	7.3	3.64	0	586	956
Stat3+LIF_10e-5_551	chr19	46517750	46518565	126.55	6.36	3.56	0	369	815
Stat3+LIF_10e-5_553	chr19	46664514	46665287	59.8	4.15	2.15	8.18	298	773
Stat3+LIF_10e-5_554	chr19	46692381	46693713	533.33	13.64	11.41	0	796	1332
Stat3+LIF_10e-5_555	chr19	46694366	46695625	476.38	12.86	10.26	0	595	1259
Stat3+LIF_10e-5_556	chr19	46698593	46699157	53.45	3.88	1.96	14.98	302	564
Stat3+LIF_10e-5_557	chr19	46872156	46872855	74.52	4.72	2.39	0.35	368	699
Stat3+LIF_10e-5_558	chr19	46883458	46884018	64.89	4.35	2.55	5.06	298	560
Stat3+LIF_10e-5_559	chr19	47089059	47089804	83.79	5.05	2.58	0	444	745
Stat3+LIF_10e-5_560	chr19	47122882	47123959	97.29	5.5	2.67	0	704	1077
Stat3+LIF_10e-5_561	chr19	47437329	47437853	50.74	3.76	2.07	18.91	262	524
Stat3+LIF_10e-5_562	chr19	47437513	47438116	59.55	4.14	2.23	8.18	298	603
Stat3+LIF_10e-5_563	chr19	47445486	47446044	55.98	3.99	2.31	10.88	262	558
Stat3+LIF_10e-5_564	chr19	47912499	47913058	65.16	4.36	2.38	5.06	262	559
Stat3+LIF_10e-5_565	chr19	51782249	51782773	62.83	4.27	2.71	6.1	262	524
Stat3+LIF_10e-5_566	chr19	53299253	53300275	204.1	8.25	4.78	0	406	1022
Stat3+LIF_10e-5_567	chr19	53355837	53357259	270.07	9.57	5.65	0	615	1422
Stat3+LIF_10e-5_568	chr19	53362116	53362640	53.38	3.87	2.37	14.98	262	524
Stat3+LIF_10e-5_569	chr19	53404646	53405170	54.98	3.94	2.12	12.85	262	524
Stat3+LIF_10e-5_570	chr19	53418770	53420095	143.39	6.82	4.48	0	1029	1325
Stat3+LIF_10e-5_571	chr19	53419998	53420522	51.66	3.8	1.94	17.79	262	524
Stat3+LIF_10e-5_572	chr19	53749727	53750352	65.1	4.36	2.21	5.06	326	625
Stat3+LIF_10e-5_573	chr19	53762893	53764522	305.61	10.21	5.86	0	700	1629
Stat3+LIF_10e-5_574	chr19	53764887	53765488	65.86	4.39	2.53	4.61	262	601
Stat3+LIF_10e-5_578	chr19	55051225	55051749	50.12	3.73	2.09	19.79	262	524
Stat3+LIF_10e-5_579	chr19	56763572	56764097	60.58	4.18	1.43	6.98	263	525
Stat3+LIF_10e-5_580	chr19	56789124	56789863	90.55	5.28	3.02	0	294	739
Stat3+LIF_10e-5_581	chr19	56912799	56913743	72.74	4.65	2.3	0.35	368	944
Stat3+LIF_10e-5_582	chr19	57115730	57117319	182.72	7.77	3.89	0	927	1589
Stat3+LIF_10e-5_583	chr19	57119267	57120149	82.49	5	2.34	0	583	882
Stat3+LIF_10e-5_584	chr19	57244865	57245667	77.74	4.84	2.7	0.35	365	802
Stat3+LIF_10e-5_585	chr19	58232039	58232711	64.19	4.33	2.15	5.87	262	672
Stat3+LIF_10e-5_586	chr19	58841128	58841652	58.56	4.1	2.18	8.11	262	524
Stat3+LIF_10e-5_587	chr19	58843864	58844936	109	5.86	3.09	0	500	1072
Stat3+LIF_10e-5_588	chr19	60713748	60714378	59.82	4.15	2.28	8.18	262	630
Stat3+LIF_10e-5_589	chr2	4477096	4477903	73.25	4.88	2.37	2.03	404	807
Stat3+LIF_10e-5_590	chr2	4569385	4569909	56.01	4.17	2.3	17.15	262	524
Stat3+LIF_10e-5_591	chr2	4835580	4836140	52.2	4	2.38	25.26	262	560
Stat3+LIF_10e-5_592	chr2	5494378	5495708	87.96	5.42	2.52	0	822	1330
Stat3+LIF_10e-5_593	chr2	5500448	5501217	67.41	4.65	2.43	4.91	262	769
Stat3+LIF_10e-5_594	chr2	5887344	5887868	51.06	3.94	2.37	28.25	262	524
Stat3+LIF_10e-5_595	chr2	6126618	6127176	51.32	3.96	2.14	27.12	296	558
Stat3+LIF_10e-5_596	chr2	6126970	6127494	53.55	4.06	2.15	22.14	262	524
Stat3+LIF_10e-5_597	chr2	6238841	6239533	63.72	4.5	2.32	6.91	334	692
Stat3+LIF_10e-5_598	chr2	6684423	6685014	56.67	4.2	2.37	15.81	294	591
Stat3+LIF_10e-5_599	chr2	9260364	9260888	53.13	4.04	2.08	22.26	262	524
Stat3+LIF_10e-5_600	chr2	9950199	9950723	53.98	4.08	2.31	21.76	262	524
Stat3+LIF_10e-5_601	chr2	10081622	10082323	76.64	5.01	2.34	1.4	363	701
Stat3+LIF_10e-5_602	chr2	10614792	10615420	56.53	4.19	2.19	15.81	335	628
Stat3+LIF_10e-5_603	chr2	10615050	10615574	52.02	3.99	2.49	25.59	262	524
Stat3+LIF_10e-5_604	chr2	13256896	13257704	58.5	4.28	2.25	13.82	334	808
Stat3+LIF_10e-5_605	chr2	13351602	13352392	85.12	5.32	2.78	0	381	790
Stat3+LIF_10e-5_606	chr2	13352289	13353227	174.91	7.92	4.62	0	364	938
Stat3+LIF_10e-5_607	chr2	14611796	14612395	75.37	4.96	2.46	1.4	300	599
Stat3+LIF_10e-5_608	chr2	18653050	18653614	54.54	4.1	2.12	20.54	302	564
Stat3+LIF_10e-5_609	chr2	19127160	19128537	276.68	10.1	7.09	0	679	1377
Stat3+LIF_10e-5_610	chr2	19129754	19130452	67.92	4.67	2.31	4.35	400	698
Stat3+LIF_10e-5_611	chr2	20399084	20399674	58.57	4.28	2.09	12.83	262	590
Stat3+LIF_10e-5_612	chr2	22028933	22029457	54.25	4.09	2.11	20.77	262	524
Stat3+LIF_10e-5_613	chr2	22029235	22029890	66.06	4.6	2.45	5.06	356	655
Stat3+LIF_10e-5_614	chr2	23627367	23628000	52	3.99	2	25.59	371	633
Stat3+LIF_10e-5_615	chr2	26202714	26203489	108.36	6.1	3.76	0	476	775
Stat3+LIF_10e-5_616	chr2	26203364	26204248	102.87	5.92	3.74	0	294	884
Stat3+LIF_10e-5_617	chr2	26204014	26204940	93.64	5.62	2.75	0	552	926
Stat3+LIF_10e-5_618	chr2	26923423	26924172	55.64	4.15	2.04	17.48	437	749
Stat3+LIF_10e-5_619	chr2	27132742	27133510	63	4.47	2.16	7.89	400	768
Stat3+LIF_10e-5_620	chr2	27546921	27547445	50.11	3.9	2.18	31.08	262	524
Stat3+LIF_10e-5_621	chr2	27547100	27547624	53.63	4.06	2.09	21.89	262	524
Stat3+LIF_10e-5_622	chr2	28421881	28422442	69.14	4.72	2.47	4.35	262	561
Stat3+LIF_10e-5_623	chr2	28913346	28913870	52.79	4.02	2.33	23.47	262	524
Stat3+LIF_10e-5_624	chr2	29396480	29397145	67.75	4.67	2.25	4.35	298	665
Stat3+LIF_10e-5_625	chr2	29490244	29491429	150.5	7.3	3.45	0	606	1185
Stat3+LIF_10e-5_626	chr2	29653352	29654019	68.19	4.68	2.4	4.35	369	667
Stat3+LIF_10e-5_627	chr2	29938172	29939686	139.23	7	3.54	0	1033	1514
Stat3+LIF_10e-5_628	chr2	30370850	30371714	128.17	6.69	3.66	0	379	864
Stat3+LIF_10e-5_629	chr2	30900556	30901390	77.51	5.04	2.38	1.4	500	834
Stat3+LIF_10e-5_630	chr2	31364092	31365569	111.09	6.18	2.94	0	495	1477
Stat3+LIF_10e-5_631	chr2	31365239	31365907	53.64	4.06	2.03	21.89	406	668
Stat3+LIF_10e-5_632	chr2	31382245	31383868	221.2	8.97	5	0	939	1623
Stat3+LIF_10e-5_633	chr2	32416359	32417056	95.11	5.67	3.52	0	435	697
Stat3+LIF_10e-5_634	chr2	33598150	33598883	94.37	5.64	3.49	0	262	733
Stat3+LIF_10e-5_635	chr2	33666078	33666740	62.22	4.44	2.21	8.54	364	662
Stat3+LIF_10e-5_636	chr2	34551108	34551737	60.84	4.38	2.11	10.19	294	629
Stat3+LIF_10e-5_637	chr2	34736390	34736978	65.56	4.58	2.63	5.06	326	588
Stat3+LIF_10e-5_638	chr2	35329677	35330747	67.45	4.65	2.24	4.91	420	1070
Stat3+LIF_10e-5_639	chr2	36056519	36057043	50.08	3.9	2.11	31.08	262	524
Stat3+LIF_10e-5_640	chr2	36056670	36057263	55.69	4.16	2.44	17.21	262	593
Stat3+LIF_10e-5_641	chr2	38934114	38934638	52.61	4.02	2.1	24.65	262	524
Stat3+LIF_10e-5_642	chr2	41091935	41092459	56.3	4.18	2.11	16.6	262	524
Stat3+LIF_10e-5_643	chr2	42116073	42116597	52.98	4.03	2.28	22.55	262	524
Stat3+LIF_10e-5_644	chr2	43967673	43968197	51.12	3.95	2.41	28.01	262	524
Stat3+LIF_10e-5_645	chr2	44332735	44333259	50.94	3.94	2.07	29.26	262	524
Stat3+LIF_10e-5_646	chr2	45007468	45008248	67.85	4.67	2.26	4.35	409	780
Stat3+LIF_10e-5_647	chr2	47096588	47097112	59.99	4.34	2.18	11.54	262	524
Stat3+LIF_10e-5_648	chr2	48668777	48669399	52.49	4.01	2	25	360	622
Stat3+LIF_10e-5_649	chr2	49816866	49817774	65.59	4.58	2.22	5.06	499	908
Stat3+LIF_10e-5_650	chr2	49817872	49818467	60.83	4.38	2.11	10.19	262	595
Stat3+LIF_10e-5_651	chr2	49822306	49823663	266.65	9.9	5.38	0	741	1357
Stat3+LIF_10e-5_652	chr2	49864129	49864653	53.42	4.05	2.12	22.14	262	524
Stat3+LIF_10e-5_653	chr2	50351359	50351920	50.14	3.9	2.49	31.08	299	561
Stat3+LIF_10e-5_654	chr2	51776065	51777127	148.05	7.23	3.48	0	544	1062
Stat3+LIF_10e-5_655	chr2	52326260	52327155	81.05	5.18	2.6	0	513	895
Stat3+LIF_10e-5_656	chr2	52924435	52926142	115.66	6.32	3.18	0	1054	1707
Stat3+LIF_10e-5_657	chr2	52986051	52987111	187.47	8.22	4.74	0	652	1060
Stat3+LIF_10e-5_658	chr2	52992740	52994232	330.75	11.09	6.72	0	690	1492
Stat3+LIF_10e-5_659	chr2	52994690	52995288	64.28	4.53	2.28	6.91	262	598
Stat3+LIF_10e-5_660	chr2	52994993	52995665	59.01	4.3	2.17	12.39	410	672
Stat3+LIF_10e-5_661	chr2	55480410	55481467	147.76	7.23	3.47	0	483	1057
Stat3+LIF_10e-5_662	chr2	55847826	55848562	58.92	4.3	2.55	12.61	474	736
Stat3+LIF_10e-5_663	chr2	55971032	55971632	57.45	4.23	2.27	15.25	338	600
Stat3+LIF_10e-5_664	chr2	56110656	56111441	107.21	6.06	3.75	0	523	785
Stat3+LIF_10e-5_665	chr2	56983013	56983938	115.94	6.33	3.06	0	513	925
Stat3+LIF_10e-5_666	chr2	57237312	57237836	50	3.89	1.99	31.33	262	524
Stat3+LIF_10e-5_667	chr2	58665913	58666899	70.32	4.77	2.25	3.31	654	986
Stat3+LIF_10e-5_668	chr2	59529865	59531704	187.15	8.21	4.07	0	1172	1839
Stat3+LIF_10e-5_669	chr2	60047780	60048342	58.87	4.3	2.21	12.61	262	562
Stat3+LIF_10e-5_670	chr2	60057456	60058779	157.77	7.49	3.81	0	701	1323
Stat3+LIF_10e-5_671	chr2	60841817	60842805	110.09	6.15	2.89	0	551	988
Stat3+LIF_10e-5_672	chr2	62081483	62082040	50.08	3.9	2.26	31.08	295	557
Stat3+LIF_10e-5_673	chr2	62264032	62264556	53.12	4.04	2.19	22.26	262	524
Stat3+LIF_10e-5_674	chr2	62444173	62444880	65.05	4.56	2.23	5.59	409	707
Stat3+LIF_10e-5_675	chr2	64320118	64321064	84.86	5.31	2.71	0	460	946
Stat3+LIF_10e-5_676	chr2	64320717	64321351	61.55	4.41	2.19	8.87	262	634
Stat3+LIF_10e-5_677	chr2	64407856	64408380	68.41	4.69	2.91	4.35	262	524
Stat3+LIF_10e-5_678	chr2	65216134	65216800	55.24	4.14	2.2	18.18	335	666
Stat3+LIF_10e-5_679	chr2	65233114	65233638	50.43	3.91	2.19	30.53	262	524
Stat3+LIF_10e-5_680	chr2	66531463	66532125	65.37	4.57	2.21	5.06	330	662
Stat3+LIF_10e-5_681	chr2	69337469	69337993	50.43	3.91	2.18	30.53	262	524
Stat3+LIF_10e-5_682	chr2	69640811	69641371	56.45	4.19	2.26	15.81	262	560
Stat3+LIF_10e-5_683	chr2	71748501	71749272	62.75	4.46	2.4	8.21	509	771
Stat3+LIF_10e-5_684	chr2	71848499	71849456	95.8	5.69	2.82	0	372	957
Stat3+LIF_10e-5_685	chr2	72595983	72597138	302.68	10.59	6.64	0	670	1155
Stat3+LIF_10e-5_686	chr2	72840185	72840849	73.75	4.9	2.41	1.4	367	664
Stat3+LIF_10e-5_687	chr2	73258855	73259629	118.49	6.4	3.39	0	512	774
Stat3+LIF_10e-5_688	chr2	73259279	73260234	196.13	8.42	5.51	0	262	955
Stat3+LIF_10e-5_689	chr2	73383438	73384595	109.16	6.12	2.86	0	607	1157
Stat3+LIF_10e-5_690	chr2	75125648	75126172	51.52	3.97	2.06	26.23	262	524
Stat3+LIF_10e-5_691	chr2	75800901	75801930	111.38	6.19	2.99	0	475	1029
Stat3+LIF_10e-5_692	chr2	76284296	76285233	100.42	5.84	3.16	0	533	937
Stat3+LIF_10e-5_693	chr2	79222022	79223771	270.45	9.98	5.83	0	960	1749
Stat3+LIF_10e-5_694	chr2	79242614	79243602	117.15	6.36	2.94	0	399	988
Stat3+LIF_10e-5_695	chr2	79243300	79244000	60.58	4.37	2.24	10.19	394	700
Stat3+LIF_10e-5_696	chr2	79253946	79254913	102.05	5.89	2.87	0	448	967
Stat3+LIF_10e-5_697	chr2	79271118	79271673	56.25	4.18	2.07	16.81	293	555
Stat3+LIF_10e-5_698	chr2	79418503	79419439	189.94	8.27	4.76	0	607	936
Stat3+LIF_10e-5_699	chr2	81315690	81316214	52.33	4	2.3	25.26	262	524
Stat3+LIF_10e-5_700	chr2	82439446	82439970	61.73	4.42	2.24	8.87	262	524
Stat3+LIF_10e-5_701	chr2	82439603	82440280	62.93	4.47	2.25	8.21	262	677
Stat3+LIF_10e-5_702	chr2	84577919	84578740	70.77	4.79	2.55	3.31	262	821
Stat3+LIF_10e-5_703	chr2	84680778	84681409	57.45	4.23	2.07	15.25	335	631
Stat3+LIF_10e-5_704	chr2	84858341	84859081	90.58	5.51	3.03	0	372	740
Stat3+LIF_10e-5_705	chr2	85663098	85663622	59.92	4.34	2.46	11.85	262	524
Stat3+LIF_10e-5_706	chr2	85969619	85970143	52.02	3.99	2.44	25.59	262	524
Stat3+LIF_10e-5_707	chr2	86534634	86535274	57.13	4.22	2.17	15.79	299	640
Stat3+LIF_10e-5_708	chr2	88261432	88261956	50.47	3.92	2.02	30.53	262	524
Stat3+LIF_10e-5_709	chr2	88757738	88758294	53.47	4.06	2.49	22.14	294	556
Stat3+LIF_10e-5_710	chr2	89003234	89003758	52.63	4.02	2.27	24.47	262	524
Stat3+LIF_10e-5_711	chr2	89452266	89452790	54.11	4.08	2.34	21.46	262	524
Stat3+LIF_10e-5_712	chr2	91159052	91159753	76.34	5	2.67	1.4	368	701
Stat3+LIF_10e-5_713	chr2	91177010	91178362	159.06	7.52	3.87	0	675	1352
Stat3+LIF_10e-5_714	chr2	91483768	91484694	213.15	8.8	4.85	0	485	926
Stat3+LIF_10e-5_715	chr2	92809249	92809773	68.45	4.69	2.86	4.35	262	524
Stat3+LIF_10e-5_716	chr2	93321468	93321992	52.25	4	2.33	25.26	262	524
Stat3+LIF_10e-5_717	chr2	93321764	93322357	60.83	4.38	2.22	10.19	262	593
Stat3+LIF_10e-5_718	chr2	93760187	93761388	195.22	8.4	4.18	0	515	1201
Stat3+LIF_10e-5_719	chr2	93894960	93896401	330.03	11.08	6.68	0	590	1441
Stat3+LIF_10e-5_720	chr2	93900023	93900547	63.89	4.51	2.25	6.91	262	524
Stat3+LIF_10e-5_721	chr2	94098386	94098983	58.2	4.27	2.13	13.82	302	597
Stat3+LIF_10e-5_722	chr2	99931308	99932017	69.3	4.73	2.56	3.95	338	709
Stat3+LIF_10e-5_723	chr2	100340521	100341045	53.8	4.07	2.34	21.89	262	524
Stat3+LIF_10e-5_724	chr2	102402666	102403231	50.86	3.93	2.02	29.49	262	565
Stat3+LIF_10e-5_725	chr2	103163248	103164068	84.43	5.3	2.97	0	523	820
Stat3+LIF_10e-5_726	chr2	103439310	103440399	172.34	7.85	4.04	0	470	1089
Stat3+LIF_10e-5_727	chr2	104341571	104343093	288.72	10.33	7.04	0	746	1522
Stat3+LIF_10e-5_728	chr2	104664725	104665506	92.96	5.59	3.35	0	338	781
Stat3+LIF_10e-5_729	chr2	106107196	106107720	51.03	3.94	2.01	29.13	262	524
Stat3+LIF_10e-5_730	chr2	106716202	106716883	62.65	4.46	2.17	8.21	352	681
Stat3+LIF_10e-5_731	chr2	108536549	108537289	65.94	4.59	2.38	5.06	368	740
Stat3+LIF_10e-5_732	chr2	109528886	109529410	58.06	4.26	2.32	13.82	262	524
Stat3+LIF_10e-5_733	chr2	110692449	110693015	67.64	4.66	2.87	4.35	262	566
Stat3+LIF_10e-5_734	chr2	112471043	112471605	58.88	4.3	2.17	12.61	262	562
Stat3+LIF_10e-5_735	chr2	116345270	116345794	54.48	4.1	1.73	20.54	262	524
Stat3+LIF_10e-5_736	chr2	118399497	118400237	69.6	4.74	2.47	3.31	445	740
Stat3+LIF_10e-5_737	chr2	118399927	118401721	269.75	9.97	5.91	0	870	1794
Stat3+LIF_10e-5_738	chr2	118586568	118587092	50.95	3.94	2.38	29.26	262	524
Stat3+LIF_10e-5_739	chr2	120711624	120712304	58.7	4.29	2.4	12.83	418	680
Stat3+LIF_10e-5_740	chr2	122520476	122521506	109.54	6.13	2.89	0	405	1030
Stat3+LIF_10e-5_741	chr2	125533382	125534380	89.47	5.47	2.56	0	525	998
Stat3+LIF_10e-5_742	chr2	125607101	125607803	64.18	4.52	2.2	6.91	405	702
Stat3+LIF_10e-5_743	chr2	126922974	126923945	98.46	5.78	2.07	0	493	971
Stat3+LIF_10e-5_744	chr2	128285337	128286222	73.72	4.9	2.43	1.4	433	885
Stat3+LIF_10e-5_745	chr2	129160475	129160999	56.74	4.2	2.06	15.81	262	524
Stat3+LIF_10e-5_746	chr2	129286025	129286970	74.32	4.92	2.35	1.4	401	945
Stat3+LIF_10e-5_747	chr2	129586404	129587074	58	4.26	2.08	14.22	340	670
Stat3+LIF_10e-5_748	chr2	129649111	129650133	112.07	6.21	2.94	0	549	1022
Stat3+LIF_10e-5_749	chr2	130039882	130040655	75.78	4.98	2.37	1.4	511	773
Stat3+LIF_10e-5_750	chr2	131003754	131004821	239.32	9.36	5.82	0	516	1067
Stat3+LIF_10e-5_751	chr2	131298551	131299759	162.21	7.6	3.94	0	608	1208
Stat3+LIF_10e-5_752	chr2	131673315	131674236	90.4	5.51	2.67	0	367	921
Stat3+LIF_10e-5_753	chr2	131987611	131988241	55.68	4.16	2.23	17.21	262	630
Stat3+LIF_10e-5_754	chr2	132285105	132285703	55.73	4.16	2.13	17.21	299	598
Stat3+LIF_10e-5_755	chr2	132319441	132320034	52.04	3.99	2.35	25.26	262	593
Stat3+LIF_10e-5_756	chr2	132347843	132348474	61.69	4.42	2.14	8.87	298	631
Stat3+LIF_10e-5_757	chr2	132425064	132425960	199.1	8.48	5.53	0	340	896
Stat3+LIF_10e-5_758	chr2	132464591	132465471	61.88	4.42	2.14	8.87	544	880
Stat3+LIF_10e-5_759	chr2	134030862	134031493	73.33	4.89	2.94	2.03	298	631
Stat3+LIF_10e-5_760	chr2	134847626	134848150	52.62	4.02	2.02	24.65	262	524
Stat3+LIF_10e-5_761	chr2	135892016	135892865	56.93	4.21	2.05	15.79	475	849
Stat3+LIF_10e-5_762	chr2	136192382	136193202	64.23	4.52	2.47	6.91	299	820
Stat3+LIF_10e-5_763	chr2	136359006	136359643	66.01	4.6	1.85	5.06	334	637
Stat3+LIF_10e-5_764	chr2	136359365	136359889	50.59	3.92	1.66	30.7	262	524
Stat3+LIF_10e-5_765	chr2	136426636	136427775	209.71	8.72	4.86	0	583	1139
Stat3+LIF_10e-5_766	chr2	136435954	136436657	58.6	4.28	2.41	12.83	373	703
Stat3+LIF_10e-5_767	chr2	136564791	136565315	50.81	3.93	2.43	29.71	262	524
Stat3+LIF_10e-5_768	chr2	139806570	139807315	56.83	4.21	2.21	15.79	371	745
Stat3+LIF_10e-5_769	chr2	139911650	139912525	87.29	5.4	2.82	0	545	875
Stat3+LIF_10e-5_770	chr2	141138490	141139051	61.98	4.43	2.37	8.54	262	561
Stat3+LIF_10e-5_771	chr2	141991213	141992189	79.04	5.1	2.51	0.78	537	976
Stat3+LIF_10e-5_772	chr2	142835758	142836460	75.07	4.95	2.35	1.4	262	702
Stat3+LIF_10e-5_773	chr2	143923736	143924436	51.64	3.97	2.07	26.25	438	700
Stat3+LIF_10e-5_774	chr2	143947823	143948578	54.49	4.1	2.1	20.54	262	755
Stat3+LIF_10e-5_775	chr2	144786788	144787312	52.76	4.02	2.1	24.01	262	524
Stat3+LIF_10e-5_776	chr2	145801886	145803688	1079.41	20.36	38.92	0	709	1802
Stat3+LIF_10e-5_777	chr2	145834002	145834599	55.54	4.15	2.23	18	262	597
Stat3+LIF_10e-5_778	chr2	145964917	145965573	59.26	4.31	2.32	12.39	394	656
Stat3+LIF_10e-5_779	chr2	145966274	145967344	120.42	6.46	3.02	0	399	1070
Stat3+LIF_10e-5_780	chr2	146101761	146102528	53.96	4.08	1.98	21.89	505	767
Stat3+LIF_10e-5_781	chr2	146106354	146106950	57.13	4.22	2.18	15.79	262	596
Stat3+LIF_10e-5_782	chr2	147310817	147311341	50.62	3.92	1.95	30.7	262	524
Stat3+LIF_10e-5_783	chr2	147578468	147579061	61.47	4.41	2.15	8.87	262	593
Stat3+LIF_10e-5_784	chr2	148541352	148542495	124.35	6.58	3.12	0	634	1143
Stat3+LIF_10e-5_785	chr2	148618591	148619115	51.58	3.97	1.98	26.23	262	524
Stat3+LIF_10e-5_786	chr2	149877576	149878226	57.65	4.24	1.6	14.93	342	650
Stat3+LIF_10e-5_787	chr2	149958231	149959912	269.19	9.95	3.26	0	1027	1681
Stat3+LIF_10e-5_788	chr2	150051678	150053265	207.17	8.67	2.62	0	900	1587
Stat3+LIF_10e-5_789	chr2	150102571	150104537	245.68	9.49	3.01	0	650	1966
Stat3+LIF_10e-5_790	chr2	150191412	150193228	237.74	9.32	2.94	0	633	1816
Stat3+LIF_10e-5_791	chr2	150307943	150308653	70.95	4.79	1.81	3.31	301	710
Stat3+LIF_10e-5_792	chr2	152090178	152091390	126.55	6.64	3.29	0	553	1212
Stat3+LIF_10e-5_793	chr2	152482445	152483078	54.37	4.1	2.14	20.77	299	633
Stat3+LIF_10e-5_794	chr2	152482737	152483261	53.64	4.06	2.34	21.89	262	524
Stat3+LIF_10e-5_795	chr2	153085357	153086438	127.48	6.67	3.23	0	593	1081
Stat3+LIF_10e-5_796	chr2	153819511	153820750	150.59	7.3	3.44	0	653	1239
Stat3+LIF_10e-5_797	chr2	154232513	154233466	106.79	6.05	2.86	0	372	953
Stat3+LIF_10e-5_798	chr2	155518266	155518986	62.04	4.43	2.25	8.54	421	720
Stat3+LIF_10e-5_799	chr2	155519783	155520750	543.25	14.34	15.24	0	365	967
Stat3+LIF_10e-5_800	chr2	156333811	156334335	55.71	4.16	2.52	17.21	262	524
Stat3+LIF_10e-5_801	chr2	159392512	159393036	54.61	4.11	2.15	20.54	262	524
Stat3+LIF_10e-5_802	chr2	163174477	163175716	114.65	6.29	2.97	0	730	1239
Stat3+LIF_10e-5_803	chr2	163279593	163281021	116.86	6.36	3.14	0	954	1428
Stat3+LIF_10e-5_804	chr2	163491469	163492024	53.17	4.04	1.96	22.26	262	555
Stat3+LIF_10e-5_805	chr2	165621345	165622388	189.05	8.25	4.4	0	507	1043
Stat3+LIF_10e-5_806	chr2	165983162	165984127	70.81	4.79	2.27	3.31	559	965
Stat3+LIF_10e-5_807	chr2	166075040	166075564	52.59	4.02	2.19	24.65	262	524
Stat3+LIF_10e-5_808	chr2	166075214	166075881	62.65	4.46	2.49	8.21	405	667
Stat3+LIF_10e-5_809	chr2	166143570	166144417	92.66	5.58	2.75	0	436	847
Stat3+LIF_10e-5_810	chr2	166190870	166191894	106.04	6.02	2.77	0	513	1024
Stat3+LIF_10e-5_811	chr2	166615880	166616705	226.56	9.09	7.48	0	563	825
Stat3+LIF_10e-5_812	chr2	166616610	166617497	114.87	6.3	3.08	0	446	887
Stat3+LIF_10e-5_813	chr2	166755392	166755947	57.65	4.24	2.55	14.93	262	555
Stat3+LIF_10e-5_814	chr2	166820099	166821046	98.63	5.78	2.71	0	503	947
Stat3+LIF_10e-5_815	chr2	167039554	167040078	51.62	3.97	2.14	26.25	262	524
Stat3+LIF_10e-5_816	chr2	167076952	167077795	107.47	6.07	2.85	0	373	843
Stat3+LIF_10e-5_817	chr2	167113467	167114576	137.28	6.94	3.51	0	626	1109
Stat3+LIF_10e-5_818	chr2	167251086	167251686	59.12	4.31	2.39	12.39	262	600
Stat3+LIF_10e-5_819	chr2	167608814	167609338	57.83	4.25	2.43	14.93	262	524
Stat3+LIF_10e-5_820	chr2	167609403	167610276	90.23	5.5	2.56	0	370	873
Stat3+LIF_10e-5_821	chr2	167609930	167610489	67.14	4.64	2.55	5.06	297	559
Stat3+LIF_10e-5_822	chr2	167626650	167628080	143.29	7.11	4.8	0	1168	1430
Stat3+LIF_10e-5_823	chr2	167717199	167718333	104.34	5.97	2.82	0	471	1134
Stat3+LIF_10e-5_824	chr2	167739647	167740391	76.2	5	3.13	1.4	262	744
Stat3+LIF_10e-5_825	chr2	167750920	167752710	287.16	10.3	6.42	0	1064	1790
Stat3+LIF_10e-5_826	chr2	167752348	167753129	63.97	4.51	2.18	6.91	481	781
Stat3+LIF_10e-5_827	chr2	167762017	167763331	172.78	7.86	3.87	0	595	1314
Stat3+LIF_10e-5_828	chr2	168504538	168506374	199.66	8.5	4.94	0	614	1836
Stat3+LIF_10e-5_829	chr2	168784900	168785501	161.7	7.59	5.48	0	339	601
Stat3+LIF_10e-5_830	chr2	169515777	169517077	418.17	12.53	8.4	0	586	1300
Stat3+LIF_10e-5_831	chr2	169705673	169706197	52.72	4.02	2.18	24.29	262	524
Stat3+LIF_10e-5_832	chr2	171649121	171650532	265.2	9.88	6.26	0	858	1411
Stat3+LIF_10e-5_833	chr2	171999480	172000181	60.3	4.36	2.34	11.11	403	701
Stat3+LIF_10e-5_834	chr2	172606616	172607247	102.19	5.9	3.35	0	300	631
Stat3+LIF_10e-5_835	chr2	172675548	172676418	72.48	4.85	2.32	2.03	499	870
Stat3+LIF_10e-5_836	chr2	173434108	173434632	50.72	3.93	2.05	30.57	262	524
Stat3+LIF_10e-5_837	chr2	174007097	174007766	59.81	4.34	2.18	11.85	296	669
Stat3+LIF_10e-5_838	chr2	174007499	174008815	124.59	6.58	3.13	0	637	1316
Stat3+LIF_10e-5_839	chr2	174409032	174410509	200.05	8.51	4.7	0	562	1477
Stat3+LIF_10e-5_840	chr2	174410441	174411296	64.38	4.53	2.3	6.91	482	855
Stat3+LIF_10e-5_841	chr2	174476540	174477100	66.06	4.6	2.8	5.06	262	560
Stat3+LIF_10e-5_842	chr2	174517759	174518947	192.43	8.33	4.37	0	557	1188
Stat3+LIF_10e-5_843	chr2	179094344	179095638	223.13	9.01	4.51	0	474	1294
Stat3+LIF_10e-5_844	chr2	179409921	179410591	54.42	4.1	2.11	20.54	408	670
Stat3+LIF_10e-5_845	chr2	179692960	179693484	59.41	4.32	2.2	12.09	262	524
Stat3+LIF_10e-5_846	chr2	179693534	179694527	121.07	6.48	3.2	0	584	993
Stat3+LIF_10e-5_847	chr2	181629744	181630963	120.47	6.46	2.97	0	543	1219
Stat3+LIF_10e-5_848	chr2	182231093	182231879	58.76	4.29	2.05	12.83	297	786
Stat3+LIF_10e-5_849	chrX	5404192	5405252	192.37	8.33	4.19	0	518	1060
Stat3+LIF_10e-5_850	chrX	6081762	6082578	83.72	5.27	2.69	0	370	816
Stat3+LIF_10e-5_851	chrX	6459941	6460540	55.26	4.14	2.27	18.18	298	599
Stat3+LIF_10e-5_852	chrX	6578773	6579736	81.69	5.2	2.62	0	554	963
Stat3+LIF_10e-5_853	chrX	10437616	10438541	97.04	5.73	3.01	0	372	925
Stat3+LIF_10e-5_854	chrX	11503249	11504052	65.87	4.59	2.24	5.06	541	803
Stat3+LIF_10e-5_855	chrX	12639237	12640221	100.14	5.83	2.66	0	439	984
Stat3+LIF_10e-5_856	chrX	13798103	13798873	66.58	4.62	2.23	5.06	470	770
Stat3+LIF_10e-5_857	chrX	16163059	16164175	142.38	7.08	3.41	0	495	1116
Stat3+LIF_10e-5_858	chrX	19017075	19017905	107.13	6.06	3.15	0	408	830
Stat3+LIF_10e-5_859	chrX	20089217	20089939	55.23	4.14	2.54	18.18	299	722
Stat3+LIF_10e-5_860	chrX	21736572	21737559	85.24	5.33	2.56	0	393	987
Stat3+LIF_10e-5_861	chrX	33565347	33565904	66.85	4.63	2.78	5.06	262	557
Stat3+LIF_10e-5_862	chrX	36157466	36158201	72.97	4.87	2.44	2.03	332	735
Stat3+LIF_10e-5_863	chrX	36310802	36311326	51.49	3.96	2.02	26.23	262	524
Stat3+LIF_10e-5_864	chrX	37243487	37244011	53.4	4.05	2.15	22.14	262	524
Stat3+LIF_10e-5_865	chrX	38643239	38643871	59.82	4.34	2.42	11.85	303	632
Stat3+LIF_10e-5_866	chrX	40123917	40124441	50.46	3.92	2.16	30.53	262	524
Stat3+LIF_10e-5_867	chrX	40700986	40701545	68.89	4.71	2.39	4.35	297	559
Stat3+LIF_10e-5_868	chrX	41244570	41245094	51.55	3.97	2.1	26.23	262	524
Stat3+LIF_10e-5_869	chrX	43293502	43294063	52.03	3.99	2.46	25.26	299	561
Stat3+LIF_10e-5_870	chrX	43293734	43294258	63.77	4.5	2.79	6.91	262	524
Stat3+LIF_10e-5_871	chrX	44176999	44177561	51.95	3.99	2.08	25.59	262	562
Stat3+LIF_10e-5_872	chrX	44564622	44565440	66.02	4.6	2.27	5.06	408	818
Stat3+LIF_10e-5_873	chrX	48412567	48413091	55.65	4.15	2.54	17.48	262	524
Stat3+LIF_10e-5_874	chrX	52078738	52079662	75.21	4.96	2.39	1.4	338	924
Stat3+LIF_10e-5_875	chrX	53172005	53172529	53.36	4.05	2.26	22.14	262	524
Stat3+LIF_10e-5_876	chrX	54390115	54390639	51.67	3.97	2.5	26.25	262	524
Stat3+LIF_10e-5_877	chrX	56515615	56516282	59.67	4.33	2.09	12.09	303	667
Stat3+LIF_10e-5_878	chrX	59420066	59420590	56.44	4.19	2.16	15.81	262	524
Stat3+LIF_10e-5_879	chrX	60718076	60718605	52.19	4	1.7	25.26	267	529
Stat3+LIF_10e-5_880	chrX	63058717	63059241	51.96	3.99	2.49	25.59	262	524
Stat3+LIF_10e-5_881	chrX	68770555	68772314	219.63	8.94	4.68	0	733	1759
Stat3+LIF_10e-5_882	chrX	70962281	70962876	52.36	4	2.2	25	302	595
Stat3+LIF_10e-5_883	chrX	72838432	72839393	247.32	9.52	6.41	0	476	961
Stat3+LIF_10e-5_884	chrX	72909129	72909976	84.66	5.31	2.67	0	545	847
Stat3+LIF_10e-5_885	chrX	73982160	73982684	52.77	4.02	2.31	23.74	262	524
Stat3+LIF_10e-5_886	chrX	77887904	77888818	105.45	6	2.76	0	438	914
Stat3+LIF_10e-5_887	chrX	79901206	79902531	225.22	9.06	4.8	0	637	1325
Stat3+LIF_10e-5_889	chrX	87858860	87859384	52.95	4.03	2.11	23.19	262	524
Stat3+LIF_10e-5_890	chrX	96166987	96167548	56.44	4.19	2.27	15.81	299	561
Stat3+LIF_10e-5_891	chrX	96966543	96967360	90.81	5.52	2.72	0	335	817
Stat3+LIF_10e-5_892	chrX	97362053	97362690	55.41	4.14	2.06	18	336	637
Stat3+LIF_10e-5_893	chrX	98304764	98305672	65.53	4.58	1.91	5.06	440	908
Stat3+LIF_10e-5_894	chrX	98329756	98330628	96.33	5.71	2.39	0	368	872
Stat3+LIF_10e-5_895	chrX	98405265	98406102	101.91	5.89	2.76	0	537	837
Stat3+LIF_10e-5_896	chrX	98406241	98406765	64.5	4.53	2.55	6.63	262	524
Stat3+LIF_10e-5_897	chrX	98838655	98839256	56.2	4.18	2.35	16.81	339	601
Stat3+LIF_10e-5_898	chrX	100551871	100552470	61.81	4.42	2.44	8.87	294	599
Stat3+LIF_10e-5_899	chrX	108439634	108440158	52.64	4.02	2.08	24.47	262	524
Stat3+LIF_10e-5_900	chrX	112734261	112735204	90.15	5.5	2.69	0	338	943
Stat3+LIF_10e-5_901	chrX	124172574	124173176	53.43	4.05	2.04	22.14	340	602
Stat3+LIF_10e-5_902	chrX	124692482	124693030	55.38	4.14	1.75	18	262	548
Stat3+LIF_10e-5_903	chrX	124720420	124722166	339.55	11.24	7.05	0	704	1746
Stat3+LIF_10e-5_904	chrX	124727812	124728762	96.43	5.71	2.67	0	441	950
Stat3+LIF_10e-5_905	chrX	125370467	125371063	55.77	4.16	2.16	17.21	262	596
Stat3+LIF_10e-5_906	chrX	126621747	126622271	50.17	3.9	1.99	31.08	262	524
Stat3+LIF_10e-5_907	chrX	129319934	129320873	114.53	6.29	3.15	0	542	939
Stat3+LIF_10e-5_908	chrX	129320679	129321387	73.49	4.89	2.6	1.4	262	708
Stat3+LIF_10e-5_910	chrX	130965412	130966007	51.79	3.98	2.29	26.17	262	595
Stat3+LIF_10e-5_911	chrX	131009870	131010639	66.61	4.62	2.2	5.06	262	769
Stat3+LIF_10e-5_912	chrX	135175026	135176368	126.75	6.65	3.19	0	682	1342
Stat3+LIF_10e-5_913	chrX	135632125	135632649	59.54	4.32	2.72	12.09	262	524
Stat3+LIF_10e-5_914	chrX	136123834	136124469	57.15	4.22	2.08	15.79	262	635
Stat3+LIF_10e-5_915	chrX	136233323	136233847	52.52	4.01	1.87	25	262	524
Stat3+LIF_10e-5_916	chrX	136481880	136482404	50.61	3.92	2.44	30.7	262	524
Stat3+LIF_10e-5_917	chrX	137154126	137154979	129.31	6.72	3.96	0	341	853
Stat3+LIF_10e-5_918	chrX	141333316	141333911	55.55	4.15	2.1	18	262	595
Stat3+LIF_10e-5_919	chrX	142189416	142190296	68.53	4.7	2.54	4.35	299	880
Stat3+LIF_10e-5_920	chrX	145217570	145218171	62.66	4.46	2.3	8.21	302	601
Stat3+LIF_10e-5_921	chrX	146561328	146561993	62.96	4.47	2.2	7.89	371	665
Stat3+LIF_10e-5_922	chrX	146990796	146991860	95.88	5.69	3.04	0	524	1064
Stat3+LIF_10e-5_923	chrX	155022499	155023093	56.13	4.18	2.17	16.81	262	594
Stat3+LIF_10e-5_924	chrX	157284603	157285485	80.03	5.14	2.37	0.78	442	882
Stat3+LIF_10e-5_925	chrX	157323077	157323601	58.73	4.29	2.3	12.83	262	524
Stat3+LIF_10e-5_926	chrX	157509210	157510274	130.85	6.76	3.34	0	444	1064
Stat3+LIF_10e-5_927	chrX	160732076	160732668	54.36	4.1	2.05	20.77	330	592
Stat3+LIF_10e-5_928	chrX	161639817	161640341	50.05	3.9	2.46	31.38	262	524
Stat3+LIF_10e-5_929	chrX	161640140	161640664	52.4	4.01	2.1	25	262	524
Stat3+LIF_10e-5_930	chrX	164748378	164749908	360.51	11.6	7.59	0	901	1530
Stat3+LIF_10e-5_931	chrX	164755040	164756321	177.36	7.98	3.26	0	664	1281
Stat3+LIF_10e-5_932	chr3	3353027	3353835	152.44	7.14	4.02	0	336	808
Stat3+LIF_10e-5_933	chr3	5223269	5224080	90.33	5.35	2.85	0	405	811
Stat3+LIF_10e-5_934	chr3	5761106	5761731	65.53	4.44	2.2	2.56	295	625
Stat3+LIF_10e-5_935	chr3	6038880	6039574	60.9	4.26	2.33	4.05	359	694
Stat3+LIF_10e-5_936	chr3	7068114	7068638	54.17	3.97	2.26	11.81	262	524
Stat3+LIF_10e-5_937	chr3	10019130	10020120	91.11	5.37	2.45	0	586	990
Stat3+LIF_10e-5_938	chr3	10089780	10090339	53.51	3.94	2.1	12.5	262	559
Stat3+LIF_10e-5_939	chr3	10099656	10100604	75.68	4.83	2.46	0.9	570	948
Stat3+LIF_10e-5_940	chr3	10181254	10181845	55.53	4.03	2.38	10.66	329	591
Stat3+LIF_10e-5_941	chr3	10193651	10194175	52.1	3.88	2.05	15.16	262	524
Stat3+LIF_10e-5_942	chr3	11519931	11520613	70.73	4.65	2.36	1.14	309	682
Stat3+LIF_10e-5_943	chr3	12177515	12178079	53.07	3.92	2.07	12.96	302	564
Stat3+LIF_10e-5_944	chr3	12902755	12903279	62.36	4.32	2.3	3.51	262	524
Stat3+LIF_10e-5_945	chr3	13306586	13307110	52.02	3.87	2.35	15.16	262	524
Stat3+LIF_10e-5_946	chr3	18566918	18567442	55.76	4.04	2.07	10.05	262	524
Stat3+LIF_10e-5_947	chr3	19790118	19790820	86.02	5.2	3.2	0	440	702
Stat3+LIF_10e-5_948	chr3	20411588	20412482	170.62	7.59	4.24	0	552	894
Stat3+LIF_10e-5_949	chr3	20759608	20760806	158.23	7.29	3.61	0	583	1198
Stat3+LIF_10e-5_950	chr3	21377758	21378282	51.91	3.87	2.13	15.16	262	524
Stat3+LIF_10e-5_951	chr3	21566902	21567503	65.52	4.44	2.18	2.56	299	601
Stat3+LIF_10e-5_952	chr3	21817339	21818362	106.53	5.86	3.39	0	620	1023
Stat3+LIF_10e-5_953	chr3	22680772	22682036	231.2	8.92	5.04	0	631	1264
Stat3+LIF_10e-5_954	chr3	25327488	25328829	520.51	13.63	11.26	0	785	1341
Stat3+LIF_10e-5_955	chr3	25493454	25494228	64.82	4.42	2.19	2.56	408	774
Stat3+LIF_10e-5_956	chr3	25987927	25989241	302.18	10.28	6.88	0	876	1314
Stat3+LIF_10e-5_957	chr3	25988893	25989417	63.19	4.35	2.45	2.87	262	524
Stat3+LIF_10e-5_958	chr3	26286793	26287350	62.35	4.32	2.17	3.51	262	557
Stat3+LIF_10e-5_959	chr3	27142095	27142986	112.6	6.05	3.05	0	445	891
Stat3+LIF_10e-5_960	chr3	27432122	27433093	74.04	4.77	2.43	1.14	366	971
Stat3+LIF_10e-5_961	chr3	27581091	27582544	226.98	8.84	4.99	0	774	1453
Stat3+LIF_10e-5_962	chr3	27678411	27680061	195.52	8.16	4.25	0	1170	1650
Stat3+LIF_10e-5_963	chr3	27720337	27721460	277.49	9.83	6.15	0	445	1123
Stat3+LIF_10e-5_964	chr3	28079611	28080515	93.13	5.44	2.84	0	478	904
Stat3+LIF_10e-5_965	chr3	28080205	28081055	70.89	4.65	2.26	1.14	328	850
Stat3+LIF_10e-5_966	chr3	29334056	29334617	58.94	4.17	2.19	5.91	262	561
Stat3+LIF_10e-5_967	chr3	29392087	29392611	51.81	3.86	2.11	15.54	262	524
Stat3+LIF_10e-5_968	chr3	31034093	31034688	52.67	3.9	2.19	13.8	333	595
Stat3+LIF_10e-5_969	chr3	32222598	32223777	135.04	6.68	3.5	0	654	1179
Stat3+LIF_10e-5_970	chr3	32882644	32883168	50.19	3.79	1.94	17.86	262	524
Stat3+LIF_10e-5_971	chr3	32882875	32883435	55.59	4.03	2.03	10.49	298	560
Stat3+LIF_10e-5_972	chr3	33026031	33026985	132.92	6.63	3.11	0	620	954
Stat3+LIF_10e-5_973	chr3	33026616	33027568	120.14	6.27	3.1	0	411	952
Stat3+LIF_10e-5_974	chr3	33108855	33109525	53.49	3.94	2.15	12.68	336	670
Stat3+LIF_10e-5_975	chr3	33249063	33249587	54.84	4	2.07	10.67	262	524
Stat3+LIF_10e-5_976	chr3	39932534	39933058	62.72	4.33	2.41	3.44	262	524
Stat3+LIF_10e-5_977	chr3	40679689	40680213	53.99	3.96	2.05	11.81	262	524
Stat3+LIF_10e-5_978	chr3	43350840	43351574	55.05	4.01	2.25	10.67	293	734
Stat3+LIF_10e-5_979	chr3	44538422	44539112	74.01	4.77	2.36	1.14	393	690
Stat3+LIF_10e-5_980	chr3	46336585	46337109	52.3	3.89	2.1	14.77	262	524
Stat3+LIF_10e-5_981	chr3	46958703	46959261	52.35	3.89	2.11	14.77	262	558
Stat3+LIF_10e-5_982	chr3	47230665	47231189	55.43	4.02	2.19	10.66	262	524
Stat3+LIF_10e-5_983	chr3	47549790	47550391	73.02	4.73	2.4	1.14	303	601
Stat3+LIF_10e-5_984	chr3	47909038	47909562	50.36	3.8	1.95	17.81	262	524
Stat3+LIF_10e-5_985	chr3	49174520	49175044	71.64	4.68	2.48	1.14	262	524
Stat3+LIF_10e-5_986	chr3	50251450	50251974	50.89	3.82	2.33	16.6	262	524
Stat3+LIF_10e-5_987	chr3	50402945	50403469	51.15	3.83	1.96	16.03	262	524
Stat3+LIF_10e-5_988	chr3	50568053	50569106	77.72	4.91	2.46	0.9	676	1053
Stat3+LIF_10e-5_989	chr3	51220166	51221161	74.34	4.78	2.41	1.14	628	995
Stat3+LIF_10e-5_990	chr3	51280005	51282330	166.38	7.49	3.94	0	1372	2325
Stat3+LIF_10e-5_991	chr3	51961009	51961566	60.29	4.23	2.28	4.82	262	557
Stat3+LIF_10e-5_992	chr3	52102791	52103531	72.31	4.71	2.25	1.14	437	740
Stat3+LIF_10e-5_993	chr3	52835323	52836270	100.02	5.66	2.79	0	408	947
Stat3+LIF_10e-5_994	chr3	52837664	52838223	61.22	4.27	2.18	3.51	297	559
Stat3+LIF_10e-5_995	chr3	53064684	53065961	160.34	7.34	3.47	0	670	1277
Stat3+LIF_10e-5_996	chr3	53080739	53082310	200.17	8.27	2.61	0	1025	1571
Stat3+LIF_10e-5_997	chr3	53834670	53835531	74.27	4.78	2.38	1.14	418	861
Stat3+LIF_10e-5_998	chr3	54366324	54366886	57.88	4.13	2.14	6.46	300	562
Stat3+LIF_10e-5_999	chr3	55651241	55652152	80.54	5.01	2.24	0	474	911
Stat3+LIF_10e-5_1000	chr3	55652211	55653062	95.8	5.53	2.76	0	518	851
Stat3+LIF_10e-5_1001	chr3	57421656	57422501	81.82	5.05	2.41	0	442	845
Stat3+LIF_10e-5_1002	chr3	57470482	57471929	485.69	13.15	9.21	0	966	1447
Stat3+LIF_10e-5_1003	chr3	57471563	57472303	88.41	5.28	3.03	0	262	740
Stat3+LIF_10e-5_1004	chr3	65935294	65936255	77.85	4.91	2.53	0.9	300	961
Stat3+LIF_10e-5_1005	chr3	66226211	66226772	53.66	3.95	2.07	12.14	299	561
Stat3+LIF_10e-5_1006	chr3	67089480	67090004	50.2	3.79	2.14	17.86	262	524
Stat3+LIF_10e-5_1007	chr3	67590435	67591424	138.67	6.78	3.23	0	581	989
Stat3+LIF_10e-5_1008	chr3	68705837	68706587	76.38	4.86	2.65	0.9	376	750
Stat3+LIF_10e-5_1009	chr3	68706547	68707110	55.13	4.01	2.09	10.67	262	563
Stat3+LIF_10e-5_1010	chr3	69344101	69344974	79.25	4.96	2.4	0.9	440	873
Stat3+LIF_10e-5_1011	chr3	69382984	69384138	126.05	6.44	3.18	0	654	1154
Stat3+LIF_10e-5_1012	chr3	73324911	73325435	50.56	3.81	2.06	17.32	262	524
Stat3+LIF_10e-5_1013	chr3	73900469	73901156	61.14	4.27	2.23	3.51	294	687
Stat3+LIF_10e-5_1014	chr3	74468667	74469191	51.84	3.86	2.12	15.54	262	524
Stat3+LIF_10e-5_1015	chr3	76658218	76658742	50.78	3.82	2.36	16.63	262	524
Stat3+LIF_10e-5_1016	chr3	78049798	78050322	57.48	4.11	2.5	7.18	262	524
Stat3+LIF_10e-5_1017	chr3	80184800	80185651	79.93	4.99	2.67	0.9	449	851
Stat3+LIF_10e-5_1018	chr3	80766600	80767158	54.08	3.96	2.18	11.81	296	558
Stat3+LIF_10e-5_1019	chr3	81710446	81711415	115.19	6.12	2.86	0	599	969
Stat3+LIF_10e-5_1020	chr3	82691658	82692258	71.9	4.69	2.75	1.14	262	600
Stat3+LIF_10e-5_1022	chr3	83954230	83954990	67.87	4.54	1.49	2.21	498	760
Stat3+LIF_10e-5_1023	chr3	83960917	83961666	66.55	4.48	1.5	2.84	487	749
Stat3+LIF_10e-5_1024	chr3	84529734	84531039	152.08	7.13	4.25	0	967	1305
Stat3+LIF_10e-5_1025	chr3	85135240	85136379	100.35	5.67	2.69	0	481	1139
Stat3+LIF_10e-5_1026	chr3	86035094	86036201	145.07	6.95	3.23	0	668	1107
Stat3+LIF_10e-5_1027	chr3	86549593	86550165	56.72	4.08	2.37	9.79	262	572
Stat3+LIF_10e-5_1028	chr3	86957826	86958488	59.58	4.2	2.05	5.23	333	662
Stat3+LIF_10e-5_1029	chr3	88614266	88615706	223.94	8.78	4.95	0	709	1440
Stat3+LIF_10e-5_1030	chr3	88623808	88624564	74.53	4.79	2.88	1.14	416	756
Stat3+LIF_10e-5_1031	chr3	88860631	88861186	51.07	3.83	1.97	16.2	293	555
Stat3+LIF_10e-5_1032	chr3	89064958	89065743	65.6	4.45	2.1	2.56	294	785
Stat3+LIF_10e-5_1033	chr3	89303019	89304210	168.68	7.54	3.68	0	543	1191
Stat3+LIF_10e-5_1034	chr3	89353918	89355732	238.1	9.07	4.84	0	525	1814
Stat3+LIF_10e-5_1035	chr3	89406331	89407380	242.58	9.15	5.11	0	517	1049
Stat3+LIF_10e-5_1036	chr3	89407945	89408469	50.07	3.78	2.04	18.11	262	524
Stat3+LIF_10e-5_1037	chr3	89797535	89798589	105.69	5.84	2.77	0	545	1054
Stat3+LIF_10e-5_1038	chr3	89798277	89798801	53.57	3.94	1.99	12.29	262	524
Stat3+LIF_10e-5_1039	chr3	90378989	90379621	53.12	3.92	2.23	12.96	295	632
Stat3+LIF_10e-5_1040	chr3	90384348	90384978	78.26	4.93	3.09	0.9	262	630
Stat3+LIF_10e-5_1041	chr3	90607177	90607701	52.62	3.9	2	13.8	262	524
Stat3+LIF_10e-5_1042	chr3	93244542	93245066	52.81	3.91	2.23	13.7	262	524
Stat3+LIF_10e-5_1043	chr3	94347203	94348077	60.47	4.24	2.21	4.57	537	874
Stat3+LIF_10e-5_1044	chr3	95427872	95428628	169.98	7.57	5.38	0	297	756
Stat3+LIF_10e-5_1045	chr3	95693694	95694218	59.58	4.2	2.54	5.23	262	524
Stat3+LIF_10e-5_1046	chr3	97855436	97856744	193.5	8.12	6.29	0	1046	1308
Stat3+LIF_10e-5_1047	chr3	98244414	98245259	60.36	4.23	2.2	4.82	510	845
Stat3+LIF_10e-5_1048	chr3	98245151	98245888	53.76	3.95	2.2	11.96	331	737
Stat3+LIF_10e-5_1049	chr3	101313309	101314156	102.22	5.73	3.11	0	404	847
Stat3+LIF_10e-5_1050	chr3	101575636	101576734	286.09	9.99	7.03	0	690	1098
Stat3+LIF_10e-5_1051	chr3	101598628	101599851	130.75	6.57	3.25	0	573	1223
Stat3+LIF_10e-5_1052	chr3	102852392	102853292	133.72	6.65	3.35	0	494	900
Stat3+LIF_10e-5_1053	chr3	103935867	103936851	109.81	5.96	2.8	0	378	984
Stat3+LIF_10e-5_1054	chr3	104726448	104727112	64.65	4.41	2.39	2.56	371	664
Stat3+LIF_10e-5_1055	chr3	105348568	105349733	91.46	5.38	3.15	0	332	1165
Stat3+LIF_10e-5_1056	chr3	107151195	107152080	87.48	5.25	2.68	0	510	885
Stat3+LIF_10e-5_1057	chr3	107264959	107265856	99.09	5.63	2.79	0	481	897
Stat3+LIF_10e-5_1058	chr3	107568917	107569676	60.02	4.22	2.13	5.06	300	759
Stat3+LIF_10e-5_1059	chr3	107585740	107586400	52.67	3.9	1.96	13.8	262	660
Stat3+LIF_10e-5_1060	chr3	107872181	107873006	61.88	4.3	2.42	3.51	563	825
Stat3+LIF_10e-5_1061	chr3	110202568	110203256	56.35	4.06	2.28	10.05	426	688
Stat3+LIF_10e-5_1062	chr3	110410957	110411517	66.09	4.47	2.26	2.56	262	560
Stat3+LIF_10e-5_1063	chr3	111071165	111071743	50.85	3.82	1.96	16.6	262	578
Stat3+LIF_10e-5_1064	chr3	111769892	111770416	53.93	3.96	2.24	11.96	262	524
Stat3+LIF_10e-5_1065	chr3	112171898	112172565	60.9	4.26	2.73	4.05	262	667
Stat3+LIF_10e-5_1066	chr3	113510293	113510817	50.26	3.79	2.46	17.91	262	524
Stat3+LIF_10e-5_1067	chr3	116559730	116560622	96.79	5.56	2.58	0	381	892
Stat3+LIF_10e-5_1068	chr3	117403633	117405000	166.94	7.5	3.54	0	778	1367
Stat3+LIF_10e-5_1069	chr3	118025953	118026477	50.18	3.79	2.16	17.86	262	524
Stat3+LIF_10e-5_1070	chr3	118203537	118204380	70.95	4.66	2.34	1.14	298	843
Stat3+LIF_10e-5_1071	chr3	118216013	118217005	75.88	4.84	2.42	0.9	628	992
Stat3+LIF_10e-5_1072	chr3	118217492	118218090	77.71	4.91	2.65	0.9	297	598
Stat3+LIF_10e-5_1073	chr3	118280761	118281285	55.28	4.02	2.11	10.67	262	524
Stat3+LIF_10e-5_1074	chr3	118284107	118284958	80.35	5	2.41	0.9	439	851
Stat3+LIF_10e-5_1075	chr3	121063355	121063879	50.18	3.79	2.11	17.86	262	524
Stat3+LIF_10e-5_1076	chr3	121063770	121064335	64.04	4.38	2.35	2.56	262	565
Stat3+LIF_10e-5_1077	chr3	121277816	121278340	56.13	4.05	2.24	10.05	262	524
Stat3+LIF_10e-5_1078	chr3	121967104	121967887	72.99	4.73	2.28	1.14	372	783
Stat3+LIF_10e-5_1079	chr3	125026933	125027945	210.29	8.49	4.7	0	519	1012
Stat3+LIF_10e-5_1080	chr3	125664843	125665982	108.18	5.92	3.19	0	804	1139
Stat3+LIF_10e-5_1081	chr3	125874729	125875253	51.23	3.84	1.96	16.03	262	524
Stat3+LIF_10e-5_1082	chr3	125874902	125875460	52.28	3.88	2.04	14.86	296	558
Stat3+LIF_10e-5_1083	chr3	126452799	126453833	119.71	6.26	3.05	0	483	1034
Stat3+LIF_10e-5_1084	chr3	128794455	128794979	53.63	3.95	1.98	12.29	262	524
Stat3+LIF_10e-5_1085	chr3	128794697	128795331	56.92	4.09	1.95	9.04	262	634
Stat3+LIF_10e-5_1086	chr3	129702561	129703085	54.59	3.99	2.05	10.81	262	524
Stat3+LIF_10e-5_1087	chr3	129897919	129898650	56.64	4.08	2.23	9.79	434	731
Stat3+LIF_10e-5_1088	chr3	129925963	129926487	50.15	3.79	2.02	17.86	262	524
Stat3+LIF_10e-5_1089	chr3	131200028	131202188	256.73	9.43	5.07	0	732	2160
Stat3+LIF_10e-5_1090	chr3	131608321	131608915	60.48	4.24	2.59	4.57	332	594
Stat3+LIF_10e-5_1091	chr3	137822618	137823844	177.04	7.74	4.11	0	592	1226
Stat3+LIF_10e-5_1092	chr3	137830044	137830860	97.54	5.58	2.78	0	371	816
Stat3+LIF_10e-5_1093	chr3	137860296	137861394	182.35	7.86	3.86	0	480	1098
Stat3+LIF_10e-5_1094	chr3	138642740	138643488	58.32	4.15	2.13	6.46	486	748
Stat3+LIF_10e-5_1095	chr3	138765072	138765631	54.24	3.97	2.09	11.71	262	559
Stat3+LIF_10e-5_1096	chr3	138882020	138882997	76.8	4.87	2.61	0.9	340	977
Stat3+LIF_10e-5_1097	chr3	139538925	139539480	66.32	4.48	2.86	2.56	262	555
Stat3+LIF_10e-5_1098	chr3	140248577	140249209	59.43	4.2	2.05	5.91	370	632
Stat3+LIF_10e-5_1099	chr3	141125159	141125683	51.06	3.83	2.05	16.35	262	524
Stat3+LIF_10e-5_1100	chr3	143282042	143282815	67.99	4.54	2.48	2.21	300	773
Stat3+LIF_10e-5_1101	chr3	144175376	144176041	80.03	4.99	3	0.9	262	665
Stat3+LIF_10e-5_1102	chr3	145238216	145238775	58.39	4.15	2.12	6.37	262	559
Stat3+LIF_10e-5_1103	chr3	145513744	145514702	192.66	8.1	5.34	0	588	958
Stat3+LIF_10e-5_1104	chr3	146487821	146488345	50.52	3.81	2.33	17.49	262	524
Stat3+LIF_10e-5_1105	chr3	146488725	146489249	62.23	4.31	2.16	3.51	262	524
Stat3+LIF_10e-5_1106	chr3	147208644	147210058	589.32	14.53	13.13	0	672	1414
Stat3+LIF_10e-5_1107	chr3	149817616	149818140	51.26	3.84	2.06	16.03	262	524
Stat3+LIF_10e-5_1108	chr3	150110428	150110952	50.38	3.8	2.05	17.81	262	524
Stat3+LIF_10e-5_1109	chr3	151417235	151417759	55.26	4.02	2.13	10.67	262	524
Stat3+LIF_10e-5_1110	chr3	152596830	152597718	252.33	9.35	6.9	0	552	888
Stat3+LIF_10e-5_1111	chr3	153344526	153345113	71.74	4.69	2.28	1.14	262	587
Stat3+LIF_10e-5_1112	chr3	153481371	153482418	83.2	5.1	2.55	0	478	1047
Stat3+LIF_10e-5_1114	chr3	154481815	154482339	71.38	4.67	2.96	1.14	262	524
Stat3+LIF_10e-5_1115	chr3	154600091	154602083	519.16	13.61	10.15	0	777	1992
Stat3+LIF_10e-5_1116	chr3	154632457	154633751	182.61	7.87	3.82	0	512	1294
Stat3+LIF_10e-5_1117	chr3	154725060	154725944	84.65	5.15	2.44	0	512	884
Stat3+LIF_10e-5_1118	chr3	155831456	155831980	51.31	3.84	2.21	16.03	262	524
Stat3+LIF_10e-5_1119	chr3	156483136	156483700	50.68	3.81	2.06	16.63	262	564
Stat3+LIF_10e-5_1120	chr3	156742871	156743395	50.94	3.82	1.91	16.53	262	524
Stat3+LIF_10e-5_1121	chr3	156888637	156889811	131.3	6.58	3.2	0	626	1174
Stat3+LIF_10e-5_1122	chr7	3252508	3253466	85.66	5.19	2.48	0	593	958
Stat3+LIF_10e-5_1123	chr7	3686430	3687588	125.07	6.41	3.01	0	612	1158
Stat3+LIF_10e-5_1124	chr7	5924337	5924897	52.84	3.91	2.12	13.5	298	560
Stat3+LIF_10e-5_1125	chr7	6146796	6147534	113.68	6.08	3.73	0	476	738
Stat3+LIF_10e-5_1126	chr7	6340286	6341218	97.93	5.6	2.63	0	526	932
Stat3+LIF_10e-5_1127	chr7	9287020	9287657	58.38	4.15	2.22	6.37	300	637
Stat3+LIF_10e-5_1128	chr7	13815479	13816109	60.87	4.26	2.35	4.05	332	630
Stat3+LIF_10e-5_1129	chr7	14070979	14071768	64.65	4.41	2.12	2.56	409	789
Stat3+LIF_10e-5_1130	chr7	14367211	14367924	59.95	4.22	2.52	5.06	451	713
Stat3+LIF_10e-5_1131	chr7	16963574	16964135	69.76	4.61	2.62	1.88	299	561
Stat3+LIF_10e-5_1132	chr7	17498043	17500030	536.28	13.84	14.99	0	372	1987
Stat3+LIF_10e-5_1133	chr7	17513970	17514674	100.12	5.66	3.5	0	262	704
Stat3+LIF_10e-5_1134	chr7	17615188	17616414	86.85	5.23	2.65	0	606	1226
Stat3+LIF_10e-5_1135	chr7	20841757	20842281	58.17	4.14	2.04	6.46	262	524
Stat3+LIF_10e-5_1136	chr7	22008934	22009529	57.19	4.1	2.02	8.13	262	595
Stat3+LIF_10e-5_1137	chr7	22026769	22028107	394.25	11.81	7.57	0	551	1338
Stat3+LIF_10e-5_1138	chr7	22175534	22176499	103.24	5.76	2.74	0	371	965
Stat3+LIF_10e-5_1139	chr7	22342132	22343234	111.02	6	3.21	0	733	1102
Stat3+LIF_10e-5_1140	chr7	22529002	22530026	97.29	5.57	2.72	0	586	1024
Stat3+LIF_10e-5_1141	chr7	24096646	24097616	107.03	5.88	2.95	0	556	970
Stat3+LIF_10e-5_1142	chr7	24098064	24099021	66.91	4.5	2.55	2.84	385	957
Stat3+LIF_10e-5_1143	chr7	24150523	24151430	83.09	5.1	2.49	0	406	907
Stat3+LIF_10e-5_1144	chr7	24510394	24511177	185.95	7.95	5.83	0	336	783
Stat3+LIF_10e-5_1146	chr7	25314074	25315825	131.99	6.6	3.7	0	478	1751
Stat3+LIF_10e-5_1147	chr7	25610654	25611451	84.17	5.14	2.51	0	330	797
Stat3+LIF_10e-5_1148	chr7	26850695	26851324	50.74	3.81	1.99	16.63	262	629
Stat3+LIF_10e-5_1149	chr7	26942857	26944105	142.02	6.87	2.96	0	544	1248
Stat3+LIF_10e-5_1150	chr7	27272450	27273264	69.31	4.59	2.48	2.21	476	814
Stat3+LIF_10e-5_1151	chr7	27940483	27941007	50.21	3.79	2.09	17.86	262	524
Stat3+LIF_10e-5_1152	chr7	31034149	31034673	50.35	3.8	2.04	17.81	262	524
Stat3+LIF_10e-5_1153	chr7	33508324	33508848	53.01	3.92	2.13	13.16	262	524
Stat3+LIF_10e-5_1154	chr7	33914245	33914769	52.18	3.88	2.21	14.86	262	524
Stat3+LIF_10e-5_1155	chr7	40923286	40924019	90.41	5.35	3.14	0	471	733
Stat3+LIF_10e-5_1156	chr7	41162719	41163243	51.1	3.83	2.39	16.03	262	524
Stat3+LIF_10e-5_1157	chr7	41329262	41330067	120.96	6.29	3.52	0	415	805
Stat3+LIF_10e-5_1158	chr7	41852909	41853819	66.07	4.47	2.14	2.56	408	910
Stat3+LIF_10e-5_1159	chr7	41960480	41961117	64.35	4.4	2.08	2.56	301	637
Stat3+LIF_10e-5_1160	chr7	42856569	42857452	99.97	5.66	2.7	0	580	883
Stat3+LIF_10e-5_1161	chr7	43249951	43250511	57.9	4.13	2.09	6.46	298	560
Stat3+LIF_10e-5_1162	chr7	45365745	45367007	117.75	6.2	3.01	0	637	1262
Stat3+LIF_10e-5_1163	chr7	45410181	45411757	231.16	8.92	4.96	0	703	1576
Stat3+LIF_10e-5_1164	chr7	45617326	45619671	404.72	11.97	7.94	0	1211	2345
Stat3+LIF_10e-5_1165	chr7	45619499	45620310	61.34	4.27	2.17	3.51	478	811
Stat3+LIF_10e-5_1166	chr7	48020504	48021306	145.67	6.97	4.06	0	298	802
Stat3+LIF_10e-5_1167	chr7	48023984	48024800	73.71	4.76	2.36	1.14	478	816
Stat3+LIF_10e-5_1168	chr7	52205001	52205597	61.27	4.27	2.08	3.51	334	596
Stat3+LIF_10e-5_1169	chr7	54234998	54235942	96.26	5.54	2.59	0	578	944
Stat3+LIF_10e-5_1170	chr7	56779610	56780364	77.51	4.9	2.28	0.9	331	754
Stat3+LIF_10e-5_1171	chr7	57435242	57435766	50.71	3.81	1.92	16.63	262	524
Stat3+LIF_10e-5_1172	chr7	57500335	57500892	60.89	4.26	1.95	4.05	262	557
Stat3+LIF_10e-5_1173	chr7	57615678	57616310	67.79	4.53	2.18	2.21	332	632
Stat3+LIF_10e-5_1174	chr7	57616058	57616690	59.81	4.21	2.1	5.23	262	632
Stat3+LIF_10e-5_1175	chr7	57616339	57617114	114.89	6.12	3.12	0	369	775
Stat3+LIF_10e-5_1176	chr7	57627250	57627885	57.25	4.1	2.05	7.42	297	635
Stat3+LIF_10e-5_1177	chr7	59447764	59448288	56.24	4.06	2.07	10.05	262	524
Stat3+LIF_10e-5_1178	chr7	59773065	59773847	129.43	6.53	3.67	0	417	782
Stat3+LIF_10e-5_1179	chr7	59912766	59913574	71.62	4.68	2.54	1.14	479	808
Stat3+LIF_10e-5_1180	chr7	60017370	60018868	177.73	7.76	4.02	0	624	1498
Stat3+LIF_10e-5_1181	chr7	60608819	60609566	64.67	4.41	2.18	2.56	449	747
Stat3+LIF_10e-5_1182	chr7	62191433	62192108	53.59	3.94	2.31	12.29	413	675
Stat3+LIF_10e-5_1183	chr7	62821025	62822114	96.3	5.54	2.59	0	496	1089
Stat3+LIF_10e-5_1184	chr7	63027192	63028195	84.19	5.14	2.56	0	664	1003
Stat3+LIF_10e-5_1185	chr7	65052432	65052997	58.61	4.16	2.6	6.15	303	565
Stat3+LIF_10e-5_1186	chr7	66390400	66390924	54.83	4	2.19	10.67	262	524
Stat3+LIF_10e-5_1187	chr7	69035796	69037096	223.6	8.77	4.59	0	477	1300
Stat3+LIF_10e-5_1188	chr7	69049242	69050095	91.07	5.37	3.41	0	262	853
Stat3+LIF_10e-5_1189	chr7	69049797	69050321	51.08	3.83	2.1	16.2	262	524
Stat3+LIF_10e-5_1190	chr7	69229686	69230210	51.42	3.85	2.07	15.95	262	524
Stat3+LIF_10e-5_1191	chr7	69509798	69510652	67.29	4.51	2.36	2.55	412	854
Stat3+LIF_10e-5_1193	chr7	71443751	71444275	52.93	3.91	2.02	13.3	262	524
Stat3+LIF_10e-5_1194	chr7	73445211	73445808	61.55	4.28	2.52	3.51	335	597
Stat3+LIF_10e-5_1195	chr7	74704660	74705184	53.24	3.93	2.02	12.96	262	524
Stat3+LIF_10e-5_1196	chr7	74731270	74731794	62.7	4.33	2.61	3.44	262	524
Stat3+LIF_10e-5_1197	chr7	75080198	75080722	58.36	4.15	2.62	6.37	262	524
Stat3+LIF_10e-5_1198	chr7	75772795	75773672	112.84	6.06	2.42	0	438	877
Stat3+LIF_10e-5_1199	chr7	75773364	75773888	52.95	3.91	2.06	13.3	262	524
Stat3+LIF_10e-5_1200	chr7	75774960	75775484	71.85	4.69	2.92	1.14	262	524
Stat3+LIF_10e-5_1201	chr7	75802910	75803615	68.53	4.56	2.32	2.21	405	705
Stat3+LIF_10e-5_1202	chr7	76142818	76143342	50.9	3.82	2.09	16.6	262	524
Stat3+LIF_10e-5_1203	chr7	76500541	76501160	65.31	4.44	2.14	2.56	357	619
Stat3+LIF_10e-5_1206	chr7	76660367	76660891	50.24	3.79	2.06	17.91	262	524
Stat3+LIF_10e-5_1207	chr7	76660589	76661154	61.22	4.27	2.21	3.51	303	565
Stat3+LIF_10e-5_1208	chr7	77528453	77529263	90	5.34	2.73	0	404	810
Stat3+LIF_10e-5_1209	chr7	78117903	78118998	120.57	6.28	2.79	0	509	1095
Stat3+LIF_10e-5_1210	chr7	79123822	79124827	100.22	5.67	2.75	0	402	1005
Stat3+LIF_10e-5_1211	chr7	80069179	80069773	63.76	4.37	2.05	2.56	297	594
Stat3+LIF_10e-5_1212	chr7	80526245	80526769	50.37	3.8	1.9	17.81	262	524
Stat3+LIF_10e-5_1213	chr7	80677784	80679039	222.66	8.75	4.97	0	501	1255
Stat3+LIF_10e-5_1214	chr7	83720167	83720691	52.22	3.88	2.19	14.86	262	524
Stat3+LIF_10e-5_1215	chr7	85516314	85517238	71.05	4.66	2.28	1.14	625	924
Stat3+LIF_10e-5_1216	chr7	85970690	85971246	63.98	4.38	2.54	2.56	262	556
Stat3+LIF_10e-5_1217	chr7	85970875	85972496	383.44	11.64	7.01	0	961	1621
Stat3+LIF_10e-5_1218	chr7	86319647	86320171	50.54	3.81	2.01	17.32	262	524
Stat3+LIF_10e-5_1219	chr7	87793823	87794426	52.2	3.88	2.38	14.86	341	603
Stat3+LIF_10e-5_1220	chr7	88724725	88725390	59.37	4.19	2.34	5.91	262	665
Stat3+LIF_10e-5_1221	chr7	88764364	88765063	66.99	4.5	2.7	2.84	437	699
Stat3+LIF_10e-5_1222	chr7	88765001	88765640	91.24	5.38	2.62	0	340	639
Stat3+LIF_10e-5_1223	chr7	89076036	89077468	150.03	7.08	3.55	0	749	1432
Stat3+LIF_10e-5_1224	chr7	91516737	91517757	139.72	6.81	3.64	0	475	1020
Stat3+LIF_10e-5_1225	chr7	91517451	91518075	58.05	4.14	2.09	6.46	331	624
Stat3+LIF_10e-5_1226	chr7	92203974	92204608	59.58	4.2	2.01	5.23	336	634
Stat3+LIF_10e-5_1227	chr7	92321802	92322326	56.57	4.07	2.54	10.03	262	524
Stat3+LIF_10e-5_1228	chr7	92367612	92368136	54.45	3.98	2.13	11.25	262	524
Stat3+LIF_10e-5_1229	chr7	92367866	92368501	55.82	4.04	1.97	10.05	339	635
Stat3+LIF_10e-5_1230	chr7	92445189	92445998	91.6	5.39	3.24	0	262	809
Stat3+LIF_10e-5_1231	chr7	93826816	93827722	81.28	5.03	1.4	0	470	906
Stat3+LIF_10e-5_1233	chr7	95335330	95336459	119.19	6.24	2.98	0	646	1129
Stat3+LIF_10e-5_1234	chr7	95336447	95336971	51.94	3.87	2.18	15.16	262	524
Stat3+LIF_10e-5_1235	chr7	95336627	95338225	114.18	6.1	3.2	0	400	1598
Stat3+LIF_10e-5_1236	chr7	95341875	95342815	102.19	5.73	3.6	0	262	940
Stat3+LIF_10e-5_1237	chr7	97885776	97886629	67.57	4.52	2.31	2.21	300	853
Stat3+LIF_10e-5_1238	chr7	98063403	98064303	97.59	5.58	2.69	0	559	900
Stat3+LIF_10e-5_1239	chr7	99226559	99227083	53.43	3.94	2.06	12.68	262	524
Stat3+LIF_10e-5_1240	chr7	102695725	102696249	50.49	3.8	2.23	17.62	262	524
Stat3+LIF_10e-5_1241	chr7	104706618	104707216	66.6	4.49	1.81	2.84	297	598
Stat3+LIF_10e-5_1242	chr7	105354565	105355089	50.06	3.78	1.95	18.11	262	524
Stat3+LIF_10e-5_1243	chr7	105482292	105483178	87.93	5.27	2.78	0	481	886
Stat3+LIF_10e-5_1244	chr7	105517393	105518451	69.54	4.6	2.22	1.88	373	1058
Stat3+LIF_10e-5_1245	chr7	105518106	105518664	52.79	3.91	2.09	13.8	262	558
Stat3+LIF_10e-5_1246	chr7	105736342	105736904	58.27	4.15	2.54	6.46	262	562
Stat3+LIF_10e-5_1247	chr7	105756856	105757522	53.05	3.92	2	12.96	404	666
Stat3+LIF_10e-5_1248	chr7	105989511	105990035	51.36	3.84	2.33	15.95	262	524
Stat3+LIF_10e-5_1249	chr7	106409428	106410096	67.21	4.51	2.16	2.55	297	668
Stat3+LIF_10e-5_1250	chr7	106481076	106481931	114.73	6.11	3.75	0	557	855
Stat3+LIF_10e-5_1251	chr7	106500954	106501514	55.96	4.05	2.3	10.05	298	560
Stat3+LIF_10e-5_1252	chr7	106697873	106698854	125.27	6.41	3.42	0	542	981
Stat3+LIF_10e-5_1253	chr7	107072421	107072983	80.39	5	3.07	0.9	300	562
Stat3+LIF_10e-5_1254	chr7	107072659	107073183	51.4	3.84	2.48	15.95	262	524
Stat3+LIF_10e-5_1255	chr7	107113840	107115155	349.94	11.1	7.2	0	724	1315
Stat3+LIF_10e-5_1256	chr7	107368425	107369346	104.76	5.81	3.07	0	659	921
Stat3+LIF_10e-5_1257	chr7	107370658	107372498	770.24	16.66	16.98	0	1038	1840
Stat3+LIF_10e-5_1258	chr7	108095253	108095956	71.75	4.69	2.63	1.14	335	703
Stat3+LIF_10e-5_1259	chr7	108215144	108215844	61.22	4.27	2.11	3.51	366	700
Stat3+LIF_10e-5_1260	chr7	108305549	108307231	482.55	13.11	9.73	0	977	1682
Stat3+LIF_10e-5_1261	chr7	108360271	108361874	171.27	7.6	4.08	0	444	1603
Stat3+LIF_10e-5_1262	chr7	108509507	108510311	61.36	4.28	2.15	3.51	370	804
Stat3+LIF_10e-5_1263	chr7	108596378	108596902	50.4	3.8	2.06	17.79	262	524
Stat3+LIF_10e-5_1264	chr7	109934563	109935087	53.17	3.92	2.11	12.96	262	524
Stat3+LIF_10e-5_1265	chr7	111480044	111480889	78.75	4.94	2.32	0.9	337	845
Stat3+LIF_10e-5_1266	chr7	111480850	111481493	57.07	4.1	2.51	8.56	381	643
Stat3+LIF_10e-5_1267	chr7	111665632	111666156	53.86	3.96	2.12	11.96	262	524
Stat3+LIF_10e-5_1268	chr7	112608953	112609604	57.65	4.12	2.39	6.96	262	651
Stat3+LIF_10e-5_1269	chr7	113208457	113209057	59.16	4.18	2.15	5.91	302	600
Stat3+LIF_10e-5_1270	chr7	113420919	113421695	107.58	5.9	3.87	0	514	776
Stat3+LIF_10e-5_1271	chr7	113535154	113535969	69.2	4.59	2.32	2.21	336	815
Stat3+LIF_10e-5_1272	chr7	113535725	113536593	74.14	4.78	2.33	1.14	480	868
Stat3+LIF_10e-5_1273	chr7	113675002	113676427	121.64	6.31	3.01	0	925	1425
Stat3+LIF_10e-5_1274	chr7	114700767	114701329	72.13	4.7	2.64	1.14	300	562
Stat3+LIF_10e-5_1275	chr7	114700956	114701875	161.84	7.38	4.58	0	329	919
Stat3+LIF_10e-5_1277	chr7	117782552	117783298	61.91	4.3	2.17	3.51	368	746
Stat3+LIF_10e-5_1278	chr7	119008060	119008887	226.6	8.83	6.97	0	529	827
Stat3+LIF_10e-5_1279	chr7	119008549	119009620	290.33	10.06	6.1	0	483	1071
Stat3+LIF_10e-5_1280	chr7	119011608	119012241	51.18	3.83	2.07	16.03	371	633
Stat3+LIF_10e-5_1281	chr7	119011870	119012394	53.56	3.94	2.37	12.29	262	524
Stat3+LIF_10e-5_1282	chr7	121588278	121589044	110.73	5.99	3.15	0	262	766
Stat3+LIF_10e-5_1283	chr7	121657966	121658915	86.55	5.22	3.02	0	475	949
Stat3+LIF_10e-5_1284	chr7	123138810	123139679	82.4	5.07	2.44	0	509	869
Stat3+LIF_10e-5_1285	chr7	124099688	124100998	149.54	7.07	3.27	0	722	1310
Stat3+LIF_10e-5_1286	chr7	124888095	124889121	166.49	7.49	3.48	0	511	1026
Stat3+LIF_10e-5_1287	chr7	126912212	126913373	150.51	7.09	3.47	0	511	1161
Stat3+LIF_10e-5_1288	chr7	126915269	126916430	150.51	7.09	3.47	0	511	1161
Stat3+LIF_10e-5_1289	chr7	127151480	127152156	64.74	4.41	2.21	2.56	332	676
Stat3+LIF_10e-5_1290	chr7	127610748	127611882	75.46	4.82	2.3	0.9	509	1134
Stat3+LIF_10e-5_1292	chr7	128075367	128075999	65.89	4.46	2.37	2.56	262	632
Stat3+LIF_10e-5_1293	chr7	128690256	128690960	62.81	4.33	2.34	3.17	405	704
Stat3+LIF_10e-5_1294	chr7	128690626	128692283	123.25	6.36	3.07	0	561	1657
Stat3+LIF_10e-5_1295	chr7	129195165	129195904	57.5	4.11	2.14	7.18	405	739
Stat3+LIF_10e-5_1296	chr7	129590183	129590817	60.3	4.23	1.95	4.82	297	634
Stat3+LIF_10e-5_1297	chr7	129590788	129591556	72.91	4.73	2.71	1.14	506	768
Stat3+LIF_10e-5_1298	chr7	129750436	129750994	53.36	3.93	1.98	12.88	296	558
Stat3+LIF_10e-5_1303	chr7	133606019	133606722	65.35	4.44	2.21	2.56	301	703
Stat3+LIF_10e-5_1304	chr7	133625785	133627649	247.21	9.25	5.04	0	655	1864
Stat3+LIF_10e-5_1305	chr7	133632407	133632931	54.57	3.99	2.07	10.81	262	524
Stat3+LIF_10e-5_1306	chr7	137372906	137373615	58.91	4.17	2.05	5.91	371	709
Stat3+LIF_10e-5_1307	chr7	137373531	137374297	80.34	5	2.83	0.9	436	766
Stat3+LIF_10e-5_1308	chr7	137454926	137455635	54.81	4	2.38	10.81	447	709
Stat3+LIF_10e-5_1309	chr7	137464646	137465170	55.65	4.03	2.19	10.28	262	524
Stat3+LIF_10e-5_1310	chr7	137464909	137465706	63.28	4.35	2.1	2.87	434	797
Stat3+LIF_10e-5_1311	chr7	140874732	140875324	55.02	4.01	2.09	10.67	330	592
Stat3+LIF_10e-5_1312	chr7	140895902	140896500	64.13	4.39	2.66	2.56	336	598
Stat3+LIF_10e-5_1313	chr7	141043581	141044105	57.08	4.1	2.3	8.56	262	524
Stat3+LIF_10e-5_1314	chr7	141193706	141194554	128.39	6.5	3.61	0	547	848
Stat3+LIF_10e-5_1315	chr7	141714534	141715304	52.6	3.9	2.06	13.8	293	770
Stat3+LIF_10e-5_1316	chr18	3446353	3447577	168.14	7.53	4.01	0	558	1224
Stat3+LIF_10e-5_1317	chr18	4443930	4444991	222.16	8.74	5.25	0	692	1061
Stat3+LIF_10e-5_1318	chr18	4520518	4521042	53.58	3.94	2.38	12.29	262	524
Stat3+LIF_10e-5_1319	chr18	5136340	5137266	111.96	6.03	2.98	0	442	926
Stat3+LIF_10e-5_1320	chr18	5145837	5146810	91.94	5.4	2.65	0	486	973
Stat3+LIF_10e-5_1321	chr18	5759271	5760023	62.76	4.33	2.13	3.44	373	752
Stat3+LIF_10e-5_1325	chr18	6180469	6181342	70.32	4.63	2.31	1.14	362	873
Stat3+LIF_10e-5_1326	chr18	6339922	6341027	89.95	5.33	1.99	0	726	1105
Stat3+LIF_10e-5_1327	chr18	6341271	6341930	55.25	4.02	1.68	10.67	284	659
Stat3+LIF_10e-5_1328	chr18	6968053	6969065	186.84	7.97	4.21	0	516	1012
Stat3+LIF_10e-5_1329	chr18	12175076	12175668	64.33	4.4	2.11	2.56	293	592
Stat3+LIF_10e-5_1330	chr18	13291376	13292305	117.13	6.18	3.14	0	451	929
Stat3+LIF_10e-5_1331	chr18	13574391	13574915	50.24	3.79	2.39	17.91	262	524
Stat3+LIF_10e-5_1332	chr18	13574983	13576073	283.94	9.95	5.47	0	644	1090
Stat3+LIF_10e-5_1333	chr18	13576258	13576894	71.34	4.67	2.98	1.14	262	636
Stat3+LIF_10e-5_1337	chr18	14563229	14563753	51.5	3.85	2.13	15.65	262	524
Stat3+LIF_10e-5_1338	chr18	17930255	17930815	56.32	4.06	2.01	10.05	298	560
Stat3+LIF_10e-5_1339	chr18	19361232	19361790	58.92	4.17	2.43	5.91	296	558
Stat3+LIF_10e-5_1340	chr18	19361432	19361992	57.77	4.12	2.07	6.46	298	560
Stat3+LIF_10e-5_1341	chr18	20026225	20027093	75.13	4.81	2.65	0.9	606	868
Stat3+LIF_10e-5_1342	chr18	21182392	21182916	51.06	3.83	2.09	16.35	262	524
Stat3+LIF_10e-5_1343	chr18	22396131	22397004	102.66	5.74	2.84	0	333	873
Stat3+LIF_10e-5_1344	chr18	23360925	23361920	136.13	6.71	4.06	0	552	995
Stat3+LIF_10e-5_1345	chr18	23950936	23951460	50.47	3.8	2.35	17.62	262	524
Stat3+LIF_10e-5_1346	chr18	24404298	24405023	72.32	4.71	2.31	1.14	300	725
Stat3+LIF_10e-5_1347	chr18	24486565	24487125	55.6	4.03	2.33	10.49	298	560
Stat3+LIF_10e-5_1348	chr18	26047202	26047762	61.73	4.29	2.15	3.51	298	560
Stat3+LIF_10e-5_1349	chr18	26047517	26048498	73.11	4.74	2.31	1.14	647	981
Stat3+LIF_10e-5_1350	chr18	26106410	26107766	315.12	10.5	6.81	0	693	1356
Stat3+LIF_10e-5_1351	chr18	27021312	27022903	539.8	13.89	12.24	0	557	1591
Stat3+LIF_10e-5_1352	chr18	27740414	27741402	109.78	5.96	3.03	0	529	988
Stat3+LIF_10e-5_1353	chr18	28812974	28813570	59.03	4.18	2	5.91	296	596
Stat3+LIF_10e-5_1354	chr18	30611246	30612692	296.61	10.18	5.54	0	650	1446
Stat3+LIF_10e-5_1355	chr18	31446226	31446859	57.07	4.1	1.98	8.56	338	633
Stat3+LIF_10e-5_1356	chr18	33508747	33509811	188.56	8.01	4.27	0	517	1064
Stat3+LIF_10e-5_1357	chr18	33535702	33536263	61.36	4.28	2.24	3.51	262	561
Stat3+LIF_10e-5_1358	chr18	34577666	34578552	66.12	4.47	2.13	2.56	589	886
Stat3+LIF_10e-5_1359	chr18	34947933	34948502	66.28	4.47	2.84	2.56	307	569
Stat3+LIF_10e-5_1360	chr18	36116156	36117006	150.88	7.1	4.88	0	552	850
Stat3+LIF_10e-5_1361	chr18	36189973	36191144	97.65	5.59	2.45	0	504	1171
Stat3+LIF_10e-5_1362	chr18	36311820	36312771	80.27	5	2.41	0.9	509	951
Stat3+LIF_10e-5_1363	chr18	36762980	36763604	60.22	4.23	2.04	4.82	362	624
Stat3+LIF_10e-5_1364	chr18	36936286	36936950	54.58	3.99	2.17	10.81	366	664
Stat3+LIF_10e-5_1365	chr18	37328471	37329098	63.97	4.38	2.19	2.56	262	627
Stat3+LIF_10e-5_1366	chr18	37717523	37718378	81.75	5.05	2.37	0	449	855
Stat3+LIF_10e-5_1367	chr18	37776832	37777425	71.24	4.67	2.1	1.14	295	593
Stat3+LIF_10e-5_1368	chr18	38254677	38255344	54.06	3.96	1.95	11.81	329	667
Stat3+LIF_10e-5_1369	chr18	38255325	38257668	426.34	12.29	9.49	0	984	2343
Stat3+LIF_10e-5_1370	chr18	38421253	38422232	128.53	6.51	4.17	0	386	979
Stat3+LIF_10e-5_1371	chr18	38424138	38424733	57.88	4.13	2.06	6.46	333	595
Stat3+LIF_10e-5_1372	chr18	38586527	38587637	199.62	8.25	4.7	0	528	1110
Stat3+LIF_10e-5_1373	chr18	39366262	39367409	114.95	6.12	2.82	0	615	1147
Stat3+LIF_10e-5_1374	chr18	39631826	39632386	52.34	3.89	2.06	14.77	262	560
Stat3+LIF_10e-5_1375	chr18	39677365	39678279	95.42	5.51	2.43	0	438	914
Stat3+LIF_10e-5_1376	chr18	39678811	39679335	57.07	4.1	2.1	8.56	262	524
Stat3+LIF_10e-5_1377	chr18	39772841	39773476	50.22	3.79	2.38	17.86	373	635
Stat3+LIF_10e-5_1378	chr18	39773224	39773965	55.07	4.01	2.41	10.67	262	741
Stat3+LIF_10e-5_1379	chr18	39806585	39807546	191.73	8.08	5.14	0	349	961
Stat3+LIF_10e-5_1380	chr18	39836531	39837706	149.82	7.07	3.43	0	590	1175
Stat3+LIF_10e-5_1381	chr18	39860500	39861024	54.11	3.97	2	11.81	262	524
Stat3+LIF_10e-5_1382	chr18	40943546	40944070	50.67	3.81	2.18	16.63	262	524
Stat3+LIF_10e-5_1383	chr18	42638515	42639286	71.5	4.68	2.55	1.14	371	771
Stat3+LIF_10e-5_1384	chr18	42652512	42653116	57.37	4.11	2.55	7.42	303	604
Stat3+LIF_10e-5_1385	chr18	42900330	42900854	50.03	3.78	2.07	18.11	262	524
Stat3+LIF_10e-5_1386	chr18	43254963	43255945	123.71	6.37	3.1	0	408	982
Stat3+LIF_10e-5_1387	chr18	43506567	43507263	59.91	4.22	2.2	5.23	434	696
Stat3+LIF_10e-5_1388	chr18	44902751	44903275	54.45	3.98	2.15	11.25	262	524
Stat3+LIF_10e-5_1389	chr18	46975082	46976036	131.97	6.6	3.23	0	506	954
Stat3+LIF_10e-5_1390	chr18	47603880	47604440	60.84	4.25	2.62	4.05	262	560
Stat3+LIF_10e-5_1391	chr18	49204082	49204606	52.45	3.89	2.28	14.22	262	524
Stat3+LIF_10e-5_1392	chr18	49612091	49613075	116.92	6.18	2.91	0	503	984
Stat3+LIF_10e-5_1393	chr18	50019494	50020273	90.85	5.36	2.72	0	444	779
Stat3+LIF_10e-5_1394	chr18	50356255	50357168	110.53	5.99	2.77	0	410	913
Stat3+LIF_10e-5_1395	chr18	52143784	52144411	60.15	4.23	2.07	5.06	298	627
Stat3+LIF_10e-5_1396	chr18	53333793	53334566	95.36	5.51	3.3	0	511	773
Stat3+LIF_10e-5_1397	chr18	53862891	53863763	98.91	5.63	2.63	0	333	872
Stat3+LIF_10e-5_1398	chr18	54126325	54126917	59.99	4.22	2.03	5.06	330	592
Stat3+LIF_10e-5_1399	chr18	54418402	54418926	67.09	4.51	2.74	2.84	262	524
Stat3+LIF_10e-5_1400	chr18	54418606	54419511	256.55	9.43	6.28	0	539	905
Stat3+LIF_10e-5_1401	chr18	54472619	54474037	193.43	8.12	4.04	0	731	1418
Stat3+LIF_10e-5_1402	chr18	55011930	55012454	71.5	4.68	2.96	1.14	262	524
Stat3+LIF_10e-5_1403	chr18	55012117	55012681	89.17	5.31	3.38	0	262	564
Stat3+LIF_10e-5_1404	chr18	55270955	55271919	85	5.16	2.64	0	301	964
Stat3+LIF_10e-5_1405	chr18	55372212	55373312	131.97	6.6	3.38	0	454	1100
Stat3+LIF_10e-5_1406	chr18	55867597	55868121	57.71	4.12	2.31	6.7	262	524
Stat3+LIF_10e-5_1407	chr18	56366900	56367715	66.83	4.5	2.43	2.84	370	815
Stat3+LIF_10e-5_1408	chr18	56369418	56370144	80.21	5	2.34	0.9	366	726
Stat3+LIF_10e-5_1409	chr18	56890301	56891330	106.14	5.85	3.22	0	338	1029
Stat3+LIF_10e-5_1410	chr18	56891159	56891993	103.07	5.76	3.2	0	297	834
Stat3+LIF_10e-5_1411	chr18	57090814	57091520	63.87	4.38	2.13	2.56	262	706
Stat3+LIF_10e-5_1412	chr18	57831831	57832467	61.18	4.27	2.56	3.51	338	636
Stat3+LIF_10e-5_1413	chr18	57833185	57833921	70.15	4.62	2.23	1.14	437	736
Stat3+LIF_10e-5_1414	chr18	57833574	57834134	65.12	4.43	2.18	2.56	298	560
Stat3+LIF_10e-5_1415	chr18	58013260	58014514	92.89	5.43	2.56	0	533	1254
Stat3+LIF_10e-5_1416	chr18	58333524	58334287	66.97	4.5	2.03	2.84	468	763
Stat3+LIF_10e-5_1417	chr18	59782840	59783508	57.11	4.1	2.34	8.38	332	668
Stat3+LIF_10e-5_1418	chr18	60446407	60447039	60.15	4.23	2.29	5.06	335	632
Stat3+LIF_10e-5_1419	chr18	61014326	61015543	91.6	5.39	2.46	0	691	1217
Stat3+LIF_10e-5_1420	chr18	61020663	61021267	52.93	3.91	2.43	13.3	342	604
Stat3+LIF_10e-5_1421	chr18	61109092	61109648	59.08	4.18	2.48	5.91	294	556
Stat3+LIF_10e-5_1422	chr18	61109377	61109936	54.26	3.97	2.17	11.71	297	559
Stat3+LIF_10e-5_1423	chr18	61237443	61238184	65.84	4.46	2.48	2.56	406	741
Stat3+LIF_10e-5_1424	chr18	61998383	61999929	234.92	9	4.88	0	690	1546
Stat3+LIF_10e-5_1425	chr18	62439032	62439625	56.36	4.06	2.32	10.05	294	593
Stat3+LIF_10e-5_1426	chr18	64726749	64727797	90.61	5.36	2.87	0	568	1048
Stat3+LIF_10e-5_1427	chr18	65007800	65008861	157.04	7.26	3.45	0	488	1061
Stat3+LIF_10e-5_1428	chr18	65139171	65140202	200.89	8.28	4.86	0	618	1031
Stat3+LIF_10e-5_1429	chr18	65139880	65140404	66.21	4.47	2.62	2.56	262	524
Stat3+LIF_10e-5_1430	chr18	65261872	65262828	68.23	4.55	2.55	2.21	465	956
Stat3+LIF_10e-5_1431	chr18	65490056	65491176	264.45	9.58	7.74	0	795	1120
Stat3+LIF_10e-5_1432	chr18	65654206	65654939	79.92	4.99	2.42	0.9	365	733
Stat3+LIF_10e-5_1433	chr18	66086262	66087237	109.33	5.95	2.75	0	581	975
Stat3+LIF_10e-5_1434	chr18	66192037	66192561	50.35	3.8	2.12	17.81	262	524
Stat3+LIF_10e-5_1435	chr18	66266086	66267007	89.42	5.32	2.45	0	548	921
Stat3+LIF_10e-5_1436	chr18	66306516	66307075	58.9	4.17	2.35	5.91	262	559
Stat3+LIF_10e-5_1437	chr18	69735517	69736258	65.98	4.46	2.23	2.56	294	741
Stat3+LIF_10e-5_1438	chr18	69898912	69899436	55.54	4.03	2.2	10.66	262	524
Stat3+LIF_10e-5_1439	chr18	69911822	69912662	71.27	4.67	2.21	1.14	336	840
Stat3+LIF_10e-5_1440	chr18	70923105	70924000	76.3	4.86	2.47	0.9	563	895
Stat3+LIF_10e-5_1441	chr18	73753339	73754114	93.96	5.47	3.32	0	300	775
Stat3+LIF_10e-5_1443	chr18	73892861	73893416	51.43	3.85	1.9	15.95	293	555
Stat3+LIF_10e-5_1444	chr18	73991966	73992525	58.38	4.15	2.02	6.37	262	559
Stat3+LIF_10e-5_1445	chr18	74391162	74392130	117.05	6.18	2.55	0	496	968
Stat3+LIF_10e-5_1446	chr18	74396378	74397376	83.99	5.13	2.64	0	444	998
Stat3+LIF_10e-5_1447	chr18	74982716	74984296	591.72	14.56	13.28	0	446	1580
Stat3+LIF_10e-5_1448	chr18	75752774	75753932	225.12	8.8	4.54	0	681	1158
Stat3+LIF_10e-5_1449	chr18	75753617	75754141	73.76	4.76	2.66	1.14	262	524
Stat3+LIF_10e-5_1450	chr18	76014797	76016252	209.31	8.47	4.32	0	876	1455
Stat3+LIF_10e-5_1451	chr18	77463047	77463571	55.17	4.01	2.03	10.67	262	524
Stat3+LIF_10e-5_1452	chr18	79556951	79557510	62.14	4.31	2.26	3.51	297	559
Stat3+LIF_10e-5_1453	chr18	80048943	80049536	54.41	3.98	2.05	11.25	298	593
Stat3+LIF_10e-5_1454	chr18	80676915	80677758	92.94	5.43	2.98	0	550	843
Stat3+LIF_10e-5_1455	chr18	83068138	83068967	79.46	4.97	2.88	0.9	357	829
Stat3+LIF_10e-5_1456	chr18	83155609	83156166	52.41	3.89	2.27	14.41	295	557
Stat3+LIF_10e-5_1457	chr18	83517111	83517635	56.17	4.06	2.3	10.05	262	524
Stat3+LIF_10e-5_1458	chr18	83597552	83598242	60.59	4.24	2.46	4.57	262	690
Stat3+LIF_10e-5_1459	chr18	83729146	83729776	71.14	4.66	2.82	1.14	262	630
Stat3+LIF_10e-5_1460	chr18	87187268	87187971	62.55	4.32	2.72	3.44	262	703
Stat3+LIF_10e-5_1461	chr18	90660911	90661435	50.64	3.81	2.3	17.22	262	524
Stat3+LIF_10e-5_1462	chr18	90825938	90826496	60.56	4.24	2.21	4.57	296	558
Stat3+LIF_10e-5_1463	chr4	3592122	3592821	52.84	3.75	1.8	16.07	262	699
Stat3+LIF_10e-5_1464	chr4	6046986	6048188	107.63	5.65	2.67	0	504	1202
Stat3+LIF_10e-5_1465	chr4	6783745	6784269	60.35	4.06	2.06	8.29	262	524
Stat3+LIF_10e-5_1466	chr4	6797458	6797982	51.15	3.68	2.14	19.46	262	524
Stat3+LIF_10e-5_1467	chr4	7117060	7117584	50.19	3.64	2.29	21.16	262	524
Stat3+LIF_10e-5_1468	chr4	7833528	7834084	63.48	4.18	2.02	4.66	262	556
Stat3+LIF_10e-5_1469	chr4	8218596	8219700	505.71	12.85	12.02	0	409	1104
Stat3+LIF_10e-5_1470	chr4	8866124	8866867	80.81	4.81	2.45	0.39	370	743
Stat3+LIF_10e-5_1471	chr4	8882608	8884561	391.63	11.26	6.71	0	1229	1953
Stat3+LIF_10e-5_1472	chr4	8884256	8884780	54.74	3.83	2.36	14.47	262	524
Stat3+LIF_10e-5_1473	chr4	9202389	9203029	51.93	3.71	2.28	18.51	378	640
Stat3+LIF_10e-5_1474	chr4	9397915	9398581	51.49	3.69	1.88	19.7	404	666
Stat3+LIF_10e-5_1475	chr4	10049419	10049978	54.86	3.84	1.99	14.47	297	559
Stat3+LIF_10e-5_1476	chr4	11002090	11002645	106.37	5.62	3.55	0	262	555
Stat3+LIF_10e-5_1477	chr4	11346840	11347364	50.38	3.65	2.05	20.86	262	524
Stat3+LIF_10e-5_1478	chr4	11580831	11581355	54.14	3.81	1.94	15.11	262	524
Stat3+LIF_10e-5_1479	chr4	12386094	12387029	123.18	6.09	3.48	0	338	935
Stat3+LIF_10e-5_1480	chr4	13266347	13267269	109.7	5.71	3.58	0	262	922
Stat3+LIF_10e-5_1481	chr4	14839964	14840488	55.05	3.85	2.35	14.25	262	524
Stat3+LIF_10e-5_1482	chr4	19597255	19597956	62.29	4.14	2.52	5.3	262	701
Stat3+LIF_10e-5_1483	chr4	20521975	20523031	85.47	4.97	2.35	0	512	1056
Stat3+LIF_10e-5_1484	chr4	24094282	24094806	50.33	3.64	2.12	20.89	262	524
Stat3+LIF_10e-5_1485	chr4	25476489	25477013	52	3.72	2.24	18.2	262	524
Stat3+LIF_10e-5_1486	chr4	27355693	27356430	61.49	4.11	2.46	6	300	737
Stat3+LIF_10e-5_1487	chr4	28557415	28557939	50.41	3.65	2.27	20.86	262	524
Stat3+LIF_10e-5_1488	chr4	32970510	32971282	61.18	4.1	2.58	6.65	262	772
Stat3+LIF_10e-5_1489	chr4	33539194	33541008	300.95	9.82	5.38	0	604	1814
Stat3+LIF_10e-5_1490	chr4	34723730	34724324	68.42	4.37	2.12	3.72	262	594
Stat3+LIF_10e-5_1491	chr4	36176757	36177351	65.15	4.25	2.5	4.29	262	594
Stat3+LIF_10e-5_1492	chr4	38612427	38612990	53.56	3.78	2.01	15.71	262	563
Stat3+LIF_10e-5_1493	chr4	39348086	39348647	51.36	3.69	1.96	19.35	299	561
Stat3+LIF_10e-5_1494	chr4	39482349	39482906	53.94	3.8	2.03	15.43	295	557
Stat3+LIF_10e-5_1495	chr4	39641712	39642236	57.51	3.95	2.03	11.06	262	524
Stat3+LIF_10e-5_1496	chr4	40990436	40991291	89.08	5.09	2.86	0	345	855
Stat3+LIF_10e-5_1497	chr4	41046609	41047570	119.19	5.98	2.99	0	478	961
Stat3+LIF_10e-5_1498	chr4	42962984	42963508	50.4	3.65	1.89	20.86	262	524
Stat3+LIF_10e-5_1499	chr4	44148190	44148714	50.36	3.65	2.09	20.89	262	524
Stat3+LIF_10e-5_1500	chr4	45513600	45514420	72.58	4.52	2.25	2.75	484	820
Stat3+LIF_10e-5_1501	chr4	46876429	46877137	63.5	4.19	2.11	4.66	335	708
Stat3+LIF_10e-5_1502	chr4	46877022	46878817	188.43	7.67	4	0	591	1795
Stat3+LIF_10e-5_1503	chr4	47441199	47441723	51.25	3.68	1.89	19.35	262	524
Stat3+LIF_10e-5_1504	chr4	47689234	47689862	65.58	4.27	2.62	4.08	262	628
Stat3+LIF_10e-5_1505	chr4	48055958	48056482	53.09	3.76	1.93	16.03	262	524
Stat3+LIF_10e-5_1506	chr4	48417576	48418353	59.11	4.01	2.12	8.85	336	777
Stat3+LIF_10e-5_1507	chr4	49054993	49056610	243.24	8.78	4.89	0	555	1617
Stat3+LIF_10e-5_1508	chr4	49133754	49134419	57.79	3.96	2.45	10.93	403	665
Stat3+LIF_10e-5_1509	chr4	49740196	49740757	56.7	3.91	2.4	12.16	262	561
Stat3+LIF_10e-5_1510	chr4	49810381	49811093	67.93	4.35	2.16	3.72	340	712
Stat3+LIF_10e-5_1511	chr4	50955654	50956178	55.98	3.89	2.41	13.29	262	524
Stat3+LIF_10e-5_1512	chr4	51623077	51623601	55.27	3.86	2.03	13.79	262	524
Stat3+LIF_10e-5_1513	chr4	52268238	52268783	50.01	3.63	1.76	21.47	283	545
Stat3+LIF_10e-5_1514	chr4	52387607	52388131	51.54	3.7	2	19.7	262	524
Stat3+LIF_10e-5_1515	chr4	53275220	53276244	77.03	4.68	2.22	1.12	482	1024
Stat3+LIF_10e-5_1516	chr4	53276290	53276954	57.7	3.96	2.35	10.93	370	664
Stat3+LIF_10e-5_1517	chr4	53398347	53399162	71.94	4.5	2.19	2.75	407	815
Stat3+LIF_10e-5_1518	chr4	53398850	53399374	51.93	3.71	2.03	18.67	262	524
Stat3+LIF_10e-5_1519	chr4	53427082	53427639	52.5	3.74	2.09	17.25	295	557
Stat3+LIF_10e-5_1520	chr4	53427528	53428455	359.56	10.77	7.87	0	376	927
Stat3+LIF_10e-5_1521	chr4	53455012	53456042	150.51	6.79	3.19	0	520	1030
Stat3+LIF_10e-5_1522	chr4	54126945	54127469	50.48	3.65	2.19	20.98	262	524
Stat3+LIF_10e-5_1523	chr4	55553882	55554795	88.05	5.05	2.37	0	576	913
Stat3+LIF_10e-5_1524	chr4	55555102	55556114	93.35	5.22	2.48	0	605	1012
Stat3+LIF_10e-5_1525	chr4	55710212	55711448	151.79	6.83	3.26	0	680	1236
Stat3+LIF_10e-5_1526	chr4	55721126	55721650	50.94	3.67	1.91	19.89	262	524
Stat3+LIF_10e-5_1527	chr4	55729723	55730247	54.13	3.81	2.44	15.11	262	524
Stat3+LIF_10e-5_1528	chr4	55763322	55764247	131.78	6.32	3.18	0	558	925
Stat3+LIF_10e-5_1529	chr4	55916316	55917287	155.95	6.93	3.58	0	516	971
Stat3+LIF_10e-5_1530	chr4	56084227	56085227	106.14	5.61	2.77	0	377	1000
Stat3+LIF_10e-5_1531	chr4	56278467	56279383	74.61	4.6	2.17	2.42	296	916
Stat3+LIF_10e-5_1532	chr4	56685491	56686052	51.64	3.7	1.87	19.48	299	561
Stat3+LIF_10e-5_1533	chr4	57164732	57165297	56.51	3.91	2.21	12.16	303	565
Stat3+LIF_10e-5_1534	chr4	58081084	58081716	64.47	4.22	2.29	4.66	370	632
Stat3+LIF_10e-5_1535	chr4	59373302	59374112	64.34	4.22	2.14	4.66	296	810
Stat3+LIF_10e-5_1536	chr4	59857984	59858577	55.02	3.85	2.2	14.25	331	593
Stat3+LIF_10e-5_1537	chr4	61930437	61931030	65.78	4.27	2.13	4.08	331	593
Stat3+LIF_10e-5_1538	chr4	61952671	61953495	88.45	5.07	2.39	0	384	824
Stat3+LIF_10e-5_1539	chr4	62080323	62081244	65.37	4.26	2.17	4.08	293	921
Stat3+LIF_10e-5_1540	chr4	62771616	62773110	292.18	9.67	5.58	0	1022	1494
Stat3+LIF_10e-5_1541	chr4	63242847	63243512	63.66	4.19	2.08	4.66	298	665
Stat3+LIF_10e-5_1542	chr4	65252254	65252778	56.03	3.89	2.44	13.29	262	524
Stat3+LIF_10e-5_1543	chr4	66576378	66576902	60.11	4.05	2.51	8.29	262	524
Stat3+LIF_10e-5_1544	chr4	66614480	66615004	68.88	4.39	2.25	3.61	262	524
Stat3+LIF_10e-5_1545	chr4	67772667	67773229	60.8	4.08	2.54	6.81	262	562
Stat3+LIF_10e-5_1546	chr4	68040083	68040607	54.17	3.81	2.05	15.11	262	524
Stat3+LIF_10e-5_1547	chr4	69947498	69948062	54.48	3.82	2.12	14.68	302	564
Stat3+LIF_10e-5_1548	chr4	70083580	70084104	50.4	3.65	1.94	20.86	262	524
Stat3+LIF_10e-5_1549	chr4	70298562	70299086	55.57	3.87	2.43	13.79	262	524
Stat3+LIF_10e-5_1550	chr4	71402449	71403005	51.79	3.71	1.85	19.09	262	556
Stat3+LIF_10e-5_1551	chr4	72232821	72233531	68.92	4.39	2.69	3.61	262	710
Stat3+LIF_10e-5_1552	chr4	72457204	72458118	80.47	4.8	2.28	0.39	398	914
Stat3+LIF_10e-5_1553	chr4	75044063	75044619	55.97	3.88	2.43	13.29	294	556
Stat3+LIF_10e-5_1554	chr4	78049727	78050251	63.19	4.17	2.54	4.66	262	524
Stat3+LIF_10e-5_1555	chr4	78187690	78189177	123.61	6.1	2.86	0	789	1487
Stat3+LIF_10e-5_1556	chr4	78208344	78208868	51.77	3.71	2.09	19.09	262	524
Stat3+LIF_10e-5_1557	chr4	80329811	80330437	61.51	4.11	2.15	6	331	626
Stat3+LIF_10e-5_1558	chr4	80970089	80971058	107.09	5.64	2.61	0	437	969
Stat3+LIF_10e-5_1559	chr4	81468729	81470011	203.14	7.98	4.21	0	584	1282
Stat3+LIF_10e-5_1560	chr4	81768668	81769523	72.48	4.52	2.29	2.75	334	855
Stat3+LIF_10e-5_1561	chr4	81915989	81916555	52.87	3.75	1.66	16.07	300	566
Stat3+LIF_10e-5_1562	chr4	82231989	82232623	59.85	4.04	2.55	8.52	372	634
Stat3+LIF_10e-5_1563	chr4	82731285	82731809	56.93	3.92	1.95	11.6	262	524
Stat3+LIF_10e-5_1564	chr4	84340689	84341213	54.46	3.82	2.14	14.68	262	524
Stat3+LIF_10e-5_1565	chr4	85587147	85588469	146.5	6.7	3.32	0	668	1322
Stat3+LIF_10e-5_1566	chr4	85786054	85786810	63.75	4.2	1.76	4.66	339	756
Stat3+LIF_10e-5_1567	chr4	86490125	86491362	241	8.74	4.53	0	549	1237
Stat3+LIF_10e-5_1568	chr4	87830975	87831499	50.38	3.65	2.11	20.86	262	524
Stat3+LIF_10e-5_1569	chr4	88924702	88926093	155.46	6.91	3.71	0	633	1391
Stat3+LIF_10e-5_1570	chr4	90767467	90768553	153.28	6.86	3.25	0	537	1086
Stat3+LIF_10e-5_1571	chr4	91356467	91357165	82.69	4.88	2.58	0	334	698
Stat3+LIF_10e-5_1572	chr4	93774925	93775485	67.9	4.35	2.51	3.72	298	560
Stat3+LIF_10e-5_1573	chr4	94024361	94024917	52.18	3.72	2.31	17.53	294	556
Stat3+LIF_10e-5_1574	chr4	94138602	94139441	90.23	5.12	3.08	0	262	839
Stat3+LIF_10e-5_1575	chr4	94737999	94738523	54.8	3.84	1.92	14.47	262	524
Stat3+LIF_10e-5_1576	chr4	94782740	94783300	55.6	3.87	2	13.87	298	560
Stat3+LIF_10e-5_1577	chr4	95360560	95361084	51.22	3.68	1.96	19.35	262	524
Stat3+LIF_10e-5_1578	chr4	96417708	96418803	309.15	9.96	5.97	0	529	1095
Stat3+LIF_10e-5_1579	chr4	97165505	97166456	89.68	5.11	2.41	0	376	951
Stat3+LIF_10e-5_1580	chr4	97432352	97433102	66.07	4.28	2.14	4.08	452	750
Stat3+LIF_10e-5_1581	chr4	97994812	97995336	52.1	3.72	1.99	17.53	262	524
Stat3+LIF_10e-5_1582	chr4	98182018	98182542	50.63	3.66	1.96	20.53	262	524
Stat3+LIF_10e-5_1583	chr4	99504560	99505487	77.76	4.71	2.42	1.12	625	927
Stat3+LIF_10e-5_1584	chr4	99505157	99506182	79.62	4.77	2.37	0.39	377	1025
Stat3+LIF_10e-5_1585	chr4	99753340	99754411	145.99	6.68	3.2	0	588	1071
Stat3+LIF_10e-5_1586	chr4	100725610	100726495	179.87	7.48	3.82	0	408	885
Stat3+LIF_10e-5_1587	chr4	101045507	101046031	54.53	3.82	2.02	14.59	262	524
Stat3+LIF_10e-5_1588	chr4	101045943	101046847	109.07	5.7	2.77	0	528	904
Stat3+LIF_10e-5_1589	chr4	101662929	101663737	78.52	4.73	2.43	0.77	440	808
Stat3+LIF_10e-5_1590	chr4	101729464	101730092	76.36	4.66	2.76	1.42	333	628
Stat3+LIF_10e-5_1591	chr4	101730232	101730756	55.16	3.85	1.92	14.13	262	524
Stat3+LIF_10e-5_1592	chr4	101947099	101948063	144.04	6.63	3.28	0	411	964
Stat3+LIF_10e-5_1593	chr4	102098179	102098878	54.6	3.83	2.06	14.47	437	699
Stat3+LIF_10e-5_1594	chr4	102424712	102425236	57.41	3.94	2.44	11.27	262	524
Stat3+LIF_10e-5_1595	chr4	102549722	102550531	96.1	5.31	2.47	0	403	809
Stat3+LIF_10e-5_1596	chr4	103546639	103547628	97.38	5.35	2.49	0	403	989
Stat3+LIF_10e-5_1597	chr4	104705004	104705731	66.39	4.3	2.1	4.08	397	727
Stat3+LIF_10e-5_1598	chr4	104901234	104902176	69.05	4.4	2.1	3.32	501	942
Stat3+LIF_10e-5_1599	chr4	105070013	105070708	55.4	3.86	2.04	13.79	368	695
Stat3+LIF_10e-5_1600	chr4	105228648	105229278	50.41	3.65	2.07	20.86	262	630
Stat3+LIF_10e-5_1601	chr4	106027952	106028476	51.27	3.69	1.99	19.35	262	524
Stat3+LIF_10e-5_1602	chr4	106028150	106028786	61.69	4.12	2.29	5.79	337	636
Stat3+LIF_10e-5_1603	chr4	106372449	106373456	97.31	5.34	2.72	0	586	1007
Stat3+LIF_10e-5_1604	chr4	106597960	106598484	51.93	3.71	1.98	18.67	262	524
Stat3+LIF_10e-5_1605	chr4	106600184	106600885	93.88	5.24	3.23	0	262	701
Stat3+LIF_10e-5_1606	chr4	107338689	107339438	78.64	4.74	2.24	0.77	301	749
Stat3+LIF_10e-5_1607	chr4	107350530	107351389	177.06	7.42	5.09	0	563	859
Stat3+LIF_10e-5_1608	chr4	107351194	107351876	69.34	4.41	2.69	2.75	420	682
Stat3+LIF_10e-5_1609	chr4	107494548	107495559	124.76	6.13	2.96	0	466	1011
Stat3+LIF_10e-5_1610	chr4	109662719	109663464	65.16	4.25	2.15	4.29	483	745
Stat3+LIF_10e-5_1611	chr4	109750214	109750850	65.41	4.26	2.25	4.08	262	636
Stat3+LIF_10e-5_1612	chr4	110388074	110388758	56.38	3.9	2.18	12.33	262	684
Stat3+LIF_10e-5_1613	chr4	111052665	111053189	55.23	3.85	1.91	13.79	262	524
Stat3+LIF_10e-5_1614	chr4	113372570	113373094	53.23	3.77	2.29	16.03	262	524
Stat3+LIF_10e-5_1615	chr4	114323603	114324623	118.45	5.96	2.73	0	576	1020
Stat3+LIF_10e-5_1616	chr4	115215948	115216986	156.24	6.93	4.12	0	702	1038
Stat3+LIF_10e-5_1617	chr4	115429625	115430429	85.64	4.97	2.63	0	436	804
Stat3+LIF_10e-5_1618	chr4	116371036	116371635	52.87	3.75	2.14	16.07	302	599
Stat3+LIF_10e-5_1619	chr4	117514021	117515417	131.71	6.32	2.97	0	632	1396
Stat3+LIF_10e-5_1620	chr4	117515067	117515627	52.5	3.74	1.93	17.25	262	560
Stat3+LIF_10e-5_1621	chr4	117802377	117803151	81.12	4.82	2.47	0.39	296	774
Stat3+LIF_10e-5_1622	chr4	117803678	117804496	80.48	4.8	2.39	0.39	326	818
Stat3+LIF_10e-5_1623	chr4	118839154	118840704	221.55	8.36	4.2	0	538	1550
Stat3+LIF_10e-5_1624	chr4	118910542	118911138	63.77	4.2	2.05	4.66	262	596
Stat3+LIF_10e-5_1625	chr4	118916747	118917271	52.59	3.74	1.99	17.25	262	524
Stat3+LIF_10e-5_1626	chr4	119309775	119311234	156.05	6.93	3.49	0	946	1459
Stat3+LIF_10e-5_1627	chr4	119341674	119342419	61.09	4.09	2.21	6.65	299	745
Stat3+LIF_10e-5_1628	chr4	119343785	119344473	74.75	4.6	2.22	2.42	360	688
Stat3+LIF_10e-5_1629	chr4	119345434	119346293	75.21	4.62	2.77	1.42	597	859
Stat3+LIF_10e-5_1630	chr4	119412402	119413145	93.4	5.22	2.57	0	442	743
Stat3+LIF_10e-5_1631	chr4	119457666	119458190	61.03	4.09	2.3	6.65	262	524
Stat3+LIF_10e-5_1632	chr4	119457835	119458642	89.97	5.11	2.72	0	262	807
Stat3+LIF_10e-5_1633	chr4	122317522	122318119	59.03	4.01	2.05	9.07	262	597
Stat3+LIF_10e-5_1634	chr4	124863977	124864501	54.42	3.82	1.97	14.68	262	524
Stat3+LIF_10e-5_1635	chr4	124998226	124999178	76.38	4.66	2.18	1.42	433	952
Stat3+LIF_10e-5_1636	chr4	125600429	125601383	241.96	8.75	6.7	0	334	954
Stat3+LIF_10e-5_1637	chr4	126199437	126200701	122.88	6.08	2.8	0	738	1264
Stat3+LIF_10e-5_1638	chr4	126200571	126201095	51.85	3.71	2.27	19.01	262	524
Stat3+LIF_10e-5_1639	chr4	126200790	126201350	172.24	7.31	4.85	0	298	560
Stat3+LIF_10e-5_1640	chr4	126201010	126202109	536.73	13.25	17.72	0	262	1099
Stat3+LIF_10e-5_1641	chr4	128456211	128457487	152.17	6.83	3.26	0	724	1276
Stat3+LIF_10e-5_1642	chr4	128906711	128907273	63.81	4.2	2.46	4.66	262	562
Stat3+LIF_10e-5_1643	chr4	129000506	129001170	65.95	4.28	2.12	4.08	402	664
Stat3+LIF_10e-5_1644	chr4	129378211	129379294	110.64	5.74	2.69	0	605	1083
Stat3+LIF_10e-5_1645	chr4	129551352	129552368	88.13	5.06	2.86	0	397	1016
Stat3+LIF_10e-5_1646	chr4	129970381	129971056	77.01	4.68	2.3	1.12	299	675
Stat3+LIF_10e-5_1647	chr4	132146208	132146955	92.66	5.2	3.15	0	262	747
Stat3+LIF_10e-5_1648	chr4	132261712	132262487	85.04	4.95	2.32	0	370	775
Stat3+LIF_10e-5_1649	chr4	132562720	132563643	97.27	5.34	2.63	0	479	923
Stat3+LIF_10e-5_1650	chr4	133193512	133194036	52.36	3.73	2.05	17.51	262	524
Stat3+LIF_10e-5_1651	chr4	133275456	133276161	81.95	4.85	2.92	0	262	705
Stat3+LIF_10e-5_1652	chr4	133419678	133420685	94.15	5.25	2.46	0	570	1007
Stat3+LIF_10e-5_1653	chr4	134060639	134061973	112.59	5.8	2.82	0	669	1334
Stat3+LIF_10e-5_1654	chr4	134234323	134235572	103.95	5.55	2.62	0	914	1249
Stat3+LIF_10e-5_1655	chr4	134808677	134809523	66.52	4.3	2.18	3.95	369	846
Stat3+LIF_10e-5_1656	chr4	134810872	134811812	118.8	5.97	2.92	0	531	940
Stat3+LIF_10e-5_1657	chr4	135518050	135519112	152.41	6.84	3.66	0	496	1062
Stat3+LIF_10e-5_1658	chr4	135518804	135519604	77.22	4.69	2.32	1.12	433	800
Stat3+LIF_10e-5_1659	chr4	135554905	135556104	88.81	5.08	2.61	0	824	1199
Stat3+LIF_10e-5_1660	chr4	136506405	136506965	53.56	3.78	1.94	15.71	298	560
Stat3+LIF_10e-5_1661	chr4	137849393	137850272	91.32	5.16	2.59	0	404	879
Stat3+LIF_10e-5_1662	chr4	137974717	137975484	59.67	4.04	2.02	8.62	405	767
Stat3+LIF_10e-5_1663	chr4	138106907	138108635	267.06	9.22	4.93	0	999	1728
Stat3+LIF_10e-5_1664	chr4	138357244	138358025	61.02	4.09	2.07	6.65	376	781
Stat3+LIF_10e-5_1668	chr4	138575887	138576411	59.36	4.02	1.98	8.62	262	524
Stat3+LIF_10e-5_1669	chr4	138576037	138577273	100.75	5.45	2.59	0	861	1236
Stat3+LIF_10e-5_1670	chr4	138765312	138765987	70.34	4.44	2.08	2.75	413	675
Stat3+LIF_10e-5_1671	chr4	138765671	138766298	57.57	3.95	1.91	11.06	262	627
Stat3+LIF_10e-5_1672	chr4	139683127	139683721	60.8	4.08	2.51	6.81	332	594
Stat3+LIF_10e-5_1673	chr4	139774724	139775320	54.01	3.8	1.92	15.11	301	596
Stat3+LIF_10e-5_1674	chr4	140158000	140159020	237.31	8.67	4.5	0	504	1020
Stat3+LIF_10e-5_1675	chr4	140937018	140938038	153.55	6.87	3.25	0	574	1020
Stat3+LIF_10e-5_1676	chr4	141307275	141308150	81.49	4.84	2.29	0.39	477	875
Stat3+LIF_10e-5_1677	chr4	141448845	141449787	73.38	4.55	2.21	2.72	296	942
Stat3+LIF_10e-5_1678	chr4	141463241	141464071	73.54	4.56	2.47	2.42	302	830
Stat3+LIF_10e-5_1679	chr4	141733688	141734764	168.26	7.22	3.44	0	566	1076
Stat3+LIF_10e-5_1681	chr4	145485077	145485710	66.67	4.31	2.26	3.95	297	633
Stat3+LIF_10e-5_1682	chr4	146857828	146858352	55.52	3.87	2.01	13.79	262	524
Stat3+LIF_10e-5_1683	chr4	147284294	147284930	57.69	3.96	2.42	10.93	374	636
Stat3+LIF_10e-5_1684	chr4	147807934	147808644	86.8	5.01	2.64	0	338	710
Stat3+LIF_10e-5_1685	chr4	148765501	148766271	67.32	4.33	2.12	3.72	262	770
Stat3+LIF_10e-5_1686	chr4	148766539	148767680	127.2	6.2	3.05	0	704	1141
Stat3+LIF_10e-5_1687	chr4	149361665	149362442	79.13	4.75	2.53	0.77	406	777
Stat3+LIF_10e-5_1688	chr4	149362073	149363255	108.69	5.68	2.77	0	561	1182
Stat3+LIF_10e-5_1689	chr4	149451097	149451707	74.15	4.58	2.32	2.42	310	610
Stat3+LIF_10e-5_1690	chr4	149451410	149451968	56.38	3.9	2.06	12.33	296	558
Stat3+LIF_10e-5_1691	chr4	149902837	149903586	62.86	4.16	1.98	4.86	410	749
Stat3+LIF_10e-5_1692	chr4	150168303	150169865	445.03	12.03	7.95	0	548	1562
Stat3+LIF_10e-5_1693	chr4	150169840	150171613	684.74	15.01	21.59	0	297	1773
Stat3+LIF_10e-5_1694	chr4	150761264	150761999	51.39	3.69	1.88	19.35	298	735
Stat3+LIF_10e-5_1695	chr4	151314522	151315046	50.34	3.64	2.28	20.89	262	524
Stat3+LIF_10e-5_1696	chr4	151314751	151315530	142.42	6.59	4.46	0	262	779
Stat3+LIF_10e-5_1697	chr4	151614871	151615789	84.39	4.93	2.44	0	587	918
Stat3+LIF_10e-5_1698	chr4	151868174	151869101	76.45	4.66	2.21	1.42	311	927
Stat3+LIF_10e-5_1699	chr4	152347943	152348467	55.33	3.86	2.38	13.79	262	524
Stat3+LIF_10e-5_1700	chr4	152760138	152760770	59.27	4.02	2.03	8.62	262	632
Stat3+LIF_10e-5_1701	chr4	152762850	152764088	130.69	6.29	2.95	0	481	1238
Stat3+LIF_10e-5_1702	chr4	152770536	152771483	64.94	4.24	2.12	4.29	401	947
Stat3+LIF_10e-5_1703	chr4	155021164	155021917	80.12	4.79	2.48	0.39	450	753
Stat3+LIF_10e-5_1704	chr11	4287187	4288178	106.83	5.63	2.66	0	587	991
Stat3+LIF_10e-5_1705	chr11	5212137	5212661	50.89	3.67	1.89	19.89	262	524
Stat3+LIF_10e-5_1706	chr11	5212314	5212910	50.77	3.66	2.1	20.07	334	596
Stat3+LIF_10e-5_1707	chr11	5450518	5452149	491.56	12.66	9.87	0	730	1631
Stat3+LIF_10e-5_1708	chr11	5452130	5452761	70.3	4.44	2.66	2.75	369	631
Stat3+LIF_10e-5_1709	chr11	5565897	5567353	248.21	8.87	4.92	0	742	1456
Stat3+LIF_10e-5_1710	chr11	6136227	6137337	114.64	5.85	2.73	0	452	1110
Stat3+LIF_10e-5_1711	chr11	6317761	6318538	70.45	4.45	2.51	2.75	442	777
Stat3+LIF_10e-5_1712	chr11	7073858	7074945	115.32	5.87	2.71	0	652	1087
Stat3+LIF_10e-5_1713	chr11	7086883	7088381	175.56	7.38	3.81	0	641	1498
Stat3+LIF_10e-5_1714	chr11	7576681	7577885	197.2	7.85	3.77	0	510	1204
Stat3+LIF_10e-5_1715	chr11	8434065	8434589	52.65	3.74	1.9	17.16	262	524
Stat3+LIF_10e-5_1716	chr11	8434623	8435610	108.1	5.67	2.71	0	538	987
Stat3+LIF_10e-5_1717	chr11	8435271	8435830	52.86	3.75	1.99	16.07	297	559
Stat3+LIF_10e-5_1718	chr11	8442678	8443848	190.62	7.71	3.79	0	519	1170
Stat3+LIF_10e-5_1719	chr11	8521269	8521865	56.46	3.9	1.93	12.33	262	596
Stat3+LIF_10e-5_1720	chr11	8544951	8545870	125.8	6.16	2.99	0	440	919
Stat3+LIF_10e-5_1721	chr11	8924304	8925686	303.79	9.87	5.43	0	828	1382
Stat3+LIF_10e-5_1722	chr11	8937580	8938667	146	6.68	3.26	0	491	1087
Stat3+LIF_10e-5_1723	chr11	11210548	11211072	54.67	3.83	2.17	14.47	262	524
Stat3+LIF_10e-5_1724	chr11	11836330	11836927	60.67	4.08	2.01	7.67	299	597
Stat3+LIF_10e-5_1725	chr11	13716858	13717627	61.53	4.11	2.15	6	300	769
Stat3+LIF_10e-5_1726	chr11	15065642	15066166	51.25	3.68	2.26	19.35	262	524
Stat3+LIF_10e-5_1727	chr11	15065931	15066533	61.15	4.09	2.15	6.65	299	602
Stat3+LIF_10e-5_1728	chr11	15826092	15826616	50.5	3.65	1.99	20.91	262	524
Stat3+LIF_10e-5_1729	chr11	16460183	16460921	80.41	4.8	2.4	0.39	332	738
Stat3+LIF_10e-5_1730	chr11	16542772	16543617	72.02	4.5	2.18	2.75	552	845
Stat3+LIF_10e-5_1731	chr11	17491313	17491837	54.04	3.8	2.21	15.11	262	524
Stat3+LIF_10e-5_1732	chr11	21031358	21032072	64.09	4.21	2.15	4.66	336	714
Stat3+LIF_10e-5_1733	chr11	22041025	22041549	51.45	3.69	1.99	19.35	262	524
Stat3+LIF_10e-5_1734	chr11	22622702	22623630	68.18	4.36	2.18	3.72	445	928
Stat3+LIF_10e-5_1735	chr11	22623361	22624392	115.97	5.89	2.89	0	659	1031
Stat3+LIF_10e-5_1736	chr11	22671699	22672333	53.09	3.76	2.3	16.03	372	634
Stat3+LIF_10e-5_1737	chr11	22808526	22809122	83.46	4.9	2.28	0	298	596
Stat3+LIF_10e-5_1738	chr11	22808779	22809577	84.57	4.94	2.58	0	464	798
Stat3+LIF_10e-5_1739	chr11	28228074	28229379	213.33	8.19	4.41	0	573	1305
Stat3+LIF_10e-5_1740	chr11	28229310	28230210	588.37	13.89	11.9	0	444	900
Stat3+LIF_10e-5_1741	chr11	28644325	28645346	79.55	4.77	2.33	0.39	371	1021
Stat3+LIF_10e-5_1742	chr11	28645426	28645950	50.71	3.66	1.85	20.07	262	524
Stat3+LIF_10e-5_1743	chr11	29082168	29082836	76.97	4.68	2.96	1.12	262	668
Stat3+LIF_10e-5_1744	chr11	29108258	29108782	53.01	3.76	2.09	16.03	262	524
Stat3+LIF_10e-5_1745	chr11	29500039	29501037	95.04	5.27	2.67	0	329	998
Stat3+LIF_10e-5_1746	chr11	29565845	29566727	65.6	4.27	2.07	4.08	474	882
Stat3+LIF_10e-5_1747	chr11	31317429	31318865	103.88	5.54	2.53	0	798	1436
Stat3+LIF_10e-5_1748	chr11	31318663	31319469	74.98	4.61	2.34	1.77	470	806
Stat3+LIF_10e-5_1749	chr11	31688332	31689178	84.06	4.92	2.34	0	546	846
Stat3+LIF_10e-5_1750	chr11	31821678	31822750	325.98	10.24	6.36	0	478	1072
Stat3+LIF_10e-5_1751	chr11	32415976	32416500	50.69	3.66	2.32	20.21	262	524
Stat3+LIF_10e-5_1752	chr11	32661437	32662470	101.27	5.47	2.77	0	514	1033
Stat3+LIF_10e-5_1753	chr11	32662098	32662658	55.73	3.87	2.26	13.68	262	560
Stat3+LIF_10e-5_1754	chr11	38440792	38441427	56.54	3.91	2.11	12.16	373	635
Stat3+LIF_10e-5_1755	chr11	40724140	40724773	53.54	3.78	2	15.71	262	633
Stat3+LIF_10e-5_1756	chr11	44973156	44973864	68.22	4.36	2.24	3.72	413	708
Stat3+LIF_10e-5_1757	chr11	45064386	45064910	54.04	3.8	2.34	15.11	262	524
Stat3+LIF_10e-5_1758	chr11	48814436	48815416	110.04	5.72	2.67	0	499	980
Stat3+LIF_10e-5_1760	chr11	49777929	49778638	77.22	4.69	2.76	1.12	262	709
Stat3+LIF_10e-5_1761	chr11	50090893	50091728	196.49	7.84	5.76	0	262	835
Stat3+LIF_10e-5_1762	chr11	50663613	50664500	91.18	5.15	3.06	0	406	887
Stat3+LIF_10e-5_1763	chr11	50783455	50783979	51.39	3.69	2.23	19.35	262	524
Stat3+LIF_10e-5_1764	chr11	50992257	50993414	232.61	8.57	4.28	0	671	1157
Stat3+LIF_10e-5_1765	chr11	51808644	51809454	77.86	4.71	2.25	1.12	370	810
Stat3+LIF_10e-5_1766	chr11	53308371	53309240	75.88	4.64	2.25	1.42	298	869
Stat3+LIF_10e-5_1767	chr11	53373009	53373533	51.3	3.69	2.38	19.35	262	524
Stat3+LIF_10e-5_1768	chr11	53387323	53388117	59.65	4.03	2.13	8.62	532	794
Stat3+LIF_10e-5_1769	chr11	53388004	53388696	60.26	4.06	2.01	8.29	333	692
Stat3+LIF_10e-5_1770	chr11	53725788	53726770	125.67	6.16	2.9	0	448	982
Stat3+LIF_10e-5_1771	chr11	53899890	53900653	62.27	4.14	2.2	5.3	399	763
Stat3+LIF_10e-5_1772	chr11	54683703	54684627	87.41	5.03	2.44	0	375	924
Stat3+LIF_10e-5_1773	chr11	57992906	57994161	113.29	5.82	2.89	0	630	1255
Stat3+LIF_10e-5_1774	chr11	58295690	58296247	66.07	4.28	2.67	4.08	295	557
Stat3+LIF_10e-5_1775	chr11	58295937	58296760	95.19	5.28	3.01	0	262	823
Stat3+LIF_10e-5_1776	chr11	59120406	59121218	239.12	8.7	5.83	0	550	812
Stat3+LIF_10e-5_1777	chr11	59120851	59121650	583.39	13.83	16.83	0	332	799
Stat3+LIF_10e-5_1778	chr11	62569345	62570088	239.77	8.71	7.2	0	262	743
Stat3+LIF_10e-5_1779	chr11	62632476	62634083	120.46	6.02	2.88	0	917	1607
Stat3+LIF_10e-5_1780	chr11	66484239	66484833	60.8	4.08	2.22	6.81	262	594
Stat3+LIF_10e-5_1781	chr11	67370233	67370757	51.75	3.71	2.25	19.09	262	524
Stat3+LIF_10e-5_1782	chr11	69020653	69021462	84.22	4.93	3.01	0	262	809
Stat3+LIF_10e-5_1784	chr11	69957396	69958686	314	10.04	5.7	0	585	1290
Stat3+LIF_10e-5_1785	chr11	70003230	70004048	83.5	4.9	2.42	0	370	818
Stat3+LIF_10e-5_1786	chr11	70072272	70073273	135.02	6.4	3.18	0	590	1001
Stat3+LIF_10e-5_1787	chr11	70130519	70131327	63.04	4.17	2.35	4.86	303	808
Stat3+LIF_10e-5_1788	chr11	70604444	70605308	88.26	5.06	2.77	0	262	864
Stat3+LIF_10e-5_1789	chr11	70645345	70645869	53.28	3.77	1.99	16.03	262	524
Stat3+LIF_10e-5_1790	chr11	71051691	71052393	70.45	4.45	2.19	2.75	325	702
Stat3+LIF_10e-5_1791	chr11	72092620	72093295	67.97	4.36	2.28	3.72	301	675
Stat3+LIF_10e-5_1792	chr11	72103490	72104014	52.35	3.73	1.91	17.51	262	524
Stat3+LIF_10e-5_1793	chr11	73125545	73126293	71.52	4.49	2.67	2.75	452	748
Stat3+LIF_10e-5_1794	chr11	74330438	74330999	74.53	4.59	2.79	2.42	262	561
Stat3+LIF_10e-5_1795	chr11	74920176	74921046	76.4	4.66	2.22	1.42	400	870
Stat3+LIF_10e-5_1796	chr11	75293948	75295007	189.11	7.68	4.76	0	474	1059
Stat3+LIF_10e-5_1797	chr11	75363511	75364713	125.12	6.14	2.96	0	553	1202
Stat3+LIF_10e-5_1798	chr11	75733280	75734509	134.36	6.39	3.15	0	626	1229
Stat3+LIF_10e-5_1799	chr11	76278522	76279156	72.87	4.53	2.45	2.75	262	634
Stat3+LIF_10e-5_1800	chr11	76278819	76279343	61.57	4.11	2.59	6	262	524
Stat3+LIF_10e-5_1801	chr11	77183913	77184437	50.92	3.67	2.17	19.89	262	524
Stat3+LIF_10e-5_1802	chr11	77467634	77468507	56.65	3.91	2.04	12.16	611	873
Stat3+LIF_10e-5_1803	chr11	77468171	77468727	55.46	3.86	2.37	13.79	294	556
Stat3+LIF_10e-5_1804	chr11	78119815	78120847	141.02	6.56	3.19	0	554	1032
Stat3+LIF_10e-5_1805	chr11	78343872	78344754	88.77	5.08	2.65	0	524	882
Stat3+LIF_10e-5_1806	chr11	78368198	78368722	56.12	3.89	2.09	12.53	262	524
Stat3+LIF_10e-5_1807	chr11	78404892	78406331	124.31	6.12	2.87	0	937	1439
Stat3+LIF_10e-5_1808	chr11	78441448	78442128	66.28	4.29	2.33	4.08	337	680
Stat3+LIF_10e-5_1809	chr11	78873991	78874891	116.28	5.9	3.09	0	570	900
Stat3+LIF_10e-5_1810	chr11	79083450	79084934	236.7	8.65	4.48	0	631	1484
Stat3+LIF_10e-5_1811	chr11	79084623	79085185	54.01	3.8	1.89	15.11	262	562
Stat3+LIF_10e-5_1812	chr11	79084970	79085532	54.93	3.84	1.92	14.41	262	562
Stat3+LIF_10e-5_1813	chr11	79649057	79649689	52.24	3.73	1.93	17.51	262	632
Stat3+LIF_10e-5_1814	chr11	79649343	79650764	247.36	8.86	4.57	0	782	1421
Stat3+LIF_10e-5_1815	chr11	79705846	79706448	57.61	3.95	1.9	11.06	340	602
Stat3+LIF_10e-5_1816	chr11	80899530	80900528	151.25	6.81	3.41	0	407	998
Stat3+LIF_10e-5_1817	chr11	81305152	81306074	118.63	5.97	2.91	0	481	922
Stat3+LIF_10e-5_1818	chr11	81444598	81445122	51.42	3.69	1.94	19.35	262	524
Stat3+LIF_10e-5_1819	chr11	81739632	81740229	60.26	4.06	2.01	8.29	262	597
Stat3+LIF_10e-5_1820	chr11	83445336	83445860	51.41	3.69	2.36	19.35	262	524
Stat3+LIF_10e-5_1821	chr11	83539361	83539885	69.91	4.43	2.74	2.75	262	524
Stat3+LIF_10e-5_1822	chr11	83539803	83540327	51.59	3.7	2.06	19.7	262	524
Stat3+LIF_10e-5_1823	chr11	83541465	83541989	98.3	5.38	3.39	0	262	524
Stat3+LIF_10e-5_1824	chr11	83541651	83542768	295.71	9.73	8.58	0	504	1117
Stat3+LIF_10e-5_1825	chr11	83704367	83705043	73.19	4.55	2.73	2.72	414	676
Stat3+LIF_10e-5_1826	chr11	84112944	84113541	56.07	3.89	1.95	13.18	335	597
Stat3+LIF_10e-5_1827	chr11	84326407	84327373	112.73	5.8	2.8	0	596	966
Stat3+LIF_10e-5_1828	chr11	85049333	85049857	60.74	4.08	2.34	6.81	262	524
Stat3+LIF_10e-5_1829	chr11	86065162	86065873	55.38	3.86	2.02	13.79	336	711
Stat3+LIF_10e-5_1830	chr11	86065562	86066121	59.43	4.03	2.1	8.62	262	559
Stat3+LIF_10e-5_1831	chr11	86649254	86651151	385.02	11.16	6.69	0	592	1897
Stat3+LIF_10e-5_1832	chr11	86656570	86657129	61.79	4.12	2.06	5.54	297	559
Stat3+LIF_10e-5_1833	chr11	86656866	86657390	50.4	3.65	1.96	20.86	262	524
Stat3+LIF_10e-5_1834	chr11	86665999	86666698	72.3	4.51	2.13	2.75	297	699
Stat3+LIF_10e-5_1835	chr11	86668216	86668815	373.35	10.99	10.87	0	337	599
Stat3+LIF_10e-5_1836	chr11	86826083	86826607	52.48	3.74	1.99	17.25	262	524
Stat3+LIF_10e-5_1837	chr11	86929705	86930559	107.27	5.64	2.76	0	409	854
Stat3+LIF_10e-5_1838	chr11	86966947	86967820	104.12	5.55	2.75	0	364	873
Stat3+LIF_10e-5_1839	chr11	87063734	87065474	417.93	11.65	8.07	0	692	1740
Stat3+LIF_10e-5_1840	chr11	87491716	87492710	264.93	9.18	7.35	0	262	994
Stat3+LIF_10e-5_1841	chr11	87492361	87492995	58.67	3.99	2.25	9.71	372	634
Stat3+LIF_10e-5_1842	chr11	88627193	88628091	163.76	7.11	4.33	0	520	898
Stat3+LIF_10e-5_1843	chr11	88629838	88630362	57.21	3.94	2.39	11.4	262	524
Stat3+LIF_10e-5_1844	chr11	88813545	88814824	155.26	6.91	3.26	0	650	1279
Stat3+LIF_10e-5_1845	chr11	89006493	89007362	75.68	4.63	2.45	1.42	455	869
Stat3+LIF_10e-5_1846	chr11	89104691	89105962	267.15	9.22	4.88	0	799	1271
Stat3+LIF_10e-5_1847	chr11	89105589	89106186	93.26	5.22	2.88	0	262	597
Stat3+LIF_10e-5_1848	chr11	90488399	90488958	51.92	3.71	2.22	18.82	262	559
Stat3+LIF_10e-5_1849	chr11	90645541	90646065	56.77	3.92	2.07	12.16	262	524
Stat3+LIF_10e-5_1850	chr11	91614643	91615309	61.36	4.1	2.14	6.5	366	666
Stat3+LIF_10e-5_1851	chr11	92012376	92012900	54.72	3.83	2.19	14.47	262	524
Stat3+LIF_10e-5_1852	chr11	92299612	92300136	50.46	3.65	2.35	20.98	262	524
Stat3+LIF_10e-5_1853	chr11	93452217	93452889	61.17	4.09	2.29	6.65	371	672
Stat3+LIF_10e-5_1854	chr11	95181753	95182460	71.31	4.48	2.23	2.75	293	707
Stat3+LIF_10e-5_1855	chr11	96143200	96143793	69.01	4.39	2.45	3.32	331	593
Stat3+LIF_10e-5_1856	chr11	96143446	96144180	88.12	5.05	2.86	0	262	734
Stat3+LIF_10e-5_1857	chr11	96850962	96851985	116.65	5.91	2.91	0	387	1023
Stat3+LIF_10e-5_1858	chr11	97332678	97333376	79.97	4.78	2.58	0.39	327	698
Stat3+LIF_10e-5_1859	chr11	97394821	97395657	89.95	5.11	2.87	0	542	836
Stat3+LIF_10e-5_1860	chr11	97395702	97396556	515.41	12.98	11.51	0	446	854
Stat3+LIF_10e-5_1861	chr11	97410879	97411974	208.41	8.09	6.01	0	298	1095
Stat3+LIF_10e-5_1862	chr11	97910958	97911608	61.84	4.12	2.22	5.54	262	650
Stat3+LIF_10e-5_1863	chr11	98575303	98576301	88.17	5.06	2.5	0	416	998
Stat3+LIF_10e-5_1864	chr11	98739285	98739809	72.73	4.53	2.74	2.75	262	524
Stat3+LIF_10e-5_1865	chr11	98739440	98739964	51.03	3.67	2.01	19.75	262	524
Stat3+LIF_10e-5_1866	chr11	98744167	98745322	109.78	5.72	2.22	0	680	1155
Stat3+LIF_10e-5_1867	chr11	98763792	98764970	97.61	5.35	2.11	0	623	1178
Stat3+LIF_10e-5_1868	chr11	98780443	98781143	68.73	4.38	2.04	3.61	402	700
Stat3+LIF_10e-5_1869	chr11	98780874	98783097	129.83	6.27	2.22	0	1719	2223
Stat3+LIF_10e-5_1870	chr11	98790864	98791846	133.85	6.37	3.22	0	429	982
Stat3+LIF_10e-5_1871	chr11	98792793	98793317	58	3.97	2.04	10.36	262	524
Stat3+LIF_10e-5_1872	chr11	99233681	99234428	69.69	4.42	2.14	2.75	343	747
Stat3+LIF_10e-5_1873	chr11	99241184	99241992	66.72	4.31	2.2	3.95	337	808
Stat3+LIF_10e-5_1874	chr11	99744653	99745247	55.18	3.85	2.07	14.13	262	594
Stat3+LIF_10e-5_1875	chr11	99745071	99745894	66.06	4.28	2.14	4.08	407	823
Stat3+LIF_10e-5_1876	chr11	100919223	100920467	201.59	7.95	4.52	0	405	1244
Stat3+LIF_10e-5_1877	chr11	100931322	100931846	52.08	3.72	1.96	17.66	262	524
Stat3+LIF_10e-5_1878	chr11	100931581	100932105	50.66	3.66	2.29	20.39	262	524
Stat3+LIF_10e-5_1879	chr11	100948575	100949377	81.47	4.83	2.41	0.39	402	802
Stat3+LIF_10e-5_1880	chr11	101046664	101047882	271.1	9.29	4.84	0	559	1218
Stat3+LIF_10e-5_1881	chr11	101048251	101049567	493.38	12.69	10.14	0	738	1316
Stat3+LIF_10e-5_1882	chr11	101049407	101050232	94.44	5.26	2.81	0	337	825
Stat3+LIF_10e-5_1883	chr11	101066178	101066803	57.53	3.95	2.02	11.06	363	625
Stat3+LIF_10e-5_1884	chr11	101190618	101191142	50.52	3.65	1.84	20.81	262	524
Stat3+LIF_10e-5_1885	chr11	101227455	101228056	62.27	4.14	2.28	5.3	298	601
Stat3+LIF_10e-5_1886	chr11	101326835	101327359	51.15	3.68	2.3	19.46	262	524
Stat3+LIF_10e-5_1887	chr11	101378886	101379441	50.42	3.65	2.12	20.86	293	555
Stat3+LIF_10e-5_1888	chr11	101660927	101661917	76.01	4.65	2.27	1.42	540	990
Stat3+LIF_10e-5_1889	chr11	101661707	101662829	85.15	4.96	2.39	0	330	1122
Stat3+LIF_10e-5_1890	chr11	101754013	101754646	67.89	4.35	2.22	3.72	333	633
Stat3+LIF_10e-5_1891	chr11	102251726	102252377	62.63	4.15	2.15	5.1	302	651
Stat3+LIF_10e-5_1892	chr11	102502823	102503661	83.19	4.89	2.37	0	473	838
Stat3+LIF_10e-5_1893	chr11	102574805	102575685	86.34	5	2.35	0	403	880
Stat3+LIF_10e-5_1894	chr11	103075727	103076283	54.56	3.83	2.13	14.59	262	556
Stat3+LIF_10e-5_1895	chr11	103224461	103225173	70.2	4.44	2.26	2.75	377	712
Stat3+LIF_10e-5_1896	chr11	103376564	103377503	128.41	6.23	3.17	0	404	939
Stat3+LIF_10e-5_1897	chr11	103400778	103402141	210.25	8.13	4.31	0	849	1363
Stat3+LIF_10e-5_1898	chr11	104081860	104083154	99.18	5.4	2.7	0	777	1294
Stat3+LIF_10e-5_1899	chr11	104507554	104508115	53.03	3.76	2.05	16.03	262	561
Stat3+LIF_10e-5_1900	chr11	105181038	105181601	53.67	3.79	2.3	15.61	301	563
Stat3+LIF_10e-5_1901	chr11	105364697	105365364	59.73	4.04	2.4	8.62	405	667
Stat3+LIF_10e-5_1902	chr11	105421408	105422121	70.52	4.45	2.2	2.75	415	713
Stat3+LIF_10e-5_1903	chr11	105470880	105472088	167.83	7.21	3.64	0	630	1208
Stat3+LIF_10e-5_1904	chr11	105484277	105484801	51.16	3.68	1.91	19.35	262	524
Stat3+LIF_10e-5_1905	chr11	105484697	105485853	214.19	8.21	4.26	0	496	1156
Stat3+LIF_10e-5_1906	chr11	105533854	105534482	53.41	3.78	2.07	16.09	295	628
Stat3+LIF_10e-5_1907	chr11	105535265	105536002	67.87	4.35	2.34	3.72	297	737
Stat3+LIF_10e-5_1908	chr11	106053343	106054658	481.18	12.53	10.73	0	626	1315
Stat3+LIF_10e-5_1909	chr11	106114635	106116301	177.57	7.43	3.85	0	1087	1666
Stat3+LIF_10e-5_1910	chr11	106202842	106203402	50.13	3.64	2.22	21.16	298	560
Stat3+LIF_10e-5_1911	chr11	106547630	106548415	62.52	4.15	1.98	5.3	412	785
Stat3+LIF_10e-5_1912	chr11	107091102	107092000	141.03	6.56	4.4	0	296	898
Stat3+LIF_10e-5_1913	chr11	107318522	107319046	54	3.8	1.86	15.32	262	524
Stat3+LIF_10e-5_1914	chr11	107318697	107319668	87.73	5.04	2.46	0	519	971
Stat3+LIF_10e-5_1915	chr11	107319632	107320597	107.47	5.65	2.99	0	435	965
Stat3+LIF_10e-5_1916	chr11	107870933	107871713	61.34	4.1	2.17	6.5	334	780
Stat3+LIF_10e-5_1917	chr11	108204990	108205514	67.41	4.33	2.68	3.72	262	524
Stat3+LIF_10e-5_1918	chr11	109280182	109280706	59.29	4.02	2.41	8.62	262	524
Stat3+LIF_10e-5_1919	chr11	109596833	109597624	73.97	4.57	2.5	2.42	448	791
Stat3+LIF_10e-5_1920	chr11	109603750	109604309	53.72	3.79	2.1	15.43	297	559
Stat3+LIF_10e-5_1921	chr11	109725076	109726452	449.4	12.09	14.14	0	298	1376
Stat3+LIF_10e-5_1922	chr11	109731345	109732499	127.59	6.21	3.12	0	445	1154
Stat3+LIF_10e-5_1923	chr11	109843094	109843728	58.98	4.01	2.11	9.29	372	634
Stat3+LIF_10e-5_1924	chr11	109852868	109853543	77.08	4.68	2.4	1.12	336	675
Stat3+LIF_10e-5_1925	chr11	110064006	110064530	50.49	3.65	2.27	20.91	262	524
Stat3+LIF_10e-5_1926	chr11	110104138	110105029	103.56	5.53	2.63	0	408	891
Stat3+LIF_10e-5_1927	chr11	110109353	110109877	51.74	3.71	2.22	19.17	262	524
Stat3+LIF_10e-5_1928	chr11	111735911	111736582	63.12	4.17	2.15	4.66	336	671
Stat3+LIF_10e-5_1929	chr11	111841522	111842046	51.33	3.69	1.86	19.35	262	524
Stat3+LIF_10e-5_1930	chr11	112112537	112113061	58.03	3.97	1.95	10.36	262	524
Stat3+LIF_10e-5_1931	chr11	113119564	113120551	98.94	5.39	2.53	0	371	987
Stat3+LIF_10e-5_1932	chr11	113146789	113147459	62.85	4.16	2.03	4.86	262	670
Stat3+LIF_10e-5_1933	chr11	113147531	113148055	55.29	3.86	2.1	13.79	262	524
Stat3+LIF_10e-5_1934	chr11	113318376	113319337	97.43	5.35	2.54	0	522	961
Stat3+LIF_10e-5_1935	chr11	113323730	113324619	91.17	5.15	2.53	0	520	889
Stat3+LIF_10e-5_1936	chr11	113596221	113597575	102.04	5.49	2.51	0	482	1354
Stat3+LIF_10e-5_1937	chr11	113647373	113648259	127.36	6.2	3.02	0	438	886
Stat3+LIF_10e-5_1939	chr11	113709441	113710033	64.76	4.23	2.18	4.52	294	592
Stat3+LIF_10e-5_1940	chr11	114216634	114217525	72.34	4.52	2.23	2.75	411	891
Stat3+LIF_10e-5_1941	chr11	114284541	114286044	95.44	5.29	2.66	0	535	1503
Stat3+LIF_10e-5_1942	chr11	114312199	114312942	64.67	4.23	2.12	4.52	334	743
Stat3+LIF_10e-5_1944	chr11	114976733	114977331	70.97	4.47	2.33	2.75	336	598
Stat3+LIF_10e-5_1945	chr11	115269020	115269544	50.97	3.67	1.85	19.89	262	524
Stat3+LIF_10e-5_1946	chr11	115401277	115402016	62.34	4.14	2	5.3	298	739
Stat3+LIF_10e-5_1947	chr11	115435795	115436642	111.91	5.78	3.1	0	441	847
Stat3+LIF_10e-5_1948	chr11	115787678	115788202	51.7	3.7	2.05	19.17	262	524
Stat3+LIF_10e-5_1949	chr11	116444809	116446292	112.12	5.78	2.84	0	511	1483
Stat3+LIF_10e-5_1950	chr11	117303250	117303847	114.87	5.86	3.08	0	262	597
Stat3+LIF_10e-5_1951	chr11	117357168	117358157	118.87	5.97	2.74	0	590	989
Stat3+LIF_10e-5_1952	chr11	117766174	117766846	58.1	3.97	2.08	10.17	374	672
Stat3+LIF_10e-5_1953	chr11	118040342	118041008	54.95	3.84	2.09	14.41	262	666
Stat3+LIF_10e-5_1954	chr11	118042576	118043100	60.3	4.06	2.44	8.29	262	524
Stat3+LIF_10e-5_1955	chr11	118042782	118043306	50.89	3.67	2.07	19.89	262	524
Stat3+LIF_10e-5_1956	chr11	118060626	118061983	200.95	7.93	3.91	0	647	1357
Stat3+LIF_10e-5_1957	chr11	118071509	118072285	66.78	4.31	2.28	3.95	437	776
Stat3+LIF_10e-5_1958	chr11	118073257	118073999	81.05	4.82	2.29	0.39	367	742
Stat3+LIF_10e-5_1959	chr11	118078720	118079790	108.76	5.69	2.69	0	582	1070
Stat3+LIF_10e-5_1960	chr11	118083364	118083921	54.51	3.82	1.96	14.59	295	557
Stat3+LIF_10e-5_1961	chr11	118092810	118093373	52.88	3.75	2.28	16.07	301	563
Stat3+LIF_10e-5_1962	chr11	118116271	118117636	76.92	4.68	2.48	1.12	1063	1365
Stat3+LIF_10e-5_1963	chr11	118143174	118143876	71.38	4.48	2.27	2.75	406	702
Stat3+LIF_10e-5_1964	chr11	118474483	118475461	122.46	6.07	2.88	0	368	978
Stat3+LIF_10e-5_1965	chr11	118484887	118486227	190.57	7.71	3.92	0	521	1340
Stat3+LIF_10e-5_1966	chr11	118836682	118837648	81.29	4.83	2.26	0.39	472	966
Stat3+LIF_10e-5_1967	chr11	118902286	118903113	66.78	4.31	2.12	3.95	461	827
Stat3+LIF_10e-5_1968	chr11	119001207	119002023	95.1	5.28	2.54	0	446	816
Stat3+LIF_10e-5_1969	chr11	121082140	121082955	70.06	4.43	2.12	2.75	334	815
Stat3+LIF_10e-5_1970	chr11	121082606	121083344	59.88	4.04	2.13	8.52	262	738
Stat3+LIF_10e-5_1971	chr11	121123674	121124520	83.85	4.91	2.57	0	584	846
Stat3+LIF_10e-5_1972	chr11	121194190	121194755	52.44	3.74	2.13	17.51	303	565
Stat3+LIF_10e-5_1973	chr11	121644518	121645042	51.26	3.68	1.91	19.35	262	524
Stat3+LIF_10e-5_1974	chr11	121781367	121782654	138.15	6.49	3.11	0	608	1287
Stat3+LIF_10e-5_1975	chr17	3344803	3345533	68.44	4.37	2.09	3.72	401	730
Stat3+LIF_10e-5_1976	chr17	3361430	3361988	59.98	4.05	2.43	8.29	296	558
Stat3+LIF_10e-5_1977	chr17	3534695	3535219	53.31	3.77	2.23	16.03	262	524
Stat3+LIF_10e-5_1978	chr17	4196214	4196950	69.46	4.41	2.21	2.75	293	736
Stat3+LIF_10e-5_1979	chr17	5415923	5417143	165.72	7.16	3.94	0	511	1220
Stat3+LIF_10e-5_1980	chr17	8160394	8160951	51.63	3.7	2.03	19.48	295	557
Stat3+LIF_10e-5_1981	chr17	8622472	8623174	55.14	3.85	1.93	14.13	403	702
Stat3+LIF_10e-5_1982	chr17	9285794	9286318	60.2	4.06	2.08	8.29	262	524
Stat3+LIF_10e-5_1983	chr17	9729094	9729806	77.43	4.7	2.81	1.12	262	712
Stat3+LIF_10e-5_1984	chr17	10468547	10469142	53.35	3.77	1.96	16.03	297	595
Stat3+LIF_10e-5_1985	chr17	10911906	10912430	52.34	3.73	2.3	17.51	262	524
Stat3+LIF_10e-5_1986	chr17	10912168	10913059	86.48	5	2.48	0	338	891
Stat3+LIF_10e-5_1987	chr17	11474727	11475251	50.29	3.64	2.02	20.89	262	524
Stat3+LIF_10e-5_1988	chr17	11475566	11476308	66.39	4.3	2.13	4.08	303	742
Stat3+LIF_10e-5_1989	chr17	12007410	12008192	119.2	5.98	3.68	0	520	782
Stat3+LIF_10e-5_1990	chr17	12007856	12009373	569.8	13.66	10.17	0	667	1517
Stat3+LIF_10e-5_1991	chr17	13167123	13168044	69.46	4.41	2.15	2.75	476	921
Stat3+LIF_10e-5_1992	chr17	13259386	13260275	79.62	4.77	2.2	0.39	515	889
Stat3+LIF_10e-5_1993	chr17	15020839	15021363	55.29	3.86	2.06	13.79	262	524
Stat3+LIF_10e-5_1994	chr17	16025519	16026616	84.08	4.92	2.5	0	402	1097
Stat3+LIF_10e-5_1995	chr17	16026292	16026920	63.77	4.2	2.33	4.66	366	628
Stat3+LIF_10e-5_1996	chr17	16026563	16027087	54.71	3.83	2.06	14.47	262	524
Stat3+LIF_10e-5_1997	chr17	16027102	16027842	71.26	4.48	2.72	2.75	333	740
Stat3+LIF_10e-5_1998	chr17	18676120	18676683	55.56	3.87	2.27	13.79	262	563
Stat3+LIF_10e-5_1999	chr17	18857970	18858494	52.7	3.75	2	17	262	524
Stat3+LIF_10e-5_2000	chr17	19831152	19831676	52.14	3.72	1.82	17.53	262	524
Stat3+LIF_10e-5_2001	chr17	21131959	21132483	52.81	3.75	1.92	16.07	262	524
Stat3+LIF_10e-5_2002	chr17	22401467	22402347	109.75	5.72	2.83	0	465	880
Stat3+LIF_10e-5_2003	chr17	23116064	23116765	57.78	3.96	2.04	10.93	439	701
Stat3+LIF_10e-5_2004	chr17	23940666	23941582	222.39	8.37	6.19	0	613	916
Stat3+LIF_10e-5_2005	chr17	24006487	24007046	50.42	3.65	2.07	20.86	297	559
Stat3+LIF_10e-5_2006	chr17	24878368	24879104	73.41	4.55	2.17	2.72	298	736
Stat3+LIF_10e-5_2007	chr17	25257016	25257575	57.15	3.93	2.13	11.4	297	559
Stat3+LIF_10e-5_2008	chr17	26442743	26443339	55.34	3.86	2.02	13.79	334	596
Stat3+LIF_10e-5_2009	chr17	26879136	26879660	51.73	3.71	1.97	19.17	262	524
Stat3+LIF_10e-5_2010	chr17	26883117	26884077	96.9	5.33	2.74	0	476	960
Stat3+LIF_10e-5_2011	chr17	27114776	27115584	67.14	4.32	2.34	3.72	470	808
Stat3+LIF_10e-5_2012	chr17	27127943	27129075	171.41	7.29	3.55	0	586	1132
Stat3+LIF_10e-5_2013	chr17	27442773	27443626	82.43	4.87	2.21	0	444	853
Stat3+LIF_10e-5_2014	chr17	27902690	27903746	103.98	5.55	2.62	0	686	1056
Stat3+LIF_10e-5_2015	chr17	28301278	28302660	115.51	5.88	2.85	0	940	1382
Stat3+LIF_10e-5_2016	chr17	28436791	28437315	50.88	3.67	1.89	19.89	262	524
Stat3+LIF_10e-5_2017	chr17	29507224	29507864	51	3.67	1.97	19.75	378	640
Stat3+LIF_10e-5_2018	chr17	29510531	29511314	86.26	4.99	3.03	0	298	783
Stat3+LIF_10e-5_2019	chr17	29679734	29680529	108.36	5.68	3.02	0	262	795
Stat3+LIF_10e-5_2020	chr17	30228237	30229015	74.46	4.59	2.59	2.42	298	778
Stat3+LIF_10e-5_2021	chr17	30228720	30229244	57.08	3.93	2.39	11.4	262	524
Stat3+LIF_10e-5_2022	chr17	31900579	31901383	101.09	5.46	3.1	0	405	804
Stat3+LIF_10e-5_2023	chr17	32046771	32047519	63.86	4.2	2.46	4.66	486	748
Stat3+LIF_10e-5_2024	chr17	32047223	32047963	80.43	4.8	2.87	0.39	262	740
Stat3+LIF_10e-5_2025	chr17	32729323	32729847	50.43	3.65	1.92	20.98	262	524
Stat3+LIF_10e-5_2026	chr17	33262103	33263039	133.77	6.37	3.19	0	483	936
Stat3+LIF_10e-5_2027	chr17	33397050	33397751	65.63	4.27	2.26	4.08	331	701
Stat3+LIF_10e-5_2028	chr17	33914940	33915610	70.12	4.44	2.53	2.75	369	670
Stat3+LIF_10e-5_2029	chr17	35045423	35046582	267.3	9.23	4.87	0	678	1159
Stat3+LIF_10e-5_2030	chr17	36962139	36962733	57.92	3.96	1.86	10.58	332	594
Stat3+LIF_10e-5_2031	chr17	39441043	39441608	54.93	3.84	2.04	14.41	262	565
Stat3+LIF_10e-5_2032	chr17	41369842	41370792	67.23	4.33	2.15	3.72	473	950
Stat3+LIF_10e-5_2033	chr17	42113075	42113599	61.68	4.12	2.55	5.79	262	524
Stat3+LIF_10e-5_2034	chr17	44089850	44090612	78.58	4.74	2.41	0.77	335	762
Stat3+LIF_10e-5_2035	chr17	44125830	44126388	51.5	3.7	2.24	19.7	296	558
Stat3+LIF_10e-5_2036	chr17	45865910	45866642	74.6	4.6	2.25	2.42	328	732
Stat3+LIF_10e-5_2037	chr17	48196209	48196915	66.26	4.29	2.56	4.08	409	706
Stat3+LIF_10e-5_2038	chr17	51627799	51628552	68.22	4.36	2.27	3.72	394	753
Stat3+LIF_10e-5_2039	chr17	51737072	51737596	53.86	3.8	1.98	15.43	262	524
Stat3+LIF_10e-5_2040	chr17	51815556	51816145	52.1	3.72	2.16	17.53	262	589
Stat3+LIF_10e-5_2041	chr17	53690448	53690972	52.09	3.72	1.95	17.53	262	524
Stat3+LIF_10e-5_2042	chr17	54969369	54970220	72.98	4.54	2.22	2.72	405	851
Stat3+LIF_10e-5_2043	chr17	58367198	58367722	52.07	3.72	2.04	17.66	262	524
Stat3+LIF_10e-5_2044	chr17	59059526	59060050	52.74	3.75	2.12	16.24	262	524
Stat3+LIF_10e-5_2045	chr17	59493789	59494313	51.19	3.68	1.95	19.35	262	524
Stat3+LIF_10e-5_2046	chr17	60894102	60894982	103.5	5.53	3.21	0	298	880
Stat3+LIF_10e-5_2047	chr17	61063564	61064287	57.09	3.93	2.41	11.4	262	723
Stat3+LIF_10e-5_2048	chr17	64001532	64002516	92.89	5.21	2.35	0	293	984
Stat3+LIF_10e-5_2050	chr17	64791648	64792488	73	4.54	2.32	2.72	434	840
Stat3+LIF_10e-5_2051	chr17	67373366	67373890	51.27	3.69	1.95	19.35	262	524
Stat3+LIF_10e-5_2052	chr17	67590839	67591396	63.64	4.19	1.67	4.66	262	557
Stat3+LIF_10e-5_2053	chr17	69032689	69033551	62.84	4.16	2.06	4.86	497	862
[truncated: 1,451 more rows]
