# Supplementary material for: Regulatory Network Analyses Reveal Genome-Wide Potentiation of LIF Signaling by Glucocorticoids and Define an Innate Cell Defense Response
Source: PLoS Genet. 2008 Oct 17;4(10):e1000224. doi: 10.1371/journal.pgen.1000224 (PMC2562516; doi:10.1371/journal.pgen.1000224)
Supplement: Table S2 — List of LIF and/or glucocorticoid regulated genes. (1.01 MB XLS) [file pgen.1000224.s003.xls]

## Sheet: Liste fold change
Table S2: List of LIF and/or glucocorticoid regulated genes
Affy probeset	GeneSymbol	RefSeqTranscript	GeneTitle	TranscriptID	Ensembl	UniGene	LIF 3h fold	LIF 3h P-value	Dex 3h fold	Dex 3h P-value	DL 3h fold	DL 3h P-value	LIF 18h fold	LIF 18h P-value	Dex 18h fold	Dex 18h P-value	DL 18h fold	DL 18h P-value
1415677_at	Dhrs1	NM_026819	dehydrogenase/reductase (SDR family) member 1	21623.1	ENSMUSG00000002332	21623	0.900941	0.121427	0.905963	0.0404261	0.852269	0.329211	0.819475	0.20819	0.393186	0.00183898	0.4525	1.69e-05
1415694_at	---	---	---	38433.1	---	---	1.31969	0.00459561	0.817739	0.033237	1.21422	0.307434	1.18006	0.361127	2.33406	1.57e-12	1.43842	0.0645606
1415743_at	Hdac5	NM_010412	histone deacetylase 5	22665.1	ENSMUSG00000008855	22665	1.00139	0.986868	0.659118	3.64e-09	0.643773	0.0213568	0.983664	0.924155	0.346328	0.00270439	0.653231	0.0342579
1415806_at	---	---	---	154660.1	---	---	1.17147	0.139825	1.06609	0.584203	0.845021	0.444279	0.914409	0.662998	1.49303	0.00234045	2.23392	0.000107283
1415837_at	Klk6	NM_010639	kallikrein 6	4486.1	ENSMUSG00000038787	142722	1.02792	0.62813	2.27693	0	1.96889	1.03e-07	1.00751	0.956372	3.62111	0	2.18938	2.27e-11
1415844_at	Syt4	NM_009308	synaptotagmin 4	2446.1	ENSMUSG00000024261	233846	0.961658	0.538036	2.80465	0	2.43579	5.4e-10	0.807602	0.157341	1.39002	1.26e-05	1.33781	0.0625885
1415845_at	---	---	---	2446.1	---	---	0.778007	0.00019489	3.33415	0	2.26248	6.26e-08	0.804688	0.168884	1.93733	0	1.21717	0.239976
1415850_at	Rasa3	NM_009025	RAS p21 protein activator 3	18517.1	ENSMUSG00000031453	18517	2.08943	0	0.472536	1.27e-13	1.08578	0.662013	2.10549	1.32e-05	0.767552	0.0531043	1.44975	0.0539014
1415856_at	Emb	NM_010330	embigin	89123.1	ENSMUSG00000021728	274926	0.863708	0.0553852	0.817758	0.000253216	0.732829	0.058626	0.996962	0.984349	0.368501	0	0.341389	1.22e-08
1415857_at	Emb	NM_010330	embigin	89123.1	ENSMUSG00000021728	274926	0.942464	0.347686	0.884861	0.00262528	0.778754	0.0697799	0.968202	0.808409	0.6352	2.43e-07	0.440453	8.02e-08
1415899_at	Junb	NM_008416	Jun-B oncogene	1167.1	ENSMUSG00000052837	1167	2.52954	4.14e-13	0.942501	0.633909	3.24086	1.42e-06	2.76794	1.42e-05	1.0144	0.91453	3.33093	2.23e-06
1415906_at	Tmsb4x	NM_021278	thymosin, beta 4, X chromosome	142729.1	ENSMUSG00000049775	142729	1.01473	0.809438	0.93639	0.0470882	0.883366	0.355689	0.761238	0.0393609	0.489311	0	0.365329	2.59e-11
1415907_at	Ccnd3	NM_007632	cyclin D3	7417.1	ENSMUSG00000034165	246520	1.01278	0.904989	1.46003	3.12e-06	1.17809	0.364726	1.08539	0.638224	2.56462	0	1.75161	0.00242809
1415932_x_at	Atp9a	NM_015731	ATPase, class II, type 9A	10288.1	ENSMUSG00000027546	10288	1.15172	0.0361825	1.06648	0.183933	1.20062	0.258128	2.07917	1.1e-06	0.875442	0.155585	1.28745	0.134479
1415943_at	Sdc1	NM_011519	syndecan 1	2580.1	ENSMUSG00000020592	2580	1.38666	0.0124544	1.10168	0.465942	1.29166	0.258402	1.49071	0.0585537	3.73652	0	9.58732	0
1415944_at	Sdc1	NM_011519	syndecan 1	2580.1	ENSMUSG00000020592	2580	1.01579	0.914211	0.971347	0.84017	1.28535	0.361312	1.16921	0.537497	1.03159	0.83262	6.89458	7.31e-14
1415948_at	Creg1	NM_011804	cellular repressor of E1A-stimulated genes 1	459.1	---	294885	1.0755	0.248792	0.959686	0.2266	0.864352	0.278875	1.0562	0.676822	1.74585	1.33e-13	2.18242	4.36e-09
1415972_at	Marcks	NM_008538	myristoylated alanine rich protein kinase C substrate	30059.1	---	30059	1.10015	0.124173	0.750567	9.08e-14	0.795252	0.135351	1.04813	0.745651	0.410659	0	0.516705	8.72e-05
1415973_at	Marcks	NM_008538	Myristoylated alanine rich protein kinase C substrate	30059.1	---	30059	1.06549	0.316672	0.645212	0	0.666985	0.00723005	1.05564	0.700025	0.339594	0	0.386497	1.41e-08
1415996_at	Txnip	NM_023719	thioredoxin interacting protein	77432.1	ENSMUSG00000038393	271877	1.02587	0.697835	1.95191	0	2.06168	7.16e-07	1.07801	0.615017	1.66961	5.65e-09	1.92901	1.52e-05
1415997_at	Txnip	NM_023719	thioredoxin interacting protein	77432.1	ENSMUSG00000038393	271877	0.99676	0.965442	1.97824	0	2.39439	1.48e-07	1.16738	0.356522	1.60446	6.54e-05	2.12636	1.77e-05
1416008_at	Satb1	NM_009122	special AT-rich sequence binding protein 1	4381.1	ENSMUSG00000023927	311655	0.961037	0.650962	2.04535	0	1.5503	0.00917475	0.862116	0.379769	0.845408	0.0873915	0.673019	0.0395378
1416016_at	---	---	---	16122.1	---	---	1.04516	0.761256	0.940102	0.668516	0.822872	0.481992	1.11912	0.657223	1.05349	0.722974	4.12919	5.01e-07
1416029_at	Tieg1	NM_013692	TGFB inducible early growth response 1	4292.1	ENSMUSG00000037465	4292	1.81174	1.78e-15	0.64351	9.64e-11	1.26014	0.137863	1.85013	2.76e-05	1.67745	4.17e-08	2.07934	2.09e-06
1416041_at	Sgk	NM_011361	serum/glucocorticoid regulated kinase	28405.1	ENSMUSG00000019970	28405	0.709015	3.49e-09	4.60894	0	9.96995	0	0.625386	0.000561613	5.97355	0	6.33337	0
1416049_at	Gldc	NM_138595	glycine decarboxylase	27953.1	ENSMUSG00000024827	274852	1.0294	0.842137	1.98504	9.99e-07	3.67488	7.7e-07	0.716869	0.189023	3.1643	2.22e-15	3.73227	4.71e-06
1416067_at	Ifrd1	NM_013562	interferon-related developmental regulator 1	168.1	ENSMUSG00000001627	168	1.03987	0.540717	1.12188	0.000364011	1.23738	0.116519	1.10018	0.475109	1.83397	3.55e-15	2.00231	4.36e-07
1416076_at	Ccnb1	NM_007629	cyclin B1	22569.1	ENSMUSG00000041431	260114	0.843896	0.00714017	0.921573	0.0498157	0.927999	0.592515	1.10511	0.459633	0.480608	2.22e-16	0.578139	0.000339878
1416077_at	Adm	NM_009627	adrenomedullin	1408.1	ENSMUSG00000030790	1408	0.583584	1.39e-06	0.76978	0.0204196	0.905424	0.660426	1.22914	0.318851	2.20521	6.67e-10	1.43044	0.112954
1416101_a_at	Hist1h1c	NM_015786	histone 1, H1c	193539.1	ENSMUSG00000036181	193539	0.729276	1.25e-05	0.608249	0	0.483364	1.39e-05	1.04656	0.765143	0.12752	0	0.365009	4.1e-08
1416105_at	Nnt	NM_008710	nicotinamide nucleotide transhydrogenase	3842.1	ENSMUSG00000025453	195803	1.00958	0.909663	1.02368	0.697196	1.02679	0.883853	0.801615	0.210527	0.302157	0	0.342323	1.16e-06
1416107_at	---	---	---	3304.1	---	---	0.893136	0.312161	0.969411	0.765047	0.798721	0.233985	0.726403	0.0759028	0.802781	0.0578355	0.311163	2.52e-07
1416120_at	Rrm2	NM_009104	ribonucleotide reductase M2	99.1	ENSMUSG00000020649	99	0.992624	0.908068	0.852317	4.5e-05	0.944249	0.707746	1.15004	0.337399	0.308248	0	0.615813	0.00381738
1416125_at	Fkbp5	NM_010220	FK506 binding protein 5	154390.1	ENSMUSG00000024222	276405	1.14001	0.114231	10.1151	0	8.65356	0	1.06638	0.701067	3.28582	0	3.80646	4.44e-16
1416129_at	1300002F13Rik	NM_133753	RIKEN cDNA 1300002F13 gene	21679.1	ENSMUSG00000028967	318841	1.16605	0.0266188	4.80727	0	5.77563	0	1.5637	0.00260813	3.51299	0	7.1869	0
1416151_at	Sfrs3	NM_013663	splicing factor, arginine/serine-rich 3 (SRp20)	6787.1	ENSMUSG00000045786	358634	0.982957	0.821701	0.873714	0.0103032	1.04256	0.799018	0.957306	0.783153	0.428349	6.66e-16	0.598518	0.00478009
1416160_at	Nr2f2	NM_009697	nuclear receptor subfamily 2, group F, member 2	16519.1	ENSMUSG00000030551	270109	0.864806	0.316009	0.808218	0.13953	0.416902	0.00132264	0.823636	0.431269	0.984945	0.918018	0.411615	0.00243051
1416203_at	Aqp1	NM_007472	aquaporin 1	18625.1	ENSMUSG00000004655	18625	0.802725	0.013857	0.941414	0.509659	0.665898	0.0153149	0.790716	0.140873	0.249065	0	0.24453	2.3e-12
1416204_at	Gpd1	NM_010271	glycerol-3-phosphate dehydrogenase 1 (soluble)	10669.1	ENSMUSG00000023019	252391	1.15401	0.324793	2.00545	5.41e-07	2.00548	0.00756091	1.3377	0.245697	1.19617	0.218043	3.09342	2.75e-05
1416227_at	Arpc1b	NM_023142	actin related protein 2/3 complex, subunit 1B	30010.1	ENSMUSG00000029622	30010	0.915983	0.546192	0.90801	0.503735	1.33612	0.290206	1.77582	0.0225019	1.01094	0.941048	2.03887	0.0148089
1416239_at	Ass1	NM_007494	argininosuccinate synthetase 1	3217.1	ENSMUSG00000046687	3217	1.00349	0.980868	1.00366	0.9798	1.00492	0.985875	1.19499	0.481986	28.4097	0	8.9036	2.22e-16
1416242_at	Klhl13	NM_026167	kelch-like 13 (Drosophila)	26546.1	ENSMUSG00000036782	224306	1.01777	0.79939	0.878599	0.00458833	0.809989	0.197832	0.708874	0.03048	0.146105	0	0.165101	0
1416250_at	Btg2	NM_007570	B-cell translocation gene 2, anti-proliferative	903.1	ENSMUSG00000041551	239605	0.929852	0.255361	1.89479	0	2.03673	9.26e-06	1.21031	0.233999	2.08133	0	2.04565	1.92e-05
1416268_at	Ets2	NM_011809	E26 avian leukemia oncogene 2, 3' domain	22365.1	ENSMUSG00000022895	290207	0.93108	0.246258	0.950349	0.15058	0.988839	0.935019	1.05557	0.687249	3.55522	0	2.85349	8.88e-15
1416286_at	Rgs4	NM_009062	regulator of G-protein signaling 4	41642.1	ENSMUSG00000038530	41642	23.7941	0	1.00278	0.984657	2.85153	4.4e-05	49.2241	0	1.01717	0.907763	3.34547	8.39e-06
1416287_at	Rgs4	NM_009062	regulator of G-protein signaling 4	41642.1	ENSMUSG00000038530	41642	13.3939	0	1.00261	0.985574	3.26282	1.43e-05	41.7646	0	1.01534	0.917514	4.40003	4.05e-07
1416299_at	Shcbp1	NM_011369	Shc SH2-domain binding protein 1	37801.1	ENSMUSG00000022322	37801	1.04601	0.479271	0.949669	0.195255	0.995853	0.976005	1.01641	0.904112	0.34012	0	0.429865	8e-08
1416303_at	Litaf	NM_019980	LPS-induced TN factor	21119.1	ENSMUSG00000022500	294753	1.34033	1.33e-06	0.577165	0	0.832294	0.173089	1.33771	0.0263214	0.476523	0	1.1283	0.379509
1416305_at	Sh3bp4	NM_133816	SH3-domain binding protein 4	65881.1	ENSMUSG00000036206	170983	0.98196	0.841629	0.387183	0	0.366618	1.85e-06	1.02911	0.870734	0.725308	0.00248836	0.561294	0.00614005
1416309_at	Nusap1	NM_133851	nucleolar and spindle associated protein 1	27584.1	ENSMUSG00000027306	290015	1.11939	0.0639385	0.948801	0.143908	1.08718	0.538124	1.08082	0.559349	0.291328	0	0.481508	1.56e-06
1416357_a_at	Mcam	NM_023061	melanoma cell adhesion molecule	39103.1	ENSMUSG00000032135	275003	1.00694	0.962061	1.00193	0.989285	0.91146	0.727105	1.2977	0.286997	3.07313	5.77e-15	2.42462	0.000711274
1416360_at	Snag1	NM_130796	sorting nexin associated golgi protein 1	33721.1	ENSMUSG00000042364	33721	0.641848	1.45e-05	0.590644	1.09e-08	0.702925	0.189557	1.00492	0.984133	0.860589	0.189535	0.489269	0.0148982
1416361_a_at	Dncic1	NM_010063	dynein, cytoplasmic, intermediate chain 1	20893.1	ENSMUSG00000029757	20893	0.944179	0.582443	1.26305	0.00865334	1.02624	0.885553	0.806969	0.221834	0.356125	0	0.198956	1.6e-11
1416380_at	Mov10	NM_008619	Moloney leukemia virus 10	1597.1	ENSMUSG00000002227	1597	0.827966	0.193731	1.003	0.983313	0.914939	0.748227	0.948449	0.834766	1.36971	0.0315165	3.5643	6.07e-06
1416389_a_at	Chc1l	NM_134083	chromosome condensation 1-like	33954.1	ENSMUSG00000022106	280068	1.16226	0.1664	0.888317	0.193218	1.0298	0.874296	1.05027	0.780832	0.396316	8.77e-14	0.457582	0.000314616
1416406_at	Pea15	NM_008556	phosphoprotein enriched in astrocytes 15	544.1	ENSMUSG00000013698	544	1.10601	0.222888	0.762404	4.33e-05	0.778239	0.166669	1.00998	0.953074	2.67164	0	1.64987	0.00513979
1416455_a_at	Cryab	NM_009964	crystallin, alpha B	178.1	ENSMUSG00000032060	178	1.17802	0.100643	0.963381	0.661796	0.820266	0.305648	0.971514	0.872026	0.497088	1.37e-06	0.52698	0.0029477
1416459_at	Arf2	NM_007477	ADP-ribosylation factor 2	5061.1	ENSMUSG00000020685	5061	0.954502	0.563103	0.879567	0.0313285	1.16988	0.339518	1.14019	0.407884	2.89751	0	1.91572	8.29e-05
1416488_at	Ccng2	NM_007635	cyclin G2	3527.1	ENSMUSG00000029385	3527	0.977125	0.750514	0.739458	4.47e-08	0.717209	0.0499759	1.10205	0.539602	0.10419	0	0.256256	2.58e-11
1416514_a_at	Fscn1	NM_007984	fascin homolog 1, actin bundling protein (Strongylocentrotus) purpuratus)	13194.1	ENSMUSG00000029581	289707	1.2373	0.0753651	0.82358	0.0881098	0.697185	0.0850921	0.709044	0.0795574	0.401115	3.69e-12	0.489243	0.00204292
1416531_at	Gsto1	NM_010362	glutathione S-transferase omega 1	282.1	ENSMUSG00000025068	282	0.962977	0.581332	1.14151	0.00755973	1.08883	0.578492	0.932442	0.640495	2.24464	0	1.80734	9.38e-05
1416558_at	Melk	NM_010790	maternal embryonic leucine zipper kinase	4674.1	ENSMUSG00000035683	268668	0.9225	0.308288	0.817315	0.00209319	0.830021	0.255967	0.959442	0.791253	0.32539	0	0.38295	3.12e-07
1416576_at	Socs3	NM_007707	suppressor of cytokine signaling 3	3468.1	ENSMUSG00000042959	3468	8.82092	0	0.266182	0	6.2804	2.22e-16	8.54266	0	1.01473	0.920786	5.14107	4.72e-12
1416588_at	Ptprn	NM_008985	protein tyrosine phosphatase, receptor type, N	2902.1	ENSMUSG00000026204	2902	1.11413	0.276421	0.910334	0.226719	1.03275	0.862383	1.10685	0.563612	1.87128	1.53e-12	2.20566	1.57e-05
1416598_at	Glis2	NM_031184	GLIS family zinc finger 2	28087.1	ENSMUSG00000014303	134072	1.0006	0.996114	0.411564	2.25e-13	0.357396	1.49e-05	1.04288	0.835823	0.9784	0.873729	1.09148	0.696541
1416625_at	Serping1	NM_009776	serine (or cysteine) proteinase inhibitor, clade G, member 1	38888.1	ENSMUSG00000023224	38888	1.01165	0.93644	1.00322	0.98221	1.35424	0.273478	3.39887	1.31e-06	1.01314	0.929208	1.53202	0.147831
1416630_at	Idb3	NM_008321	inhibitor of DNA binding 3	110.1	ENSMUSG00000007872	110	0.896349	0.0695649	0.542802	0	0.504499	4.43e-06	1.11487	0.422977	0.506068	0	0.439486	2.36e-07
1416635_at	Smpdl3a	NM_020561	sphingomyelin phosphodiesterase, acid-like 3A	2379.1	ENSMUSG00000019872	2379	0.950121	0.475409	0.702632	2.54e-11	0.69268	0.0195719	1.11525	0.455625	0.392506	0	0.458518	6.24e-06
1416654_at	Slc31a2	NM_025286	solute carrier family 31, member 2	17804.1	ENSMUSG00000000464	292539	1.12441	0.303997	0.743112	0.0349645	0.454146	0.000607488	1.24606	0.263118	2.21761	4.91e-11	1.703	0.0113623
1416662_at	Sardh	NM_138665	sarcosine dehydrogenase	141020.1	ENSMUSG00000009614	278467	0.938115	0.581442	1.05451	0.622008	1.08471	0.716114	0.987558	0.953015	2.23241	4.8e-09	1.12977	0.60189
1416673_at	Bace2	NM_019517	beta-site APP-cleaving enzyme 2	28116.1	ENSMUSG00000040605	97885	1.26961	0.0565307	4.5675	0	1.86158	0.00489654	0.737771	0.179346	1.195	0.176782	1.79545	0.0114823
1416676_at	Kng1	NM_023125	kininogen 1	2160.1	ENSMUSG00000022875	2160	1.00687	0.962434	1.00447	0.975343	1.14186	0.632106	1.57834	0.0717061	1.01065	0.942642	114.33	0
1416689_at	Tuft1	NM_011656	tuftelin 1	10214.1	ENSMUSG00000005968	10214	0.916719	0.517482	0.676204	0.00274173	0.448913	0.000552819	1.10885	0.605916	0.921229	0.541652	1.03954	0.862834
1416690_at	Gtpbp2	NM_019581	GTP binding protein 2	22147.1	ENSMUSG00000023952	22147	1.2289	0.0120907	0.694493	1.73e-10	0.668994	0.0208681	1.10967	0.517266	1.9438	5.77e-15	2.06567	1.31e-05
1416691_at	Gtpbp2	NM_019581	GTP binding protein 2	22147.1	ENSMUSG00000023952	22147	0.925917	0.408114	0.715672	8.91e-06	0.653503	0.0246145	1.16563	0.366455	2.73543	0	2.11452	2.59e-05
1416700_at	Rhoe	NM_028810	ras homolog gene family, member E	46497.1	ENSMUSG00000017144	46497	0.954396	0.74831	1.72764	0.000119142	1.63727	0.0691471	0.993726	0.980207	4.41009	0	3.77147	1.55e-06
1416701_at	Rhoe	NM_028810	ras homolog gene family, member E	46497.1	ENSMUSG00000017144	46497	1.0121	0.934081	1.04763	0.746993	1.08739	0.762337	0.815866	0.421506	1.71488	0.000239297	2.52697	0.00170267
1416723_at	Tcf4	NM_013685	transcription factor 4	4269.1	ENSMUSG00000053477	4269	1.01355	0.817314	0.642921	0	0.56685	0.000239727	0.911332	0.517298	0.473078	0	0.42549	3.5e-07
1416724_x_at	Tcf4	NM_013685	transcription factor 4	4269.1	ENSMUSG00000053477	4269	0.878949	0.0274021	0.725537	0	0.671354	0.00550223	0.930751	0.598712	0.429162	0	0.467897	1.24e-06
1416802_a_at	Cdca5	NM_026410	cell division cycle associated 5	23526.1	ENSMUSG00000024791	23526	0.996031	0.949704	0.827283	9.26e-07	0.7729	0.0688889	1.04648	0.737276	0.3986	0	0.558844	0.000147942
1416816_at	Nek7	NM_021605	NIMA (never in mitosis gene a)-related expressed kinase 7	143817.1	ENSMUSG00000026393	143817	1.00044	0.995596	1.91245	0	2.30881	1.18e-07	0.911373	0.56883	0.631946	7.49e-07	1.02431	0.892655
1416823_a_at	Osbpl1a	NM_207530	oxysterol binding protein-like 1A	18502.1	ENSMUSG00000024433	259470	0.940059	0.494601	2.83027	0	2.91416	5.04e-11	1.05216	0.762494	3.4259	0	3.87506	2.22e-16
1416855_at	Gas1	NM_008086	growth arrest specific 1	22701.1	ENSMUSG00000052957	22701	0.860409	0.121493	1.99544	0	0.925369	0.720151	0.82828	0.359938	2.33197	1.09e-11	1.41538	0.108045
1416871_at	Adam8	NM_007403	a disintegrin and metalloprotease domain 8	15969.1	ENSMUSG00000025473	15969	1.01635	0.911102	1.06426	0.666003	1.59966	0.0892935	1.33407	0.255375	1.03021	0.839614	8.04807	1.07e-14
1416896_at	Rps6ka1	NM_009097	ribosomal protein S6 kinase polypeptide 1	29910.1	ENSMUSG00000003644	301827	1.02624	0.85755	1.50129	0.000454491	1.34548	0.174147	0.975631	0.907535	3.1925	0	3.46535	2.18e-09
1416897_at	Parp9	NM_030253	poly (ADP-ribose) polymerase family, member 9	49074.1	ENSMUSG00000022906	49074	1.4817	0.000509207	0.684828	0.00283232	1.09447	0.676824	1.89741	0.000968226	1.00122	0.993296	6.49508	0
1416926_at	Trp53inp1	NM_021897	transformation related protein 53 inducible nuclear protein 1	28708.1	ENSMUSG00000028211	28708	0.788672	0.000302893	3.95989	0	3.14635	2.22e-16	0.981415	0.89468	4.12548	0	3.60581	0
1416927_at	Trp53inp1	NM_021897	transformation related protein 53 inducible nuclear protein 1	28708.1	ENSMUSG00000028211	28708	0.776038	0.0204464	4.81372	0	4.10412	9.22e-11	1.20414	0.420309	5.38988	0	4.71585	4.37e-12
1416933_at	Por	NM_008898	P450 (cytochrome) oxidoreductase	3863.1	ENSMUSG00000005514	3863	1.04945	0.460921	2.94317	0	2.12238	1.04e-07	0.879561	0.381971	2.03725	1.07e-14	1.55731	0.00301713
1416936_at	Aatk	NM_007377	apoptosis-associated tyrosine kinase	6826.1	ENSMUSG00000025375	6826	1.1526	0.295807	0.745788	0.0246271	0.40128	0.000648918	0.916051	0.714194	0.77263	0.0797168	0.30772	4.84e-05
1416942_at	Arts1	NM_030711	type 1 tumor necrosis factor receptor shedding aminopeptidase regulator	83526.1	ENSMUSG00000021583	83526	0.893062	0.37642	1.18052	0.188797	1.41945	0.12314	1.76256	0.00713581	1.01366	0.926528	2.56022	2.51e-05
1416958_at	Nr1d2	NM_011584	nuclear receptor subfamily 1, group D, member 2	26587.1	ENSMUSG00000021775	26587	0.874506	0.0609823	0.84392	0.000425635	0.839633	0.249979	1.04973	0.736666	0.135678	0	0.254893	2.75e-14
1416959_at	Nr1d2	NM_011584	nuclear receptor subfamily 1, group D, member 2	26587.1	ENSMUSG00000021775	26587	1.18307	0.180696	1.28486	0.0155103	0.951845	0.8397	1.12137	0.615089	1.0095	0.948722	0.216119	8.82e-08
1416961_at	Bub1b	NM_009773	budding uninhibited by benzimidazoles 1 homolog, beta (S. cerevisiae)	29133.1	ENSMUSG00000040084	29133	1.19224	0.0166752	0.827307	0.00101607	0.787534	0.144287	1.05861	0.712328	0.284934	0	0.420591	2.57e-06
1416982_at	Foxo1	NM_019739	forkhead box O1	29891.1	ENSMUSG00000044167	29891	1.12248	0.268694	2.03107	0	1.96331	0.000405123	1.18654	0.370488	1.63874	2.98e-06	1.55116	0.0326581
1416985_at	---	---	---	1682.1	---	---	1.09856	0.264718	0.455552	0	0.464641	4.7e-05	1.05544	0.743409	0.695239	0.00014583	0.567616	0.00345765
1416986_a_at	Ptpns1	NM_007547	protein tyrosine phosphatase, non-receptor type substrate 1	1682.1	ENSMUSG00000037902	1682	0.941209	0.635746	0.56231	5.13e-06	0.537288	0.0123597	0.975689	0.912345	0.712621	0.0206443	0.497218	0.0113102
1416996_at	Tbc1d8	NM_018775	TBC1 domain family, member 8	104771.1	ENSMUSG00000003134	251657	1.07907	0.428189	0.846076	0.0411132	0.738604	0.148196	0.968336	0.866452	0.36189	0	0.342603	1.5e-05
1417001_a_at	D4Wsu53e	NM_023665	DNA segment, Chr 4, Wayne State University 53, expressed	10009.1	ENSMUSG00000037266	331964	1.13087	0.0554892	1.79913	0	2.05474	5.08e-07	1.16425	0.296901	1.33863	0.000224092	1.90554	1.48e-05
1417005_at	Kns2	NM_008450	kinesin 2	20354.1	ENSMUSG00000021288	278357	0.854541	0.00692918	0.976225	0.427136	0.880945	0.349152	0.953434	0.719993	0.473741	0	0.540387	1.05e-05
1417028_a_at	Trim2	NM_030706	tripartite motif protein 2	44876.1	ENSMUSG00000027993	44876	0.972664	0.731238	2.23964	0	1.51365	0.0161577	0.830124	0.283942	1.05719	0.612192	0.666288	0.0406634
1417029_a_at	Trim2	NM_030706	tripartite motif protein 2	44876.1	ENSMUSG00000027993	44876	1.01299	0.904481	2.49571	0	1.79072	0.00494353	0.720621	0.126027	1.10321	0.505046	0.655316	0.0862429
1417032_at	Ube2g2	NM_019803	ubiquitin-conjugating enzyme E2G 2	29352.1	ENSMUSG00000020794	307906	0.910119	0.25809	1.78179	0	1.68734	0.00121601	1.11552	0.494976	2.05847	3.82e-14	1.75409	0.000863306
1417061_at	Slc40a1	NM_016917	solute carrier family 40 (iron-regulated transporter), member 1	28756.1	ENSMUSG00000025993	28756	1.06675	0.636195	0.555861	9.95e-06	0.384405	1.92e-05	0.618463	0.0162202	0.887262	0.339539	0.62732	0.0381586
1417068_a_at	Ptpn1	NM_011201	protein tyrosine phosphatase, non-receptor type 1	2668.1	ENSMUSG00000027540	277916	1.73704	0	1.46636	2.22e-16	3.47901	0	1.68598	0.000236755	1.38547	4.22e-05	2.23142	4.77e-08
1417108_at	1200014P03Rik	NM_029091	RIKEN cDNA 1200014P03 gene	34789.1	ENSMUSG00000003546	279599	1.02921	0.842669	1.2866	0.0731698	0.952241	0.848561	0.789688	0.332799	0.957496	0.767881	0.499275	0.0168313
1417110_at	Man1a	NM_008548	mannosidase 1, alpha	117294.1	ENSMUSG00000003746	117294	1.09371	0.28428	1.74707	0	2.22352	2.89e-06	1.12232	0.503337	0.581326	3.22e-08	1.09282	0.642423
1417111_at	Man1a	NM_008548	mannosidase 1, alpha	117294.1	ENSMUSG00000003746	117294	1.03264	0.646588	1.45398	0	1.68654	0.00152753	1.16391	0.351164	0.401506	0	0.742597	0.110751
1417125_at	Ahcy	NM_016661	S-adenosylhomocysteine hydrolase	2573.1	ENSMUSG00000048087	302978	0.973638	0.66833	1.15563	4.11e-05	1.19711	0.183057	0.992946	0.957698	2.36764	0	2.39165	1.14e-10
1417129_a_at	Mrg1	NM_010825	myeloid ecotropic viral integration site-related gene 1	31436.1	ENSMUSG00000027210	247566	0.955988	0.64548	0.533956	2.98e-09	0.541833	0.00424275	0.847039	0.386121	0.69802	0.0137747	0.480154	0.00149816
1417141_at	Igtp	NM_018738	interferon gamma induced GTPase	858.1	ENSMUSG00000037258	33902	1.13431	0.327991	0.745907	0.0265312	0.867122	0.528529	1.20593	0.364517	1.69753	1.99e-05	6.93944	0
1417155_at	Nmyc1	NM_008709	neuroblastoma myc-related oncogene 1	16469.1	ENSMUSG00000037169	16469	0.946791	0.528022	0.245194	0	0.167475	6.66e-16	0.922857	0.641507	0.438637	1.76e-10	0.201945	1.45e-11
1417168_a_at	Usp2	NM_016808	ubiquitin specific protease 2	12914.1	ENSMUSG00000032010	272770	0.934203	0.448974	8.10571	0	7.02757	0	0.941708	0.72696	1.68591	1.15e-07	1.30277	0.15305
1417169_at	Usp2	NM_016808	ubiquitin specific protease 2	12914.1	ENSMUSG00000032010	272770	0.958966	0.649589	8.36797	0	5.80115	0	0.957046	0.797203	1.47284	0.000144417	1.16797	0.403498
1417201_at	Nt5c2	NM_029810	5'-nucleotidase, cytosolic II	29601.1	ENSMUSG00000025041	248652	0.913544	0.203038	0.897841	0.0255825	0.789723	0.138693	0.917705	0.571465	0.476169	1.55e-13	0.472993	2.21e-05
1417212_at	9530058B02Rik	NM_026633	RIKEN cDNA 9530058B02 gene	34532.1	ENSMUSG00000025732	328870	0.966585	0.790655	1.1272	0.217403	0.923914	0.727738	0.898382	0.617473	2.65761	2.22e-16	1.46178	0.0945469
1417214_at	Rab27b	NM_030554	RAB27b, member RAS oncogene family	190553.1	ENSMUSG00000024511	246753	0.959546	0.687928	0.624166	1.18e-06	0.535085	0.00765303	0.690447	0.0860807	0.214347	0	0.143328	2.76e-12
1417215_at	Rab27b	NM_030554	RAB27b, member RAS oncogene family	190553.1	ENSMUSG00000024511	246753	0.857518	0.2523	0.698029	0.00637681	0.536118	0.0196099	0.567067	0.0215736	0.682706	0.0091502	0.275637	9.67e-06
1417240_at	Zyx	NM_011777	zyxin	4895.1	ENSMUSG00000029860	282303	1.03014	0.836103	0.822723	0.173935	0.946244	0.829749	1.31456	0.249884	1.49072	0.000805286	3.77602	2.62e-08
1417244_a_at	Irf7	NM_016850	interferon regulatory factor 7	3233.1	ENSMUSG00000025498	3233	0.762524	0.0496654	1	1	1.22293	0.43341	1.93886	0.00498348	1.54708	0.00285792	12.7169	0
1417267_s_at	Fkbp11	NM_024169	FK506 binding protein 11	30729.1	ENSMUSG00000003355	30729	1.15942	0.26591	1.07948	0.55096	1.02737	0.911536	1.39834	0.134918	6.31484	0	3.03467	1.31e-06
1417290_at	Lrg1	NM_029796	leucine-rich alpha-2-glycoprotein 1	176946.1	ENSMUSG00000037095	348025	1.28163	0.0878468	5.13482	0	174.722	0	115.751	0	3.60225	0	863.609	0
1417293_at	Hs6st1	NM_015818	heparan sulfate 6-O-sulfotransferase 1	27195.1	---	213566	1.32282	0.000627326	0.226861	0	0.426932	3.11e-05	1.14664	0.428898	0.287988	0	0.599426	0.01309
1417297_at	Itpr3	---	Inositol 1,4,5-triphosphate receptor 3	26945.1	ENSMUSG00000042644	328900	1.03953	0.566255	0.850299	0.000710774	0.738537	0.0686548	1.00667	0.966236	0.450082	0	0.42833	5.73e-06
1417299_at	Nek2	NM_010892	NIMA (never in mitosis gene a)-related expressed kinase 2	5379.1	ENSMUSG00000026622	33773	1.24701	0.00559735	1.02051	0.743814	0.864524	0.449239	0.955932	0.802163	0.649861	0.000210906	0.491425	0.00110635
1417301_at	Fzd6	NM_008056	frizzled homolog 6 (Drosophila)	4769.1	ENSMUSG00000022297	4769	1.10868	0.43158	3.8861	0	3.60905	1.67e-09	1.15346	0.524546	1.24235	0.116089	1.46261	0.119897
1417309_at	Tob2	NM_020507	transducer of ERBB2, 2	31533.1	ENSMUSG00000048546	323595	1.06238	0.676641	2.90955	0	2.50272	0.000457135	0.984013	0.949318	1.7354	0.000177766	1.7653	0.0522243
1417318_at	---	---	---	103776.1	---	---	0.745252	0.0330641	0.823546	0.1384	0.786634	0.321343	0.548633	0.0101547	1.00172	0.990665	0.403003	0.00120523
1417335_at	Sult2b1	NM_017465	sulfotransferase family, cytosolic, 2B, member 1	7316.1	ENSMUSG00000054120	271634	0.878563	0.13789	0.799418	0.00144644	0.73476	0.0996899	1.0629	0.721857	0.657152	1.48e-05	0.461032	0.000221788
1417343_at	Fxyd6	NM_022004	FXYD domain-containing ion transport regulator 6	24808.1	ENSMUSG00000055327	208287	1.10576	0.203986	0.860031	0.0297517	0.837702	0.290488	1.02821	0.8613	0.238201	0	0.353862	1.06e-07
1417376_a_at	Igsf4a	NM_018770	immunoglobulin superfamily, member 4A	20921.1	ENSMUSG00000032076	234832	1.02071	0.760961	0.863306	0.00130964	0.832128	0.25074	0.811438	0.175182	0.507009	5.33e-15	0.370202	5e-08
1417377_at	Igsf4a	NM_018770	immunoglobulin superfamily, member 4A	20921.1	ENSMUSG00000032076	234832	1.01266	0.849363	0.880857	0.0048688	0.896177	0.491666	0.890689	0.450439	0.434771	0	0.414899	1.09e-06
1417378_at	Igsf4a	NM_018770	immunoglobulin superfamily, member 4A	20921.1	ENSMUSG00000032076	234832	0.959238	0.528685	0.941524	0.155418	0.882676	0.413505	0.873689	0.359715	0.466699	0	0.416764	3.91e-07
1417394_at	Klf4	NM_010637	Kruppel-like factor 4 (gut)	4325.1	ENSMUSG00000003032	4325	1.1033	0.120369	0.518622	0	0.817982	0.176701	1.20832	0.176661	2.06401	0	1.38941	0.0250656
1417395_at	Klf4	NM_010637	Kruppel-like factor 4 (gut)	4325.1	ENSMUSG00000003032	4325	0.871088	0.143232	0.610698	9.49e-09	0.783757	0.219218	1.37522	0.0723137	2.38204	0	1.30544	0.175083
1417396_at	Podxl	NM_013723	podocalyxin-like	89918.1	ENSMUSG00000025608	89918	1.25649	0.113465	1.2846	0.08208	2.09157	0.00420582	1.11354	0.668357	1.01492	0.919918	1.69126	0.0662497
1417408_at	F3	NM_010171	coagulation factor III	3742.1	ENSMUSG00000028128	273188	1.00772	0.9577	5.15834	0	3.75313	1.61e-08	1.04486	0.857313	7.7563	0	9.10686	0
1417411_at	Nap1l5	NM_021432	nucleosome assembly protein 1-like 5	41277.1	ENSMUSG00000055430	191892	1.01051	0.865461	0.704092	0	0.677654	0.00593718	0.939953	0.646121	0.402552	0	0.368201	3.03e-10
1417422_at	Gnmt	NM_010321	glycine N-methyltransferase	29395.1	ENSMUSG00000002769	29395	0.862844	0.279481	1.73336	1.79e-07	1.78058	0.00984119	0.795323	0.31226	7.3437	0	5.43023	8.88e-16
1417430_at	Cdr2	NM_007672	cerebellar degeneration-related 2	1640.1	ENSMUSG00000030878	1640	1.27431	0.000661972	2.67443	0	2.02508	2.54e-06	1.04102	0.793125	1.48467	5.93e-06	1.23468	0.199423
1417441_at	Dnajc12	NM_013888	DnaJ (Hsp40) homolog, subfamily C, member 12	32550.1	ENSMUSG00000036764	32550	1.05555	0.367476	0.778659	1.22e-14	0.879378	0.342337	0.974344	0.843997	0.271929	0	0.295029	9.55e-15
1417445_at	Kntc2	NM_023294	kinetochore associated 2	31730.1	ENSMUSG00000024056	225956	1.08801	0.228232	0.92007	0.116534	0.935641	0.683073	1.09693	0.551214	0.410451	4.53e-13	0.395563	7.23e-07
1417454_at	Cul4b	NM_028288	cullin 4B	26885.1	ENSMUSG00000031095	327675	0.957429	0.594952	0.642467	4.64e-08	0.806219	0.256914	1.03531	0.843178	0.468263	1.06e-08	0.614084	0.0185281
1417462_at	Cap1	NM_007598	CAP, adenylate cyclase-associated protein 1 (yeast)	8687.1	ENSMUSG00000028656	8687	0.46705	1.29e-08	1.20859	0.0319981	0.935615	0.807006	0.951993	0.845321	0.907743	0.415108	1.1603	0.612224
1417483_at	Nfkbiz	NM_030612	nuclear factor of kappa light polypeptide gene enhancer in B-cells inhibitor, zeta	3732.1	ENSMUSG00000035356	247272	1.5839	1.52e-05	1	0.999999	2.62137	1.98e-07	1.51599	0.0254485	0.936139	0.620408	2.62132	8.17e-07
1417505_s_at	Il11ra1 /// Il11ra2	NM_010549	interleukin 11 receptor, alpha chain 1 /// interleukin 11 receptor, alpha chain 2	15617.1	ENSMUSG00000052505	193451	0.844473	0.124608	1.01657	0.862091	0.740597	0.13708	0.927493	0.684775	0.638025	0.00085492	0.411733	0.000118158
1417516_at	Ddit3	NM_007837	DNA-damage inducible transcript 3	7549.1	ENSMUSG00000025408	110220	1.16801	0.0586603	0.714044	0	1.01426	0.932787	1.12568	0.461371	2.966	0	4.18012	0
1417522_at	Fbxo32	NM_026346	F-box only protein 32	40466.1	ENSMUSG00000022358	292042	0.803227	0.116206	0.382754	1.47e-11	0.202322	3.83e-09	0.845303	0.484906	0.314557	3.55e-15	0.14424	2.18e-11
1417533_a_at	Itgb5	NM_010580	integrin beta 5	6424.1	ENSMUSG00000022817	6424	1.03626	0.749767	0.993458	0.958475	0.72941	0.15586	0.796116	0.270799	8.05247	0	2.46169	1.08e-05
1417534_at	---	---	---	6424.1	---	---	1.01279	0.900997	1.00313	0.977764	0.865051	0.466863	0.898291	0.566118	2.60191	0	2.58533	4.35e-07
1417567_at	Catnbip1	NM_023465	catenin beta interacting protein 1	41537.1	ENSMUSG00000028988	299735	1.04781	0.614832	0.966758	0.744718	0.612947	0.0049545	0.942482	0.713612	0.764938	0.0221549	0.355696	1.68e-07
1417568_at	Ncald	NM_134094	neurocalcin delta	135621.1	ENSMUSG00000051359	283370	1.1402	0.0527472	0.789156	3.05e-07	0.934546	0.678064	1.19813	0.241966	0.314265	0	0.297282	4.19e-10
1417569_at	Ncald	NM_134094	neurocalcin delta	135621.1	ENSMUSG00000051359	283370	1.14382	0.0302325	0.948464	0.153321	1.08123	0.593638	1.08266	0.577406	0.266484	0	0.291921	2.08e-12
1417580_s_at	Selenbp1	NM_009150	selenium binding protein 1	196558.1	ENSMUSG00000028130	196558	1.70341	4.01e-07	1.09422	0.450175	0.871731	0.441026	0.919769	0.621775	0.660875	0.00495074	0.348389	6.55e-07
1417595_at	Meox1	NM_010791	mesenchyme homeobox 1	3404.1	ENSMUSG00000001493	3404	0.784525	0.0923983	0.319635	4.44e-16	0.296796	9.41e-06	0.898073	0.662524	0.820906	0.180167	0.40303	0.00192785
1417602_at	Per2	NM_011066	period homolog 2 (Drosophila)	8471.1	ENSMUSG00000055866	218141	1.07582	0.559252	2.04149	2.37e-08	1.13227	0.637906	0.785049	0.334404	2.0645	4.21e-08	1.53452	0.12824
1417609_at	Ube2a	NM_019668	ubiquitin-conjugating enzyme E2A, RAD6 homolog (S. cerevisiae)	27541.1	ENSMUSG00000016308	172835	1.05042	0.556103	1.04369	0.542068	0.882452	0.494307	0.96554	0.839074	0.398703	9.04e-13	0.715352	0.0908227
1417627_a_at	Limk1	NM_010717	LIM-domain containing, protein kinase	15409.1	ENSMUSG00000029674	15409	0.929952	0.555758	1.0478	0.697464	0.972431	0.901891	0.970413	0.88819	2.16092	2.15e-11	2.19755	0.000297044
1417633_at	Sod3	NM_011435	superoxide dismutase 3, extracellular	2407.1	ENSMUSG00000050180	2407	0.989716	0.939197	1.03005	0.837448	0.788609	0.383228	0.996819	0.989857	1.00217	0.988223	0.389704	0.00138348
1417644_at	Sspn	NM_010656	sarcospan	1209.1	ENSMUSG00000030255	49689	1.07849	0.603405	1.00669	0.963114	1.0177	0.948017	1.12397	0.640225	1.00766	0.958606	0.434817	0.0047394
1417649_at	Cdkn1c	NM_009876	cyclin-dependent kinase inhibitor 1C (P57)	168789.1	ENSMUSG00000037664	168789	0.868519	0.169519	1.04074	0.60674	0.8321	0.311233	0.823709	0.261731	0.709654	0.0117324	0.479793	0.000352758
1417706_at	Naglu	NM_013792	alpha-N-acetylglucosaminidase (Sanfilippo disease IIIB)	6142.1	ENSMUSG00000001751	95452	1.03524	0.667915	1.00173	0.976571	0.829905	0.279202	0.790275	0.156489	0.499993	3.57e-10	0.662081	0.0277784
1417707_at	B230342M21Rik	NM_133898	RIKEN cDNA B230342M21 gene	22878.1	ENSMUSG00000041132	---	1.09847	0.403842	2.98161	0	3.00057	8.08e-09	0.969667	0.878924	0.481622	1.19e-10	0.847494	0.470956
1417732_at	Anxa8	NM_013473	annexin A8	3267.1	ENSMUSG00000021950	3267	0.996495	0.980738	0.982395	0.902043	1.54837	0.10947	2.29437	0.000906351	1.13798	0.380159	19.5368	0
1417770_s_at	---	---	---	18472.1	---	---	1.04485	0.531196	0.848817	0.000749439	0.99128	0.958406	1.01935	0.905582	0.489719	3.15e-11	0.685177	0.0404636
1417793_at	AI481100	NM_019440	expressed sequence AI481100	33902.1	ENSMUSG00000037258	---	1.90819	6.63e-07	0.784868	0.0839566	1.33338	0.172633	1.87448	0.00116201	2.42572	1.36e-12	9.7265	0
1417807_at	2700038N03Rik	NM_027356	RIKEN cDNA 2700038N03 gene	21836.1	ENSMUSG00000051502	124666	1.00385	0.971059	1.15376	0.12721	0.986487	0.944719	0.952638	0.794135	2.0575	4.21e-09	1.24827	0.268982
1417811_at	Slc24a6	NM_133221	solute carrier family 24 (sodium/potassium/calcium exchanger), member 6	76991.1	ENSMUSG00000032754	291070	1.01526	0.916998	1.02497	0.864171	0.983445	0.951951	1.0546	0.833763	1.29436	0.0797595	2.26211	0.00574533
1417821_at	D17H6S56E-5	NM_033075	DNA segment, Chr 17, human D6S56E 5	22506.1	---	22506	1.06547	0.291078	0.954738	0.158961	1.51134	0.00218046	1.28356	0.0595204	0.388556	0	0.939298	0.658489
1417822_at	D17H6S56E-5	NM_033075	DNA segment, Chr 17, human D6S56E 5	22506.1	---	22506	1.0277	0.651663	0.975696	0.475583	1.39235	0.0134809	1.26883	0.0697015	0.484947	0	0.952335	0.725681
1417823_at	Gcat	NM_013847	glycine C-acetyltransferase (2-amino-3-ketobutyrate-coenzyme A ligase)	18618.1	ENSMUSG00000006378	237085	0.908532	0.307964	1.00805	0.906463	0.902759	0.595057	0.891544	0.528257	2.14245	5.33e-15	1.17266	0.417724
1417843_s_at	Eps8l2	NM_133191	EPS8-like 2	27451.1	ENSMUSG00000025504	27451	0.896413	0.211538	0.55775	4.83e-13	0.572863	0.00262619	1.39912	0.0394106	0.422452	0	0.407186	1.1e-05
1417847_at	Ulk2	NM_013881	Unc-51 like kinase 2 (C. elegans)	27664.1	ENSMUSG00000004798	162025	0.991444	0.929277	0.741974	0.00129564	0.63651	0.0263077	0.988544	0.949583	0.404601	9.16e-11	0.429985	0.000189012
1417896_at	Tjp3	NM_013769	tight junction protein 3	27984.1	ENSMUSG00000034917	27984	1.32163	0.0027677	0.804147	0.00408962	0.676684	0.0736479	1.54566	0.0213298	2.05953	2.17e-11	2.23305	6.52e-05
1417910_at	Ccna2	NM_009828	cyclin A2	4189.1	ENSMUSG00000027715	4189	0.950129	0.407564	0.916393	0.0270202	0.932004	0.625422	1.13472	0.362073	0.352347	0	0.532989	8.82e-05
1417911_at	Ccna2	NM_009828	cyclin A2	4189.1	ENSMUSG00000027715	4189	1.02121	0.735088	0.9278	0.0451915	0.933488	0.629692	1.09861	0.494889	0.437014	0	0.506216	2e-05
1417924_at	---	---	---	3392.1	---	---	0.990383	0.936864	1.08038	0.523789	1.38079	0.214742	1.07903	0.759344	1.09094	0.55461	2.28879	0.00194006
1417930_at	---	---	---	6549.1	---	---	0.914116	0.401762	0.350739	0	0.267748	1.31e-08	1.01879	0.92226	1.53751	0.00124487	0.989728	0.961329
1417943_at	Gng4	NM_010317	guanine nucleotide binding protein (G protein), gamma 4 subunit	39861.1	ENSMUSG00000021303	215394	0.98169	0.799975	0.882751	0.018403	0.898449	0.532679	1.01056	0.94888	0.145695	0	0.265536	3.86e-10
1417956_at	Cidea	NM_007702	cell death-inducing DNA fragmentation factor, alpha subunit-like effector A	449.1	ENSMUSG00000024526	449	0.90518	0.253989	1.06643	0.328785	1.1177	0.510557	1.09202	0.589999	2.83819	0	1.74236	0.00129507
1417962_s_at	Ghr	NM_010284	growth hormone receptor	3986.1	ENSMUSG00000055737	3986	1.12248	0.422265	1.00988	0.936276	0.936534	0.78634	0.843228	0.459135	0.7435	0.044267	0.40553	0.00142922
1417969_at	Fbxo31	NM_133765	F-box only protein 31	24829.1	ENSMUSG00000031811	24829	0.867414	0.101497	2.45068	0	2.34242	8.89e-08	0.850945	0.327376	2.0776	7.79e-14	1.48814	0.0219351
1417971_at	Nrm	NM_134122	nurim (nuclear envelope membrane protein)	18478.1	---	279713	1.11841	0.307598	0.869001	0.149589	0.775519	0.245259	1.05367	0.793242	0.341025	0	0.524882	0.00839771
1417972_s_at	Pop5	NM_026398	processing of precursor 5, ribonuclease P/MRP family (S. cerevisiae)	24636.1	ENSMUSG00000029542	24636	0.921418	0.192134	1.70518	0	1.49163	0.00304902	0.99703	0.9823	2.57463	0	2.41913	7.97e-11
1418012_at	Sh3glb1	NM_019464	SH3-domain GRB2-like B1 (endophilin)	182692.1	ENSMUSG00000037062	271775	1.03324	0.734888	0.579973	3.15e-07	0.694789	0.11077	0.916328	0.676356	0.232083	0	0.537129	0.0143526
1418025_at	Bhlhb2	NM_011498	basic helix-loop-helix domain containing, class B2	2436.1	ENSMUSG00000030103	2436	1.65133	1.22e-11	2.03357	3.97e-09	3.49536	1.11e-15	2.48732	4.93e-09	1.16696	0.293704	3.21245	8.51e-13
1418072_at	Hist1h2bc	NM_023422	histone 1, H2bc	21579.1	ENSMUSG00000018102	261676	0.925024	0.525257	0.890636	0.308911	1.10633	0.65124	0.953955	0.825258	0.5878	0.000173014	0.459225	0.00346957
1418074_at	Siat7d	NM_011373	sialyltransferase 7 ((alpha-N-acetylneuraminyl 2,3-betagalactosyl-1,3)-N-acetyl galactosaminide alpha-2,6-sialyltransferase) D	27446.1	ENSMUSG00000026811	27446	1.02991	0.797884	0.380138	2.22e-16	0.473499	0.0017209	1.03965	0.85278	0.907843	0.471091	1.0139	0.953119
1418077_at	Trim21	NM_009277	tripartite motif protein 21	1384.1	ENSMUSG00000030966	358639	0.993571	0.964581	1.00163	0.991002	0.98077	0.944081	1	1	1.01941	0.895992	2.88503	0.000336779
1418084_at	Nrp1	NM_008737	neuropilin 1	27448.1	ENSMUSG00000025810	271745	1.1821	0.103872	0.530586	4.88e-10	0.631555	0.0575006	1.04974	0.824458	0.871307	0.348997	0.485027	0.00802829
1418091_at	Tcfcp2l1	NM_023755	transcription factor CP2-like 1	24621.1	ENSMUSG00000026380	24621	1.14091	0.364488	11.2636	0	7.1089	2.22e-15	0.827755	0.456187	4.89561	0	2.19106	0.00749636
1418108_at	Plekhk1	---	Pleckstrin homology domain containing, family K member 1	28352.1	ENSMUSG00000037846	209844	1.38289	0.00369966	0.942021	0.564268	0.876123	0.565685	1.45705	0.0692344	0.518951	6.05e-06	0.314036	2.83e-05
1418133_at	Bcl3	NM_033601	B-cell leukemia/lymphoma 3	1068.1	ENSMUSG00000053175	1068	5.21716	0	0.745114	0.000356703	5.26168	0	6.75848	0	1.2297	0.0582869	5.54399	0
1418157_at	Nr2f1	NM_010151	nuclear receptor subfamily 2, group F, member 1	14297.1	ENSMUSG00000030551	14297	1.10047	0.192188	0.478651	0	0.469583	2.3e-05	0.962151	0.809678	0.561298	2.21e-11	0.651487	0.019029
1418174_at	Dbp	NM_016974	D site albumin promoter binding protein	3459.1	ENSMUSG00000054244	3459	0.916767	0.486717	0.385662	9.55e-12	0.403002	6.67e-05	0.845186	0.398184	0.695209	0.0133215	0.439171	0.000779779
1418185_at	4733401H18Rik	NM_023247	RIKEN cDNA 4733401H18 gene	29471.1	ENSMUSG00000032603	29471	1.04273	0.611207	1.00274	0.973841	0.917087	0.629896	0.998958	0.995118	0.490557	1.16e-08	0.492073	0.00054554
1418191_at	Usp18	NM_011909	ubiquitin specific protease 18	27498.1	ENSMUSG00000030107	326911	1.24808	0.127191	9.04433	0	10.2457	0	1.13157	0.578268	1.75487	0.000125523	12.4102	0
1418213_at	Krt1-23	NM_033373	keratin complex 1, acidic, gene 23	20127.1	ENSMUSG00000006777	290657	0.778499	3e-05	0.474976	0	0.39404	2.29e-09	0.788102	0.0938834	0.0483826	0	0.0325582	0
1418227_at	Orc2l	NM_008765	origin recognition complex, subunit 2-like (S. cerevisiae)	3411.1	ENSMUSG00000026037	3411	1.17918	0.0704503	1.18463	0.00883839	1.16943	0.376146	0.990499	0.955748	2.19468	4.59e-12	1.57452	0.013053
1418230_a_at	Lims1	NM_026148	LIM and senescent cell antigen-like domains 1	29097.1	ENSMUSG00000019920	57734	0.827345	0.00839461	0.82845	0.000414508	0.667002	0.0124153	0.831331	0.228923	0.424789	0	0.5737	0.00143558
1418239_at	Apof	NM_133997	apolipoprotein F	26513.1	ENSMUSG00000047631	26513	1.304	0.0679685	3.0183	0	4.68874	1.3e-10	0.96166	0.876261	0.967737	0.823784	2.67636	0.000232074
1418250_at	Arfl4	NM_025404	ADP-ribosylation factor 4-like	5376.1	ENSMUSG00000034936	266840	0.769757	0.0656497	10.1251	0	3.23072	2.44e-06	1.00591	0.98127	1.00158	0.991431	1.21693	0.500712
1418268_at	Htr3a	NM_013561	5-hydroxytryptamine (serotonin) receptor 3A	4831.1	ENSMUSG00000032269	4831	0.958753	0.743299	0.981646	0.890711	0.961364	0.876023	1.12041	0.630459	0.969852	0.835387	0.35889	0.000408386
1418280_at	Copeb	NM_011803	core promoter element binding protein	196627.1	ENSMUSG00000000078	275036	0.93104	0.546238	0.946104	0.663438	1.17967	0.480874	1.17802	0.459301	2.62218	0	2.22051	0.000526571
1418285_at	Efnb1	NM_010110	ephrin B1	3374.1	ENSMUSG00000031217	3374	0.876328	0.159419	0.235035	0	0.281366	2.9e-07	0.746083	0.171439	0.407815	1.66e-10	0.537537	0.0149396
1418288_at	---	---	---	28548.1	---	---	1.03397	0.681318	3.45933	0	3.04426	1.46e-12	1.14241	0.414334	0.813909	0.0198588	0.912088	0.615363
1418304_at	Pcdh21	NM_130878	protocadherin 21	156506.1	ENSMUSG00000021803	156506	1.06488	0.405668	0.779848	2.32e-05	0.767016	0.134287	1.15277	0.386902	0.372573	0	0.264622	7.17e-10
1418350_at	Dtr	NM_010415	diphtheria toxin receptor	4661.1	ENSMUSG00000024486	289681	0.940388	0.54082	0.477905	2.04e-14	0.368899	1.6e-06	0.773851	0.151798	0.736433	0.00363752	0.661862	0.0426025
1418359_at	Wbscr27	NM_024479	Williams Beuren syndrome chromosome region 27 (human)	34235.1	ENSMUSG00000040557	34235	0.836929	0.112979	0.656933	0.000307686	0.462009	0.000826431	0.935206	0.741598	0.683446	0.000891091	0.552097	0.0151549
1418370_at	Tnnc1	NM_009393	troponin C, cardiac/slow skeletal	712.1	ENSMUSG00000021909	712	0.990455	0.947423	1.00255	0.985916	1.2726	0.341315	1.04916	0.843119	1.03514	0.814644	2.76344	4.45e-05
1418374_at	Fxyd3	NM_008557	FXYD domain-containing ion transport regulator 3	1662.1	ENSMUSG00000009684	263847	0.976337	0.779004	1.01903	0.845937	1.00733	0.964263	1.09337	0.567296	3.19812	0	1.87657	9.68e-05
1418414_at	Kcnh1	NM_010600	potassium voltage-gated channel, subfamily H (eag-related), member 1	4489.1	---	4489	3.15934	1.11e-15	1.00178	0.990135	1.53978	0.119101	1.45593	0.13784	1.01564	0.915914	0.934987	0.819463
1418438_at	Fabp2	NM_007980	fatty acid binding protein 2, intestinal	28398.1	ENSMUSG00000023057	28398	1.11328	0.460561	1.1421	0.357077	0.62717	0.0882578	0.360967	5.42e-05	1.0226	0.879267	0.273269	1.02e-05
1418440_at	Col8a1	NM_007739	procollagen, type VIII, alpha 1	86813.1	ENSMUSG00000044615	130388	0.891475	0.429293	1.65169	0.000369711	2.40584	0.00102446	1.18249	0.508613	1.02154	0.884727	0.696376	0.220309
1418444_a_at	Mir16	NM_019580	membrane interacting protein of RGS16	30126.1	ENSMUSG00000033917	273142	1.02	0.749676	1.95434	0	1.72866	6.2e-05	0.998357	0.990458	2.1754	0	1.94863	1.91e-06
1418448_at	Rras	NM_009101	Harvey rat sarcoma oncogene, subgroup R	257.1	ENSMUSG00000038387	257	1.18101	0.218877	0.9964	0.978404	0.779947	0.293806	1.12608	0.583177	0.447021	1.93e-12	1.23451	0.378234
1418449_at	Lad1	NM_133664	ladinin	36726.1	ENSMUSG00000041782	36726	0.772134	0.073701	0.875558	0.356083	0.762772	0.307765	0.826326	0.439964	5.66586	0	2.17477	0.00280277
1418490_at	Sdsl	NM_133902	serine dehydratase-like	5162.1	ENSMUSG00000029596	5162	1.01574	0.914424	1.2549	0.0976277	1.03639	0.886316	1.06703	0.783451	2.38912	3.26e-09	1.7967	0.0201343
1418495_at	Zc3hdc8	NM_020594	zinc finger CCCH type domain containing 8	11675.1	ENSMUSG00000027387	11675	0.998486	0.989192	0.984973	0.87288	1.05867	0.795338	1.06944	0.745503	2.94905	1.82e-14	1.74829	0.0102636
1418496_at	Foxa1	NM_008259	forkhead box A1	4578.1	ENSMUSG00000035451	4578	0.925537	0.173615	0.49332	0	0.550185	1.01e-05	1.10632	0.446871	0.553582	2e-15	0.650047	0.00189058
1418500_at	Nap1l3	NM_138742	nucleosome assembly protein 1-like 3	71004.1	ENSMUSG00000055733	71004	0.948757	0.561796	0.683273	2.08e-06	0.696266	0.0682432	0.837801	0.333388	0.541672	1.26e-08	0.44612	0.000273655
1418507_s_at	D130043N08Rik	---	RIKEN cDNA D130043N08 gene	4132.1	---	---	1.17671	0.205163	0.636862	0.000370352	0.787523	0.334376	1.01049	0.963734	0.634759	0.000941014	0.430421	0.00299341
1418533_s_at	Fzd2	NM_020510	frizzled homolog 2 (Drosophila)	36416.1	ENSMUSG00000050288	36416	0.811453	0.149659	0.876708	0.361839	0.412022	0.00129327	0.72201	0.194658	1.00573	0.969006	0.393082	0.00151062
1418538_at	Kdelr3	NM_134090	KDEL (Lys-Asp-Glu-Leu) endoplasmic reticulum protein retention receptor 3	29644.1	ENSMUSG00000010830	298199	0.994903	0.971973	1.55343	0.00182652	3.1778	1.24e-05	1.08043	0.760352	1.03219	0.829386	2.57325	0.00125011
1418561_at	Sf3b1	NM_031179	splicing factor 3b, subunit 1	28150.1	ENSMUSG00000025982	279736	1.23275	0.018574	0.569552	3.24e-10	0.846448	0.480377	0.985724	0.947893	0.252589	0	0.523416	0.0168158
1418571_at	Tnfrsf12a	NM_013749	tumor necrosis factor receptor superfamily, member 12a	28518.1	ENSMUSG00000023905	28518	0.813866	0.0350076	0.699654	4.22e-05	0.726334	0.166911	1.11898	0.591467	3.97503	0	3.52791	1.16e-09
1418572_x_at	Tnfrsf12a	NM_013749	tumor necrosis factor receptor superfamily, member 12a	28518.1	ENSMUSG00000023905	28518	1.14585	0.140464	0.772849	3.2e-05	0.645657	0.0444276	1.00458	0.981319	4.03728	0	3.96695	5.37e-13
1418577_at	Trim8	NM_053100	tripartite motif protein 8	219613.1	ENSMUSG00000025034	219613	1.05977	0.565662	0.595479	5.01e-06	0.49456	0.000897381	1.03284	0.860384	1.04838	0.663208	0.965221	0.863386
1418580_at	---	---	---	180157.1	---	---	0.946624	0.705934	1.05057	0.732182	1.05164	0.85581	1.88477	0.0122094	1.04382	0.770612	127.627	0
1418588_at	Vmp	NM_009513	vesicular membrane protein p24	4766.1	ENSMUSG00000048978	4766	1.11146	0.313277	0.869066	0.0568065	0.936739	0.726769	0.897649	0.544287	0.479971	1.98e-10	0.569888	0.00735282
1418589_a_at	Mlf1	NM_010801	myeloid leukemia factor 1	10414.1	ENSMUSG00000048416	10414	0.926386	0.431496	0.983562	0.794163	1.1802	0.354844	0.956925	0.800889	0.38726	2.37e-13	0.525306	0.00203456
1418591_at	Dnaja4	NM_021422	DnaJ (Hsp40) homolog, subfamily A, member 4	52319.1	ENSMUSG00000032285	52319	0.88507	0.0786302	0.927793	0.101487	0.795351	0.160381	0.937596	0.678223	0.37263	0	0.461026	2.07e-05
1418592_at	Dnaja4	NM_021422	DnaJ (Hsp40) homolog, subfamily A, member 4	52319.1	ENSMUSG00000032285	52319	0.883071	0.123759	0.918477	0.175483	0.87642	0.453052	0.921679	0.626917	0.430747	5.11e-15	0.453209	8.71e-05
1418602_at	Cdh15	NM_007662	cadherin 15	1976.1	ENSMUSG00000031962	1976	0.961317	0.786243	1.18491	0.239508	1.21343	0.440272	0.996756	0.989208	2.4149	7.41e-10	1.8288	0.0186478
1418677_at	Actn3	NM_013456	actinin alpha 3	5316.1	ENSMUSG00000006457	5316	1.00447	0.975502	1.08434	0.574511	1.55741	0.109584	1.1477	0.586477	2.21568	2.11e-08	1.70799	0.0699124
1418687_at	Arc	NM_018790	activity regulated cytoskeletal-associated protein	25405.1	ENSMUSG00000022602	25405	1.00925	0.9422	0.569695	2.7e-06	0.632458	0.0522751	1.13666	0.544283	0.711709	0.00912223	0.482136	0.00610665
1418706_at	Slc38a3	NM_023805	solute carrier family 38, member 3	30058.1	ENSMUSG00000010064	296560	0.986894	0.834964	0.788974	5.37e-10	0.690496	0.0114184	0.881799	0.366619	0.604408	3.02e-09	0.302382	9.95e-13
1418735_at	Krt2-4	NM_008475	keratin complex 2, basic, gene 4	4689.1	ENSMUSG00000046834	46425	0.871553	0.344451	0.983099	0.905934	0.79605	0.404762	0.706939	0.170264	1.01226	0.933944	0.300124	4.4e-05
1418736_at	B3galt3	NM_020026	UDP-Gal:betaGlcNAc beta 1,3-galactosyltransferase, polypeptide 3	153710.1	ENSMUSG00000043300	153710	0.930819	0.293726	2.01277	0	1.85133	2.92e-05	0.948493	0.725983	0.962983	0.644581	1.13961	0.417295
1418770_at	Cd2	NM_013486	CD2 antigen	22842.1	ENSMUSG00000027863	22842	1.00411	0.977521	0.923831	0.58249	0.609555	0.0626983	0.924118	0.745619	1.01104	0.94055	0.480754	0.0119797
1418778_at	9030408N13Rik	NM_025779	RIKEN cDNA 9030408N13 gene	31056.1	ENSMUSG00000027994	31056	0.93124	0.621961	1.00495	0.972677	0.823303	0.469186	1.01114	0.964428	1.25864	0.118398	2.67603	0.000156647
1418780_at	Cyp39a1	NM_018887	cytochrome P450, family 39, subfamily a, polypeptide 1	17991.1	ENSMUSG00000023963	17991	1.00701	0.959286	2.23936	1.55e-15	1.9735	0.00249852	0.917345	0.704338	0.44646	3.15e-08	0.343669	0.000164707
1418825_at	Ifi1	NM_008326	interferon inducible protein 1	29938.1	ENSMUSG00000046879	29938	1.89243	3.02e-06	0.949415	0.718529	1.2999	0.304618	1.7602	0.0171218	1.15802	0.318909	8.98214	0
1418829_a_at	Eno2	NM_013509	enolase 2, gamma neuronal	3913.1	ENSMUSG00000004267	3913	0.982818	0.814697	0.687585	1.8e-11	0.498199	3.51e-05	0.908748	0.536913	1.01813	0.827104	0.820318	0.248259
1418831_at	Pkp3	NM_019762	plakophilin 3	29603.1	ENSMUSG00000025493	350037	0.899015	0.463603	1.29468	0.0674369	1.22084	0.457184	1.32189	0.264468	1.9051	3.84e-07	2.11478	0.00759433
1418840_at	Pdcd4	NM_011050	programmed cell death 4	1605.1	ENSMUSG00000024975	1605	1.06038	0.394424	1.53469	0	2.25132	8.22e-08	1.21872	0.199114	0.759134	0.00126508	1.36875	0.058198
1418843_at	Slc30a4	NM_011774	solute carrier family 30 (zinc transporter), member 4	27801.1	ENSMUSG00000005802	27801	1.27865	0.00340635	1.60852	0	2.23599	3.56e-07	0.977959	0.890423	1.7059	6.28e-09	1.78462	0.000592035
1418847_at	Arg2	NM_009705	arginase type II	3506.1	ENSMUSG00000021125	3506	1.06973	0.643102	15.5395	0	20.6613	0	0.975414	0.921749	24.3877	0	25.1305	0
1418881_at	Efcbp2	NM_054095	EF hand calcium binding protein 2	129002.1	ENSMUSG00000031837	356184	1.05389	0.620098	1.19932	0.0813617	1.17392	0.392051	0.986946	0.94218	0.414298	4.31e-13	0.499276	0.00157307
1418888_a_at	Sepx1	NM_013759	selenoprotein X 1	28212.1	ENSMUSG00000052954	28212	0.914256	0.194448	0.935916	0.201558	0.977291	0.884498	1.27691	0.102055	0.484943	2.22e-16	0.733203	0.0692245
1418890_a_at	Rab3d	NM_031874	RAB3D, member RAS oncogene family	29968.1	ENSMUSG00000019066	260157	0.929007	0.355564	0.713343	1.76e-07	0.581824	0.00181902	0.898769	0.507052	0.589043	2.26e-07	0.461419	4.44e-05
1418901_at	---	---	---	4863.1	---	---	1.13496	0.0454586	2.22301	0	3.41619	0	1.47318	0.00767173	2.79007	0	3.6054	0
1418910_at	Bmp7	NM_007557	bone morphogenetic protein 7	595.1	ENSMUSG00000008999	595	1.0425	0.752031	0.862854	0.306742	1.85735	0.0133673	1.80006	0.0135611	1.82425	4.44e-05	5.00622	1.61e-11
1418932_at	Nfil3	NM_017373	nuclear factor, interleukin 3, regulated	136604.1	ENSMUSG00000056749	136604	1.17653	0.152928	8.02357	0	9.33642	0	1.28126	0.217075	4.74675	0	5.45735	0
1418936_at	Maff	NM_010755	v-maf musculoaponeurotic fibrosarcoma oncogene family, protein F (avian)	86646.1	ENSMUSG00000042622	86646	1.06445	0.637088	4.125	0	3.87909	4.27e-09	1.20371	0.440456	10.1553	0	4.60533	9.5e-11
1418937_at	Dio2	NM_010050	deiodinase, iodothyronine, type II	21389.1	---	21389	0.792441	0.0605056	1.86649	2.89e-07	0.759953	0.235858	0.62254	0.0325279	5.3022	0	4.56447	1.09e-13
1418938_at	Dio2	NM_010050	deiodinase, iodothyronine, type II	21389.1	---	21389	0.993496	0.964185	0.964298	0.800964	0.937771	0.81647	0.927286	0.765497	1.01688	0.909351	3.14848	0.000103108
1418946_at	Siat4a	NM_009177	sialyltransferase 4A (beta-galactoside alpha-2,3-sialytransferase)	6284.1	ENSMUSG00000013846	248334	1.01737	0.905783	1.02733	0.851791	3.50689	2.48e-06	1.5289	0.0938839	1.02001	0.892939	3.33334	3.75e-05
1418961_at	1110005F07Rik	NM_025383	RIKEN cDNA 1110005F07 gene	21187.1	ENSMUSG00000028923	21187	1.14329	0.127242	2.09145	0	1.95735	0.000163836	1.08337	0.655829	1.07414	0.626986	1.67482	0.00693151
1418962_at	1110005F07Rik	NM_025383	RIKEN cDNA 1110005F07 gene	21187.1	ENSMUSG00000028923	21187	1.08953	0.263926	2.12069	0	2.10009	4.59e-06	1.23369	0.1943	1.46372	5.13e-05	1.77626	0.000834443
1418979_at	9030611N15Rik	NM_134072	RIKEN cDNA 9030611N15 gene	26838.1	ENSMUSG00000033715	26838	0.916631	0.177234	0.54009	0	0.494408	2.32e-06	0.778827	0.0715724	0.581874	1.93e-12	0.717128	0.0264422
1418982_at	---	---	---	34537.1	---	---	0.870925	0.342033	1.16878	0.266373	0.836676	0.492795	0.825786	0.433286	2.19355	9.46e-08	1.17385	0.561441
1418987_at	Pla2g2d	NM_011109	phospholipase A2, group IID	71913.1	ENSMUSG00000041202	71913	1.39299	0.00215444	0.96997	0.706965	0.890421	0.60488	0.937274	0.757751	2.305	0	1.58344	0.0373828
1418988_at	Pex7	NM_008822	peroxisome biogenesis factor 7	2440.1	ENSMUSG00000020003	338363	0.979478	0.742054	0.706264	0	0.686363	0.0096444	0.947698	0.69669	0.157038	0	0.22295	0
1419010_x_at	Klk5	NM_008456	kallikrein 5	30375.1	ENSMUSG00000030721	347454	1.00094	0.994826	2.72178	3.45e-13	2.44743	0.000548505	0.971577	0.909291	1.13957	0.37483	1.0558	0.854154
1419024_at	Ptp4a1	NM_011200	protein tyrosine phosphatase 4a1	28909.1	ENSMUSG00000053884	262000	1.2779	0.00219569	1.73971	0	1.88756	5.93e-05	1.03029	0.851419	1.89044	1.92e-11	2.32286	1.79e-07
1419028_at	Arpp21	NM_033264	cyclic AMP-regulated phosphoprotein, 21	29963.1	ENSMUSG00000032503	297444	0.957036	0.658996	0.564209	8.92e-06	0.325005	3.15e-08	0.813674	0.230071	0.448921	4.54e-08	0.329764	2.37e-07
1419035_s_at	Csnk2a1	NM_007787	casein kinase II, alpha 1 polypeptide	23692.1	ENSMUSG00000050441	298893	0.850367	0.219808	1.38151	0.00384401	1.22171	0.414941	0.929687	0.758278	2.13592	1.29e-07	1.40596	0.187583
1419046_at	Brp16	NM_021555	brain protein 16	29577.1	ENSMUSG00000022554	133202	1.13329	0.247832	1.76427	3.35e-10	1.52567	0.02308	1.05208	0.782377	2.44609	2.05e-12	1.59374	0.0170742
1419066_at	Ier5l	NM_030244	immediate early response 5-like	89859.1	ENSMUSG00000039503	295464	0.997348	0.985154	0.514165	1.34e-07	0.335378	4.15e-05	0.965067	0.879699	0.977834	0.878763	0.372024	0.000595933
1419079_at	Scnn1g	NM_011326	sodium channel, nonvoltage-gated 1 gamma	35247.1	ENSMUSG00000000216	35247	0.960522	0.755828	5.34255	0	6.39212	0	1.06485	0.776722	3.80947	0	7.10529	0
1419090_x_at	Klk26	NM_010644	kallikrein 26	143842.1	ENSMUSG00000038825	193443	0.891348	0.414657	4.78111	0	3.77711	1.7e-09	0.73712	0.201137	10.1978	0	4.65788	8.16e-12
1419091_a_at	Anxa2	NM_007585	annexin A2	584.1	ENSMUSG00000032231	238343	1.05916	0.355334	1.01225	0.760684	0.860908	0.263493	1.12562	0.368815	2.74431	0	2.84764	0
1419097_a_at	Epb7.2	NM_013515	erythrocyte protein band 7.2	4441.1	ENSMUSG00000026880	295284	1.19307	0.0479881	0.779637	0.00196349	1.24088	0.220461	1.65671	0.00241214	0.695367	0.00145119	2.26483	4.13e-06
1419098_at	Epb7.2	NM_013515	erythrocyte protein band 7.2	4441.1	ENSMUSG00000026880	295284	0.998702	0.990602	0.901572	0.36566	1.55773	0.0344453	1.9379	0.00068482	0.658742	0.00460035	3.03884	6.11e-08
1419099_x_at	Epb7.2	NM_013515	erythrocyte protein band 7.2	4441.1	ENSMUSG00000026880	295284	1.41032	0.0016274	1.04479	0.644274	1.24324	0.284417	1.67719	0.00577286	0.581716	0.000220152	2.54531	2.52e-06
1419100_at	Serpina3n	NM_009252	serine (or cysteine) proteinase inhibitor, clade A, member 3N	22650.1	ENSMUSG00000021091	22650	1.00774	0.957728	1.00318	0.98242	3.53802	3.63e-06	0.991811	0.974082	1.01449	0.922192	24.2599	0
1419123_a_at	Pdgfc	NM_019971	platelet-derived growth factor, C polypeptide	40268.1	ENSMUSG00000028019	331089	1.10906	0.419322	0.486632	1.13e-07	0.408138	0.00013392	0.964032	0.857384	0.889776	0.389069	1.14102	0.553998
1419149_at	Serpine1	NM_008871	serine (or cysteine) proteinase inhibitor, clade E, member 1	1263.1	ENSMUSG00000037411	250422	1.00231	0.987361	1.47964	0.00655594	2.47547	0.000117483	1.67058	0.0260545	1.05201	0.730533	4.54751	5.51e-11
1419153_at	2810417H13Rik	NM_026515	RIKEN cDNA 2810417H13 gene	45765.1	ENSMUSG00000040204	269025	0.973094	0.636178	0.982922	0.567223	1.04938	0.718307	1.06201	0.645698	0.420239	0	0.49819	1.04e-06
1419155_a_at	Sox4	NM_009238	SRY-box containing gene 4	18789.1	ENSMUSG00000043626	240627	1.03434	0.688907	1.92397	0	1.00614	0.973239	0.736243	0.0873383	0.279865	0	0.190082	1.19e-11
1419156_at	Sox4	NM_009238	SRY-box containing gene 4	18789.1	ENSMUSG00000043626	240627	0.950936	0.554696	1.73665	0	0.979504	0.911157	0.745109	0.104065	0.441589	2.23e-08	0.183935	1.13e-11
1419157_at	Sox4	NM_009238	SRY-box containing gene 4	18789.1	ENSMUSG00000043626	240627	1.10242	0.309858	2.01628	0	1.21518	0.30725	0.736809	0.108934	0.172492	0	0.099234	0
1419173_at	Acy1	NM_025371	aminoacylase 1	7165.1	ENSMUSG00000023262	7165	0.912372	0.508335	2.91868	0	3.13512	2.79e-08	0.961239	0.856353	14.1949	0	13.6631	0
1419186_a_at	Siat8d	NM_009183	sialyltransferase 8 (alpha-2, 8-sialyltransferase) D	10701.1	ENSMUSG00000040710	306228	1.0381	0.732116	0.636909	2.7e-05	0.630179	0.0198815	0.845882	0.353661	0.189003	0	0.349733	3.62e-06
1419191_at	Hipk3	NM_010434	homeodomain interacting protein kinase 3	20333.1	ENSMUSG00000027177	257925	1.17063	0.0881872	1.18755	0.0141069	1.63186	0.0144091	1.20703	0.336228	2.39979	6.44e-14	1.38793	0.12465
1419196_at	Hamp	NM_032541	hepcidin antimicrobial peptide	23995.1	ENSMUSG00000050440	23995	3.77818	0	1.26201	0.105054	17.5785	0	9.06897	0	3.26862	0	36.1658	0
1419197_x_at	Hamp	NM_032541	hepcidin antimicrobial peptide	23995.1	ENSMUSG00000050440	23995	2.50078	8.14e-12	1.11273	0.449139	12.4687	0	6.56187	2.22e-16	3.47267	0	25.3806	0
1419208_at	Map3k8	NM_007746	mitogen activated protein kinase kinase kinase 8	3275.1	ENSMUSG00000024235	3275	1.01455	0.920841	1.00298	0.983571	1.94486	0.0160452	1.42204	0.164577	1.06259	0.680372	5.95857	3.79e-10
1419247_at	Rgs2	NM_009061	regulator of G-protein signaling 2	28262.1	ENSMUSG00000026360	28262	0.926464	0.574652	7.61544	0	7.74269	0	0.892267	0.596333	1.92977	7.96e-06	6.32893	0
1419248_at	Rgs2	NM_009061	regulator of G-protein signaling 2	28262.1	ENSMUSG00000026360	28262	0.887505	0.266697	8.22266	0	8.21122	0	0.774776	0.17309	2.69194	1.29e-14	6.37997	0
1419249_at	Pftk1	NM_011074	PFTAIRE protein kinase 1	6456.1	ENSMUSG00000028926	319011	1.02623	0.693149	1.06993	0.0973838	1.05895	0.713698	0.905461	0.51399	0.539235	4.97e-11	0.374006	5.46e-08
1419271_at	Pax6	NM_013627	paired box gene 6	3608.1	ENSMUSG00000027168	3608	0.845171	0.117857	0.697452	0.000317313	0.807186	0.324703	1.15235	0.472464	0.597851	0.000481727	0.365387	9.6e-05
1419272_at	Myd88	NM_010851	myeloid differentiation primary response gene 88	213003.1	ENSMUSG00000032508	213003	2.00173	5.3e-13	0.922978	0.483172	1.5818	0.0267667	1.44111	0.0649884	1.21657	0.128038	2.5086	8.55e-06
1419291_x_at	Gas5	NM_013525	growth arrest specific 5	35844.1	ENSMUSG00000046770	270065	1.00829	0.897308	1.01314	0.733524	1.05609	0.702881	1.01838	0.896529	1.64176	2.13e-10	2.15393	5.98e-08
1419295_at	---	---	---	10353.1	---	---	0.8369	0.0880983	0.553866	3.4e-13	0.496512	0.00495358	0.705396	0.126648	0.366235	0	0.348775	0.000179205
1419365_at	Pex11a	NM_011068	peroxisomal biogenesis factor 11a	20615.1	ENSMUSG00000030545	20615	1.10999	0.471341	1.80871	4.52e-08	2.02525	0.00201212	1.2211	0.376788	2.31548	3.24e-09	1.49409	0.104458
1419392_at	Pclo	NM_011995	piccolo (presynaptic cytomatrix protein)	40996.1	ENSMUSG00000028875	332219	1.10076	0.313612	0.79843	0.0048369	0.765497	0.259299	0.728619	0.158021	0.306973	0	0.345141	0.000132999
1419408_at	Six6	NM_011384	sine oculis-related homeobox 6 homolog (Drosophila)	57138.1	ENSMUSG00000021099	57138	0.978344	0.735414	0.592999	0	0.466472	1.59e-06	0.857612	0.293532	0.867369	0.0882071	0.561668	0.000506625
1419415_a_at	Rarg	NM_011244	retinoic acid receptor, gamma	1273.1	ENSMUSG00000001288	1273	0.957741	0.756155	0.73717	0.0171823	0.442958	0.00185846	1.10404	0.668809	1.08591	0.50065	0.930339	0.788623
1419418_a_at	Morc	NM_010816	microrchidia	26875.1	ENSMUSG00000022652	250060	2.15082	2.32e-10	1.29951	0.0417523	1.68479	0.0244119	4.44113	2.37e-13	1.63106	0.000857969	10.4968	0
1419423_at	Stab2	NM_138673	stabilin 2	40289.1	ENSMUSG00000035459	279611	0.836368	0.21863	6.21517	0	5.179	1.16e-10	0.958383	0.8669	0.998502	0.991869	1.02151	0.942586
1419478_at	Sectm1	NM_021401	secreted and transmembrane 1	116986.1	ENSMUSG00000039364	116986	0.999809	0.998952	1.00874	0.95189	1.30105	0.335187	0.817002	0.425754	0.683821	0.00980685	0.449121	0.00668279
1419513_a_at	Ect2	NM_007900	ect2 oncogene	2995.1	ENSMUSG00000027699	261453	1.11355	0.0907456	0.852597	0.000193321	0.962661	0.818799	1.00691	0.965584	0.403207	0	0.535529	0.00079852
1419514_at	Pitx1	NM_011097	paired-like homeodomain transcription factor 1	4832.1	ENSMUSG00000021506	135195	0.782219	0.0850412	0.701283	0.0138314	0.394121	0.000781246	0.847964	0.514513	1.00121	0.993449	0.599706	0.0836446
1419524_at	Tph1	NM_009414	tryptophan hydroxylase 1	4421.1	ENSMUSG00000040046	248684	1.17372	0.266266	1.62164	0.000125537	1.7248	0.0235722	2.96904	6.28e-07	0.334058	4.13e-14	0.161312	2.71e-10
1419554_at	Cd47	NM_010581	CD47 antigen (Rh-related antigen, integrin-associated signal transducer)	167842.1	ENSMUSG00000055447	31752	1.18047	0.0253826	0.957906	0.41273	0.910881	0.570124	1.0759	0.640383	0.198415	0	0.612436	0.00662111
1419584_at	AI428795	NM_024477	expressed sequence AI428795	102093.1	ENSMUSG00000033209	295660	0.893786	0.338416	1.03666	0.635749	0.8085	0.377891	0.987366	0.954743	0.305992	0	0.228825	2.05e-07
1419587_s_at	Rp2h	NM_133669	retinitis pigmentosa 2 homolog (human)	88485.1	ENSMUSG00000031058	288141	1.2736	0.0223701	0.870052	0.15948	0.809831	0.31929	1.06391	0.748991	0.36563	1.23e-12	0.731403	0.165751
1419595_a_at	Ggh	NM_010281	gamma-glutamyl hydrolase	20461.1	ENSMUSG00000028242	20461	1.10431	0.153213	0.993736	0.886173	0.942223	0.696901	0.922572	0.585595	0.317108	0	0.444738	2.68e-06
1419604_at	Zbp1	NM_021394	Z-DNA binding protein 1	116687.1	ENSMUSG00000027514	116687	0.98924	0.94065	1.00191	0.989425	0.959407	0.880974	1.0422	0.870257	1.01764	0.905333	4.30839	7.28e-07
1419619_at	1200016G03Rik	---	RIKEN cDNA 1200016G03 gene	33385.1	---	178646	1.10229	0.503028	0.999968	0.999823	0.613978	0.0655853	1.36017	0.194504	1.65147	0.000523662	4.12978	2.04e-09
1419621_at	Ankrd2	NM_020033	ankyrin repeat domain 2 (stretch responsive muscle)	143737.1	ENSMUSG00000025172	143737	0.894442	0.39724	1.59509	6.22e-05	3.60313	4.64e-11	0.966978	0.872834	1.54841	0.000376064	1.60049	0.0332832
1419647_a_at	Ier3	NM_133662	immediate early response 3	25613.1	ENSMUSG00000003541	25613	1.2307	0.108564	0.475167	1.84e-07	0.691299	0.0935027	1.55583	0.0207437	0.758381	0.0606195	1.96103	0.00106401
1419676_at	Mx2	NM_013606	myxovirus (influenza virus) resistance 2	14157.1	ENSMUSG00000023341	14157	0.987387	0.9304	1.00233	0.987126	1.25015	0.420226	1.06564	0.801709	1.01399	0.924785	4.43488	3.66e-07
1419682_a_at	Trp53rk	NM_023815	TP53 regulating kinase	36606.1	ENSMUSG00000042854	330785	0.990437	0.920546	1.10101	0.255515	1.31634	0.133454	1.17569	0.360408	2.01281	3.45e-08	1.18831	0.377693
1419755_at	Mfi2	NM_013900	antigen p97 (melanoma associated) identified by monoclonal antibodies 133.2 and 96.5	30988.1	ENSMUSG00000022780	30988	1.0075	0.958983	1.02226	0.87869	1.01672	0.952247	1.00117	0.996304	2.53019	2.03e-10	9.84867	2.22e-16
1419757_at	Pitpnm2	NM_011256	phosphatidylinositol transfer protein, membrane-associated 2	44261.1	ENSMUSG00000029406	44261	1.10092	0.338199	0.860664	0.030666	0.920914	0.676493	1.07932	0.677217	0.612459	1.65e-08	0.427528	0.000221596
1419816_s_at	1300002F13Rik	NM_133753	RIKEN cDNA 1300002F13 gene	200246.2	ENSMUSG00000028967	318841	1.00308	0.970898	4.28001	0	5.61108	0	1.38572	0.0410409	2.79005	0	6.53045	0
1419823_s_at	---	---	---	206971.1	---	---	1.03379	0.816358	1.00254	0.985861	1.2071	0.462702	1.30943	0.263742	0.932558	0.615787	2.03374	0.00656946
1419829_a_at	---	---	---	45086.2	---	---	0.899749	0.402937	0.862793	0.137346	0.951218	0.801569	1.05385	0.777743	0.362905	0.00860474	0.687593	0.0853959
1419874_x_at	Zbtb16	---	Zinc finger and BTB domain containing 16	34106.2	---	354735	1.00351	0.980799	16.3121	0	11.801	0	0.78921	0.35026	11.3954	0	6.92337	5.67e-13
1419879_s_at	Trim25	NM_009546	tripartite motif protein 25	200016.1	---	248445	1.1829	0.0111871	1.2026	0.000148789	0.945859	0.717556	1.07942	0.603453	1.56698	1.27e-07	2.05329	1.28e-06
1419909_at	9630025B04Rik	---	RIKEN cDNA 9630025B04 gene	199059.1	---	60224	1.21419	0.0954473	0.863625	0.197251	0.702796	0.142443	0.975463	0.91044	0.433306	1.35e-08	0.646926	0.0997284
1419985_s_at	D11Ertd461e	NM_177471	DNA segment, Chr 11, ERATO Doi 461, expressed	195356.1	ENSMUSG00000049588	22361	0.857391	0.279631	0.633609	0.00136418	0.440491	0.00137801	0.814647	0.374326	0.793616	0.581185	0.756985	0.299661
1419994_s_at	D10Ertd641e	NM_025514	DNA segment, Chr 10, ERATO Doi 641, expressed	195418.1	ENSMUSG00000020107	21793	1.03848	0.561045	1.57938	0	1.52924	0.00289567	1.04191	0.774464	2.10046	0	1.85179	2.26e-05
1420062_at	---	---	---	102682.2	---	---	1.04019	0.611363	0.711299	0.000415518	0.754642	0.156691	0.78032	0.182899	0.42329	9.61e-11	0.412805	9.72e-05
1420088_at	---	---	---	203821.1	---	---	0.798278	0.000505422	2.692	0	4.51916	0	1.15221	0.32074	1.21657	0.0097421	2.43578	5.93e-10
1420089_at	---	---	---	203821.1	---	---	0.897942	0.457093	2.48553	1.22e-11	4.50635	1.49e-10	0.904599	0.686586	1.41306	0.0062128	1.93221	0.0145927
1420150_at	4930422J18Rik	NM_029035	RIKEN cDNA 4930422J18 gene	219560.1	ENSMUSG00000039911	30	0.985376	0.918959	7.17604	0	5.91779	0	1.05535	0.800554	2.9386	0	3.45282	3.59e-09
1420161_at	---	---	---	3628.1	---	---	1.11647	0.282074	1.43989	0.000232185	2.00982	0.00452252	1.03465	0.888727	1.34445	0.00409368	1.45528	0.167314
1420180_at	---	---	---	7001.1	---	---	1.33435	0.0364719	0.301368	0	0.71747	0.230554	0.753361	0.263377	0.939785	0.673435	0.733993	0.29398
1420383_a_at	Col4a3bp	NM_023420	procollagen, type IV, alpha 3 (Goodpasture antigen) binding protein	38108.1	ENSMUSG00000021669	24125	0.935013	0.495052	1.45218	9.05e-06	1.40673	0.129424	1.0554	0.804692	2.79246	3.11e-15	2.06154	0.00135623
1420385_at	Gna14	NM_008137	guanine nucleotide binding protein, alpha 14	22322.1	ENSMUSG00000024697	313181	1.31417	0.013413	0.663459	0.00353451	0.369666	0.000147711	2.0922	0.000676374	0.926512	0.604368	0.199627	1.88e-08
1420403_at	Atp2b2	NM_009723	ATPase, Ca++ transporting, plasma membrane 2	20441.1	ENSMUSG00000030302	321755	0.707306	0.00216785	1.06663	0.443957	0.959264	0.856416	0.913052	0.675819	0.602997	5.47e-05	0.478263	0.00607374
1420458_at	Tac4	NM_053093	tachykinin 4	40085.1	ENSMUSG00000020872	40085	0.889722	0.403892	0.882783	0.362016	0.876954	0.582321	1.09162	0.692108	2.08271	6.08e-07	0.459823	0.00510387
1420490_at	Klk16	NM_008454	kallikrein 16	19214.1	ENSMUSG00000038968	19214	0.970811	0.838323	3.10483	0	4.08036	2.1e-08	1.17499	0.523387	2.24188	1.71e-08	6.47305	1.22e-13
1420502_at	Sat1	NM_009121	spermidine/spermine N1-acetyl transferase 1	2734.1	ENSMUSG00000025283	2734	1.02089	0.773078	0.960186	0.301942	1.01044	0.942658	1.24969	0.108269	2.45027	0	3.05416	1.78e-15
1420505_a_at	Stxbp1	NM_009295	syntaxin binding protein 1	3129.1	ENSMUSG00000026797	278865	0.995576	0.94475	0.890804	0.0100533	0.85481	0.286036	1.05095	0.723776	0.386262	0	0.598172	0.00133621
1420506_a_at	Stxbp1	NM_009295	syntaxin binding protein 1	3129.1	ENSMUSG00000026797	278865	0.865195	0.222941	0.948869	0.647257	0.917398	0.681544	1.04632	0.816481	0.495273	2.3e-07	0.52417	0.0067303
1420545_a_at	Chn1	NM_029716	chimerin (chimaerin) 1	41190.1	ENSMUSG00000004633	257073	1.03068	0.762001	0.858871	0.0932609	0.854694	0.419939	0.946208	0.76095	0.260875	0	0.417586	0.000106381
1420590_at	Has1	NM_008215	hyaluronan synthase1	2542.1	ENSMUSG00000003665	255701	1.67127	9.41e-06	0.570341	2.24e-05	1.66773	0.0143288	1.57987	0.0216201	2.87177	8.88e-16	4.31298	3.25e-13
1420641_a_at	Sqrdl	NM_021507	sulfide quinone reductase-like (yeast)	28986.1	ENSMUSG00000005803	28986	1.66602	4.61e-09	3.92869	0	8.85891	0	2.58903	1.15e-09	2.35576	0	7.42579	0
1420643_at	---	---	---	12834.1	---	---	0.844803	0.101743	0.263689	0	0.232752	1.66e-08	1.02778	0.899735	0.2398	0	0.284388	7.19e-06
1420666_at	Doc2b	NM_007873	double C2, beta	5137.1	ENSMUSG00000020848	5137	1.01077	0.94125	0.99977	0.998727	1.82524	0.0291058	1.03016	0.906651	1.02089	0.88825	2.52141	0.00172416
1420667_at	Doc2b	NM_007873	double C2, beta	5137.1	ENSMUSG00000020848	5137	0.999136	0.995255	1.61675	0.000856001	2.61466	0.000477955	1.02115	0.934102	1.21508	0.185581	5.04292	2.72e-08
1420720_at	Nptx2	NM_016789	neuronal pentraxin 2	10099.1	---	10099	1.28388	0.02873	0.939984	0.547576	2.57026	2.1e-07	2.35706	1.28e-06	0.741666	0.0114132	1.52279	0.0362481
1420768_a_at	D11Lgp2e	NM_030150	DNA segment, Chr 11, Lothar Hennighausen 2, expressed	170797.1	ENSMUSG00000017830	271830	1.00856	0.953285	1.02927	0.8415	1.02015	0.942615	1.00092	0.997117	1.03109	0.835192	8.41725	8.88e-16
1420770_at	Klk24	NM_010643	kallikrein 24	103622.1	ENSMUSG00000039135	---	0.95362	0.743931	5.24643	0	8.01923	4.44e-16	0.997568	0.992325	2.96799	2.31e-14	3.93097	3.15e-06
1420772_a_at	Dsip1	NM_010286	delta sleep inducing peptide, immunoreactor	22216.1	ENSMUSG00000031431	22216	1.10688	0.189992	2.18769	0	2.48877	7.12e-08	1.17998	0.334009	1.2507	0.0125786	1.50504	0.0272786
1420774_a_at	4930583H14Rik	NM_026358	RIKEN cDNA 4930583H14 gene	62589.1	ENSMUSG00000037161	273339	1.22664	0.0486251	0.910516	0.450461	0.899148	0.591993	1.01433	0.938597	0.947777	0.715919	0.491805	0.00166346
1420776_a_at	Auh	NM_016709	AU RNA binding protein/enoyl-coenzyme A hydratase	2733.1	ENSMUSG00000021460	252034	1.06343	0.469527	2.04269	0	2.04617	2.98e-05	1.0726	0.68521	0.941743	0.601219	1.21957	0.293709
1420841_at	Ptprf	NM_011213	protein tyrosine phosphatase, receptor type, F	29855.1	ENSMUSG00000033295	29855	1.13834	0.308161	1.05224	0.66652	1.15649	0.545909	1.29925	0.245845	0.437204	1.65e-09	1.2027	0.470189
1420851_at	Pard6g	NM_053117	par-6 partitioning defective 6 homolog gamma (C. elegans)	24678.1	ENSMUSG00000056214	24678	0.971574	0.625001	0.537151	0	0.422124	1.38e-09	1.07641	0.574539	0.724372	3.37e-05	0.780862	0.0770605
1420884_at	Sln	NM_025540	sarcolipin	29132.1	ENSMUSG00000042045	29132	1.06902	0.397284	1.01234	0.809905	0.810233	0.13557	0.448392	2.46e-08	0.0402149	0	0.0521252	0
1420915_at	Stat1	NM_009283	signal transducer and activator of transcription 1	8249.1	ENSMUSG00000026104	277406	1.47255	0.00065847	0.833635	0.103829	1.05635	0.797516	1.45921	0.0529489	0.931866	0.59173	2.30714	4.82e-05
1420925_at	E130307J04Rik	NM_178780	RIKEN cDNA E130307J04 gene	4804.1	ENSMUSG00000048330	71007	1.01405	0.909824	1.055	0.645201	1.19017	0.420278	0.998623	0.994693	1.40091	0.0102351	2.20054	0.000190668
1420965_a_at	Enc1	NM_007930	ectodermal-neural cortex 1	30502.1	ENSMUSG00000041773	241073	1.09618	0.142455	0.219119	0	0.280735	2e-15	1.22454	0.142131	0.098141	0	0.122262	0
1420973_at	Arid5b	NM_023598	AT rich interactive domain 5B (Mrf1 like)	46544.1	ENSMUSG00000019947	222464	3.75153	0	0.426351	1.26e-10	1.66656	0.0527639	1.83753	0.0139059	0.5883	0.00031088	1.3789	0.271136
1421008_at	2510004L01Rik	NM_021384	RIKEN cDNA 2510004L01 gene	24045.1	ENSMUSG00000020641	24045	1.00386	0.978853	0.929002	0.609604	1.0372	0.895141	0.848877	0.517726	1.13848	0.378638	6.16495	6.49e-11
1421009_at	2510004L01Rik	NM_021384	RIKEN cDNA 2510004L01 gene	24045.1	ENSMUSG00000020641	24045	1.00428	0.976556	1.01066	0.941405	0.896658	0.693594	0.942246	0.814207	1.0311	0.835023	3.77374	6.31e-06
1421023_at	Pik3c2a	NM_011083	phosphatidylinositol 3-kinase, C2 domain containing, alpha polypeptide	3810.1	ENSMUSG00000030660	3810	0.922785	0.218247	2.08559	0	1.82493	7.46e-05	0.988958	0.942605	0.751135	0.000762595	0.759333	0.11137
1421034_a_at	Il4ra	NM_010557	interleukin 4 receptor, alpha	1009.1	ENSMUSG00000030748	233802	0.986383	0.924067	5.78216	0	9.00052	0	1.28237	0.300233	2.09659	3.95e-07	5.03171	5.86e-12
1421048_a_at	Ypel1	NM_023249	yippee-like 1 (Drosophila)	195629.1	ENSMUSG00000022773	237941	0.662991	0.00208262	0.494479	6.49e-07	0.432951	0.000324784	0.56806	0.00810961	0.648044	0.00322262	0.409834	0.000523704
1421054_at	Xpo4	NM_020506	exportin 4	143753.1	ENSMUSG00000021952	202747	1.04693	0.694696	1.18065	0.110985	1.0829	0.698782	0.874446	0.498713	3.53178	0	1.27395	0.252665
1421072_at	Irx5	NM_018826	Iroquois related homeobox 5 (Drosophila)	101153.1	ENSMUSG00000031737	101153	0.912127	0.522673	2.00713	1.59e-08	1.65848	0.0649817	1.07272	0.781979	1.54196	0.00321418	1.54259	0.14275
1421112_at	Nkx2-2	NM_010919	NK2 transcription factor related, locus 2 (Drosophila)	4701.1	ENSMUSG00000027434	330639	0.990438	0.93321	0.633375	4.81e-05	0.488739	0.0061169	0.839885	0.461109	0.719099	0.00199619	0.671656	0.156259
1421192_a_at	Itsn1	NM_010587	intersectin 1 (SH3 domain protein 1A)	40546.1	ENSMUSG00000022957	40546	0.96808	0.808355	1.04149	0.678006	0.860894	0.505591	0.968649	0.879065	1.00599	0.967602	0.446298	0.00210366
1421201_a_at	Tro	NM_001002272	trophinin	3597.1	ENSMUSG00000025272	3597	0.857452	0.137425	0.899292	0.240292	0.742815	0.117783	0.924479	0.654738	2.0594	3.94e-10	0.985919	0.941652
1421217_a_at	Lgals9	NM_010708	lectin, galactose binding, soluble 9	18087.1	ENSMUSG00000001123	341434	1.47109	0.00646656	1.11962	0.433533	1.98085	0.00312187	2.37135	6.41e-05	1.01461	0.921419	8.9601	0
1421237_at	Tmpo	NM_011605	thymopoietin	124.1	ENSMUSG00000019961	159684	0.843455	0.0218324	0.728808	4.52e-08	0.763768	0.13556	1.00922	0.956465	0.32181	0	0.476919	0.000255531
1421267_a_at	Cited2	NM_010828	Cbp/p300-interacting transactivator, with Glu/Asp-rich carboxy-terminal domain, 2	9524.1	ENSMUSG00000039910	272321	1.17325	0.153252	3.3311	0	1.62561	0.0274009	0.846067	0.449121	0.683104	0.00319664	0.492328	0.00872597
1421272_at	Vav2	NM_009500	Vav2 oncogene	179011.1	ENSMUSG00000009621	179011	1.00446	0.975572	1.28908	0.0747647	1.98639	0.011684	1.29116	0.313499	1.01785	0.904283	2.26003	0.00555267
1421321_a_at	Net1	NM_019671	neuroepithelial cell transforming gene 1	22261.1	ENSMUSG00000021215	22261	0.827282	0.0185742	2.71419	0	2.51702	8.99e-08	0.903928	0.573182	2.14142	3.89e-12	1.19095	0.366757
1421322_a_at	Isgf3g	NM_008394	interferon dependent positive acting transcription factor 3 gamma	2032.1	ENSMUSG00000002325	2032	1.45061	0.00858106	1.06398	0.664634	1.78414	0.0256979	1.96669	0.00563752	1.06759	0.648741	12.6256	0
1421336_at	Prox1	NM_008937	prospero-related homeobox 1	20429.1	ENSMUSG00000010175	---	1.20103	0.0396178	0.394876	0	0.341625	8.39e-06	1.3285	0.157065	0.839606	0.224511	0.373122	0.000199553
1421340_at	Map3k5	NM_008580	mitogen activated protein kinase kinase kinase 5	6595.1	ENSMUSG00000020001	6595	0.995715	0.975704	0.444393	1.05e-08	0.483087	0.00826188	0.951662	0.843003	0.87572	0.367504	0.359771	0.000514873
1421346_a_at	Slc6a6	NM_009320	solute carrier family 6 (neurotransmitter transporter, taurine), member 6	200518.1	ENSMUSG00000030096	247352	0.809942	0.0356137	1.0232	0.776682	0.930056	0.748269	1.05591	0.795797	2.23516	5.11e-15	1.60035	0.0352667
1421372_at	Ngfa	NM_010915	nerve growth factor, alpha	16730.1	ENSMUSG00000055484	---	0.916968	0.544324	2.65497	2.66e-15	1.80287	0.0126243	1.04071	0.864358	1.15262	0.335028	0.918695	0.754858
1421375_a_at	S100a6	NM_011313	S100 calcium binding protein A6 (calcyclin)	100144.1	ENSMUSG00000001025	100144	1.03057	0.836028	1.00213	0.988203	1.03276	0.907419	1.00721	0.977394	5.31995	0	16.6911	0
1421384_at	Lyst	NM_010748	lysosomal trafficking regulator	1423.1	ENSMUSG00000019726	342337	1.05909	0.630327	2.34836	0	2.00492	0.00276722	0.944303	0.806303	1.01322	0.92863	1.15139	0.589206
1421386_at	Ankrd6	NM_080471	ankyrin repeat domain 6	214766.1	ENSMUSG00000040183	214766	0.717338	0.0218387	1.19696	0.211383	0.628902	0.0940333	0.542545	0.015929	1.20568	0.203757	0.47403	0.0114635
1421389_a_at	Eif2ak4	NM_013719	eukaryotic translation initiation factor 2 alpha kinase 4	26931.1	ENSMUSG00000005102	217616	1.11815	0.306089	1.9843	0	2.05357	0.000122475	1.11146	0.577389	1.24228	0.104745	1.2081	0.364502
1421399_at	Insm1	NM_016889	insulinoma-associated 1	42130.1	---	133153	1.21501	0.00188669	0.518571	0	0.498062	5.09e-06	1.05982	0.675636	0.663241	2.71e-07	0.565766	0.000334214
1421425_a_at	Dscr1l1	NM_030598	Down syndrome critical region gene 1-like 1	41696.1	ENSMUSG00000039601	251242	1.00633	0.965349	1.00638	0.964835	2.81726	0.000174013	1.00302	0.990495	1.02237	0.880399	1.02665	0.928854
1421468_at	Kcnj3	NM_008426	potassium inwardly-rectifying channel, subfamily J, member 3	5127.1	ENSMUSG00000026824	5127	0.787526	0.0586089	0.936419	0.537865	0.727515	0.153506	0.674066	0.0613587	1.06859	0.58512	0.47259	0.0029873
1421471_at	Npy1r	NM_010934	neuropeptide Y receptor Y1	5112.1	ENSMUSG00000036437	5112	1.09096	0.531642	0.915129	0.53888	0.467318	0.0055681	0.923005	0.747442	1.01356	0.927097	0.241681	1.3e-06
1421477_at	Cplx2	NM_009946	complexin 2	4705.1	ENSMUSG00000025867	268902	0.887191	0.070465	1.01228	0.791079	0.839462	0.274037	0.919212	0.581752	0.502084	1.33e-15	0.333302	2.61e-09
1421525_a_at	Birc1e	NM_010870	baculoviral IAP repeat-containing 1e	38013.1	ENSMUSG00000048397	290476	0.91641	0.205322	0.832427	0.000153651	0.791847	0.15274	0.882937	0.424794	0.489918	1.11e-15	0.415372	1.79e-06
1421534_at	Fin15	NM_008016	fibroblast growth factor inducible 15	3421.1	---	3421	0.903534	0.105099	0.688279	1.78e-15	0.657519	0.00389058	0.841892	0.213425	0.334242	0	0.466085	1.42e-06
1421541_a_at	Mef2b	NM_008578	myocyte enhancer factor 2B	644.1	ENSMUSG00000002345	644	1.13715	0.372357	0.972486	0.842052	1.00236	0.993137	1.20154	0.467297	1.00772	0.958261	0.379771	0.00103271
1421546_a_at	Racgap1	NM_012025	Rac GTPase-activating protein 1	27141.1	ENSMUSG00000023015	273804	1.04504	0.488817	0.909471	0.0332703	0.89343	0.448588	1.0773	0.600596	0.356222	0	0.52915	0.000112333
1421587_at	Klk27	NM_020268	kallikrein 27	103708.1	ENSMUSG00000030719	358614	0.944858	0.552169	2.08346	0	1.77702	0.00173596	0.940332	0.741239	1.04873	0.670898	0.90316	0.625128
1421594_a_at	Sytl2	NM_031394	synaptotagmin-like 2	26751.1	ENSMUSG00000030616	26751	1.19342	0.104162	0.668035	0.00287889	0.706628	0.11416	1.15745	0.457116	1.04613	0.759589	2.28705	4.6e-05
1421604_a_at	Klf3	NM_008453	Kruppel-like factor 3 (basic)	28787.1	ENSMUSG00000029178	319499	1.13851	0.154461	0.441309	1.11e-15	0.429145	0.000331855	1.02188	0.915885	0.456728	9.77e-08	0.656673	0.0833012
1421622_a_at	Rapgef4	NM_019688	Rap guanine nucleotide exchange factor (GEF) 4	196153.1	ENSMUSG00000049044	196153	0.888922	0.206254	0.942637	0.467578	0.952398	0.808894	0.995261	0.979976	0.425401	2.91e-09	0.394281	0.000102194
1421632_at	Kcnn3	NM_080466	potassium intermediate/small conductance calcium-activated channel, subfamily N, member 3	120250.1	ENSMUSG00000000794	120250	0.864896	0.314502	0.788293	0.0977537	1.09928	0.726535	1.06396	0.80555	1.00788	0.957418	0.479559	0.0128063
1421679_a_at	Cdkn1a	NM_007669	cyclin-dependent kinase inhibitor 1A (P21)	34446.1	ENSMUSG00000023067	195663	0.641271	5.12e-05	1.63608	1.23e-12	1.99911	0.000105201	1.01881	0.918199	2.4725	3.67e-10	2.22986	1.85e-05
1421727_at	Eya1	NM_010164	eyes absent 1 homolog (Drosophila)	13854.1	ENSMUSG00000025932	250185	0.96906	0.794082	0.638138	0.000115861	0.511856	0.00462805	0.714556	0.120247	0.80669	0.144768	0.426807	0.00132571
1421788_x_at	Klk13	NM_010115	kallikrein 13	193443.1	ENSMUSG00000038825	5193	1.03356	0.819982	2.39321	1.93e-11	2.91951	4.2e-05	1.09882	0.710189	2.02137	3.11e-08	3.61057	4.2e-06
1421811_at	Thbs1	NM_011580	thrombospondin 1	4159.1	ENSMUSG00000040152	4159	0.652625	0.00219084	0.582776	0.000139241	0.398442	0.000599803	0.391761	0.000144042	0.39522	2.07e-10	0.397639	0.00147462
1421812_at	---	---	---	14097.1	---	---	1.00231	0.977221	0.886985	0.0445952	0.973481	0.86954	1.59265	0.00229684	0.911832	0.284697	2.83272	1.95e-11
1421818_at	Bcl6	NM_009744	B-cell leukemia/lymphoma 6	15811.1	ENSMUSG00000022508	347398	1.88907	2.84e-11	2.46881	0	3.04515	1.93e-08	1.78728	0.00352123	1.34945	0.0198347	2.34672	6.14e-05
1421835_at	Mtap7	NM_008635	microtubule-associated protein 7	20928.1	ENSMUSG00000019996	20928	1.06583	0.398568	0.690999	2.81e-09	0.615961	0.00787987	0.745604	0.0835873	0.722632	0.00842591	0.481928	0.000239513
1421843_at	Il1rap	NM_008364	interleukin 1 receptor accessory protein	24771.2	ENSMUSG00000022514	253424	1.15736	0.221298	0.582442	3.96e-09	0.425084	0.000254375	1.025	0.903031	0.717529	0.0229593	0.544391	0.0138265
1421844_at	---	---	---	24771.2	---	---	1.20054	0.0445909	0.718646	3.01e-07	0.505682	0.000430309	0.915841	0.607908	0.493249	1.46e-13	0.524562	0.00149298
1421866_at	Nr3c1	NM_008173	nuclear receptor subfamily 3, group C, member 1	4918.1	ENSMUSG00000024431	129481	0.953234	0.563866	0.415188	0	0.35562	2.65e-08	0.948371	0.741355	0.337443	1.09e-14	0.313646	6.32e-09
1421867_at	Nr3c1	NM_008173	nuclear receptor subfamily 3, group C, member 1	4918.1	ENSMUSG00000024431	129481	0.883754	0.0467351	0.352438	0	0.383301	5.09e-10	0.943371	0.673691	0.29182	0	0.327925	1.89e-11
1421871_at	Sh3bgrl	NM_019989	SH3-binding domain glutamic acid-rich protein like	196451.1	ENSMUSG00000031246	260760	1.03932	0.555225	1.02182	0.620237	1.01585	0.916623	0.985871	0.922299	0.354844	0	0.408998	2.18e-07
1421911_at	Stat2	NM_019963	signal transducer and activator of transcription 2	21935.1	ENSMUSG00000040033	293120	1.78372	2.33e-06	2.0869	7.55e-15	2.2729	7.97e-05	1.10498	0.636997	0.770293	0.0614046	2.83118	1e-06
1421947_at	Gng12	NM_025278	guanine nucleotide binding protein (G protein), gamma 12	41375.1	ENSMUSG00000036402	234342	0.91264	0.349276	1.04858	0.59418	0.910478	0.644063	0.973155	0.886052	2.01368	2.72e-08	1.61516	0.0163919
1421970_a_at	Gria2	NM_013540	glutamate receptor, ionotropic, AMPA2 (alpha 2)	4921.1	ENSMUSG00000033981	220224	0.829826	0.0115479	0.700519	3.4e-10	0.734727	0.090197	0.705133	0.0437679	0.671355	3.14e-05	0.45712	0.000126054
1421990_at	Syt1	NM_009306	synaptotagmin 1	5101.1	ENSMUSG00000035864	289702	0.933737	0.375486	1.03145	0.66323	1.09565	0.61933	0.945838	0.753846	0.333678	4e-15	0.110206	0
1421992_a_at	Igfbp4	NM_010517	insulin-like growth factor binding protein 4	22248.1	ENSMUSG00000017493	233799	0.979165	0.809613	0.869976	0.0344537	0.900582	0.559133	1.16559	0.361739	0.42825	0	0.41693	2.82e-05
1421998_at	Tor3a	NM_023141	torsin family 3, member A	206737.1	---	206737	1.0314	0.769911	0.50922	4.54e-12	0.507399	0.00121601	1.1227	0.52215	1.31121	0.019413	2.22669	2.11e-05
1422005_at	Prkr	NM_011163	protein kinase, interferon-inducible double stranded RNA dependent	807.1	ENSMUSG00000024079	311918	1.01157	0.928832	0.859653	0.258063	1.03491	0.89629	1.23014	0.398526	0.980995	0.896412	2.29494	0.00161159
1422006_at	Prkr	NM_011163	protein kinase, interferon-inducible double stranded RNA dependent	807.1	ENSMUSG00000024079	311918	1.00757	0.943301	1.19632	0.107248	1.23694	0.363144	1.38929	0.132721	1.01336	0.917141	2.49307	6.02e-05
1422016_a_at	Cenph	NM_021886	centromere autoantigen H	181792.1	ENSMUSG00000045273	273502	1.04447	0.556872	1.05222	0.317245	1.28113	0.139249	1.12274	0.477595	0.479332	2.2e-11	0.681493	0.0414084
1422038_a_at	Tnfrsf22	NM_023680	tumor necrosis factor receptor superfamily, member 22	156947.1	ENSMUSG00000010751	261384	0.911167	0.522369	1.03551	0.808913	1.06703	0.813967	1.29618	0.305344	1.18518	0.248146	3.50992	6.22e-06
1422059_at	Cbx2	NM_007623	chromobox homolog 2 (Drosophila Pc class)	3908.1	ENSMUSG00000025577	14547	1.15877	0.254331	0.489471	1.75e-08	0.4107	0.000324172	1.03077	0.888516	0.878277	0.37769	0.652783	0.0999006
1422079_at	Prkch	NM_008856	protein kinase C, eta	8040.1	ENSMUSG00000021108	341677	0.924529	0.589549	0.962882	0.789806	0.576523	0.0385878	0.781366	0.313007	0.874928	0.364675	0.386761	0.00112262
1422087_at	Lmyc1	NM_008506	lung carcinoma myc related oncogene 1	1055.1	ENSMUSG00000028654	1055	1.08246	0.575641	0.299437	0	0.383565	0.000532434	0.846039	0.506842	0.995661	0.976433	0.30264	4.93e-05
1422088_at	Lmyc1	NM_008506	lung carcinoma myc related oncogene 1	1055.1	ENSMUSG00000028654	1055	1.07173	0.63032	0.265661	0	0.354762	0.000185857	1.57482	0.0699201	1.00601	0.967531	0.360671	0.000546595
1422095_a_at	Tyki	NM_020557	thymidylate kinase family LPS-inducible member	1676.1	ENSMUSG00000020638	271839	0.877736	0.338008	0.732581	0.017529	0.273353	2.9e-08	0.746413	0.142461	1.00472	0.974466	0.918036	0.694716
1422130_at	Nptx1	NM_008730	neuronal pentraxin 1	5142.1	ENSMUSG00000025582	5142	1.03816	0.765217	0.519281	1.27e-07	0.522994	0.0184415	1.09027	0.728563	0.989366	0.94217	0.444792	0.00596777
1422179_at	Gjb4	NM_008127	gap junction membrane channel protein beta 4	56906.1	ENSMUSG00000046623	56906	1.00687	0.962416	1.02044	0.888343	1.01654	0.952748	1.01146	0.964084	1.01833	0.901631	2.78221	0.000535497
1422184_a_at	Ak1	NM_021515	adenylate kinase 1	29189.1	ENSMUSG00000026817	29189	1.16474	0.290873	0.931238	0.578812	0.793702	0.336881	0.894551	0.620384	2.56061	3.37e-12	1.6621	0.0312027
1422252_a_at	Cdc25c	NM_009860	cell division cycle 25 homolog C (S. cerevisiae)	16857.1	ENSMUSG00000044201	286602	0.900878	0.29624	1.01167	0.890349	1.03518	0.865545	0.988466	0.952191	0.364587	4.26e-12	0.414538	0.00029957
1422256_at	Sstr2	NM_009217	somatostatin receptor 2	4375.1	ENSMUSG00000049236	308647	0.916436	0.202205	0.267787	0	0.221681	3.55e-15	1.09741	0.549901	0.663405	6.25e-06	0.639475	0.0123127
1422270_a_at	Il6ra	NM_010559	interleukin 6 receptor, alpha	2856.1	ENSMUSG00000027947	2856	1.07326	0.623465	2.55194	1.33e-15	2.03536	0.00834187	0.987843	0.96155	1.0455	0.760011	1.40068	0.254571
1422286_a_at	Tgif	NM_009372	TG interacting factor	8155.1	ENSMUSG00000047407	101034	1.00068	0.994927	0.614193	1.62e-08	0.742202	0.145659	1.12957	0.508982	2.04984	5.94e-08	3.47328	1.75e-11
1422324_a_at	Pthlh	NM_008970	parathyroid hormone-like peptide	28440.1	ENSMUSG00000048776	28440	1.14439	0.353182	1.52577	0.00312468	1.67167	0.0486348	0.794168	0.360901	1.85849	2.32e-05	4.10293	3e-08
1422327_s_at	G6pd2 /// G6pdx	NM_008062	glucose-6-phosphate dehydrogenase 2 /// glucose-6-phosphate dehydrogenase X-linked	56918.1	ENSMUSG00000045120	347430	0.994478	0.937298	1.06247	0.202085	1.30514	0.082443	1.13875	0.386582	2.51407	0	2.57565	2.58e-10
1422397_a_at	Il15ra	NM_008358	interleukin 15 receptor, alpha chain	200196.2	ENSMUSG00000023206	200196	1.26949	0.0661203	0.587796	7.21e-05	0.449369	0.00234808	1.02307	0.922429	1.00116	0.993659	1.6161	0.0566907
1422444_at	Itga6	NM_008397	integrin alpha 6	25232.1	ENSMUSG00000027111	225096	0.827524	0.00322343	0.448454	0	0.50941	0.000155106	0.920647	0.60914	0.70791	0.000455459	0.539524	0.00101229
1422445_at	Itga6	NM_008397	integrin alpha 6	25232.1	ENSMUSG00000027111	225096	0.853443	0.0207752	0.463477	0	0.499456	8.94e-05	0.948259	0.740532	0.583438	1.77e-07	0.630336	0.0118597
1422460_at	Mad2l1	NM_019499	MAD2 (mitotic arrest deficient, homolog)-like 1 (yeast)	43444.1	ENSMUSG00000029910	290830	1.02305	0.708368	0.969343	0.352265	0.931523	0.60714	1.0012	0.992863	0.460172	0	0.532675	3.42e-05
1422473_at	Pde4b	NM_019840	phosphodiesterase 4B, cAMP specific	20181.1	ENSMUSG00000021699	20181	1.00006	0.999525	0.188921	0	0.182581	1.52e-12	1.04066	0.834873	0.817487	0.143227	1.41974	0.0874125
1422474_at	Pde4b	NM_019840	phosphodiesterase 4B, cAMP specific	20181.1	ENSMUSG00000021699	20181	0.769121	0.0117495	0.189554	0	0.123019	0	0.94002	0.722982	0.738913	0.000817012	1.30379	0.157531
1422477_at	Cables1	NM_022021	DNA segment, Chr 18, ERATO Doi 289, expressed	40717.1	ENSMUSG00000040957	40717	0.825849	0.113526	13.0302	0	8.19449	0	1.18465	0.405456	4.48242	0	3.16275	1.81e-08
1422494_s_at	Ccrk	NM_053180	cell cycle related kinase	202346.1	ENSMUSG00000021483	74982	1.30175	0.0696893	0.888645	0.412915	0.552781	0.0301281	2.05922	0.00250205	1.04079	0.785834	1.1778	0.568342
1422520_at	Nef3	NM_008691	neurofilament 3, medium	142140.1	ENSMUSG00000022054	242832	0.937532	0.281485	0.674729	0	0.524742	2.86e-06	0.851611	0.221401	0.412635	0	0.260428	0
1422524_at	Abcb6	NM_023732	ATP-binding cassette, sub-family B (MDR/TAP), member 6	28663.1	ENSMUSG00000026198	28663	1.0021	0.974991	0.964653	0.396242	0.900894	0.482683	0.94325	0.684225	2.01421	0	1.58995	0.00153487
1422526_at	Acsl1	NM_007981	acyl-CoA synthetase long-chain family member 1	28962.1	ENSMUSG00000018796	210323	0.814351	0.0217788	2.71195	0	1.88702	0.00021215	0.963848	0.831764	1.42633	0.00271769	1.08914	0.653027
1422537_a_at	Idb2	NM_010496	inhibitor of DNA binding 2	1466.1	ENSMUSG00000020644	34871	0.859215	0.0107242	0.689173	0	0.425124	1.33e-09	1.02682	0.83986	0.583111	6.47e-13	0.460638	1.11e-07
1422557_s_at	Mt1	NM_013602	metallothionein 1	219629.1	ENSMUSG00000031765	192991	1.10414	0.0867331	1.71082	0	2.35974	6.88e-14	1.12894	0.364695	2.74844	0	2.74634	0
1422558_at	Gamt	NM_010255	guanidinoacetate methyltransferase	7329.1	ENSMUSG00000020150	7329	0.801526	0.0122749	0.967762	0.694156	0.79534	0.188543	0.744599	0.0787132	0.702826	0.00291664	0.255752	1.75e-10
1422565_s_at	---	---	---	5104.1	---	---	0.75717	0.0513055	0.550718	7.45e-06	0.471949	0.00566706	0.918972	0.7306	0.984172	0.913767	0.819003	0.48889
1422567_at	---	---	---	157700.1	---	---	1.07278	0.59956	1.10797	0.434628	1.10376	0.659031	1.01435	0.946549	10.8696	0	4.51398	1.7e-13
1422573_at	---	---	---	3238.1	---	---	0.936743	0.583317	5.71782	0	3.43812	5.23e-12	0.966529	0.857884	5.51582	0	3.32162	1.84e-10
1422592_at	Catnd2	NM_008729	catenin delta 2	6680.1	---	321648	0.77848	0.0199076	0.988724	0.891882	1.01295	0.946926	0.881117	0.494656	0.50816	4e-10	0.356002	1.05e-05
1422594_at	5730470L24Rik	NM_025679	RIKEN cDNA 5730470L24 gene	40037.1	ENSMUSG00000027854	208619	0.998147	0.984642	0.661171	3.11e-05	0.653769	0.0269571	1.03523	0.841532	0.431149	6.7e-11	0.70923	0.0861718
1422603_at	Rnase4	NM_021472	ribonuclease, RNase A family 4	175173.1	ENSMUSG00000021876	202665	0.885059	0.399714	1.03682	0.801886	1.17318	0.55691	1.44713	0.140863	0.952044	0.738801	11.1368	0
1422604_at	Uox	NM_009474	urate oxidase	10865.1	ENSMUSG00000028186	10865	0.803859	0.13256	2.25303	3.01e-12	3.05301	1.67e-06	1.02938	0.904061	1.16086	0.306116	2.65428	7.35e-05
1422607_at	Etv1	NM_007960	ets variant gene 1	4866.1	ENSMUSG00000004151	4866	0.999965	0.999562	0.742306	2.22e-16	0.778345	0.115454	1.1232	0.436466	0.210353	0	0.31541	3.08e-10
1422619_at	---	---	---	2598.1	---	---	1.04044	0.564666	2.18923	0	1.79041	3.51e-05	1.26301	0.0973932	1.70187	2.28e-10	1.88494	1.19e-05
1422640_at	Pcdhb9	NM_053134	protocadherin beta 9	125898.1	ENSMUSG00000051242	286019	1.02176	0.774964	0.800135	0.00403792	0.854596	0.352011	1.05	0.76099	0.279398	0	0.324386	1.91e-08
1422642_at	Cdc42ep3	NM_026514	CDC42 effector protein (Rho GTPase binding) 3	140601.1	ENSMUSG00000036533	140601	1.03847	0.759222	0.167393	0	0.170672	5.05e-12	1.01834	0.930947	0.424115	5.69e-09	0.311403	1.97e-05
1422644_at	5430437A18Rik	---	RIKEN cDNA 5430437A18 gene	28638.1	---	---	1.0791	0.581938	1.12284	0.412108	0.708824	0.170242	0.682083	0.105972	1.02164	0.884268	0.0956185	2.22e-16
1422677_at	Dgat2	NM_026384	diacylglycerol O-acyltransferase 2	180189.1	ENSMUSG00000030747	180189	1.04427	0.648721	1.25772	0.00192994	1.19712	0.359928	1.06733	0.729194	2.47786	0	2.3215	1.36e-05
1422678_at	Dgat2	NM_026384	diacylglycerol O-acyltransferase 2	180189.1	ENSMUSG00000030747	180189	1.09527	0.439904	1.33707	0.00406741	1.03052	0.884613	0.896158	0.579762	2.94569	0	2.10959	0.000205106
1422692_at	Rpo2tc1	NM_011294	RNA polymerase II transcriptional coactivator	41746.1	ENSMUSG00000022205	41746	0.987064	0.897498	0.533247	9.66e-08	0.62018	0.025717	0.861681	0.443035	0.879466	0.383221	0.448565	0.000736094
1422697_s_at	---	---	---	25059.1	---	---	0.982746	0.843607	0.661855	7.65e-06	0.434921	3.96e-05	0.774967	0.151673	0.857843	0.184188	0.596851	0.0118208
1422710_a_at	Cacna1h	NM_021415	calcium channel, voltage-dependent, T type, alpha 1H subunit	180108.1	ENSMUSG00000024112	268378	0.833458	0.209627	0.638314	0.00134782	0.426838	0.00213568	1.32485	0.262788	1.02443	0.869708	0.397106	0.00174717
1422728_at	Inha	NM_010564	inhibin alpha	1100.1	ENSMUSG00000032968	1100	1.00277	0.983886	0.609948	0.000202884	0.479177	0.00375202	1.06572	0.777554	1.25029	0.114988	0.955059	0.858823
1422749_at	Ly6g6c	NM_023463	lymphocyte antigen 6 complex, locus G6C	215096.1	ENSMUSG00000007044	215096	0.999641	0.99803	1.00105	0.994215	0.937121	0.814469	1.28009	0.329278	1.22151	0.17415	8.66192	2.73e-14
1422762_at	Kif17	NM_010623	kinesin family member 17	160373.1	ENSMUSG00000028758	347452	1.5347	0.00319422	0.982306	0.90155	0.382873	0.000283945	0.947281	0.817429	1.00435	0.976477	0.335446	0.000148759
1422772_at	C1galt1	NM_052993	core 1 UDP-galactose:N-acetylgalactosamine-alpha-R beta 1,3-galactosyltransferase	102752.1	ENSMUSG00000042460	102752	1.01269	0.858281	0.489453	0	0.404407	1.08e-07	0.8627	0.33817	0.476393	4.72e-09	0.435071	3.9e-06
1422773_at	Myt1	NM_008665	myelin transcription factor 1	20988.1	ENSMUSG00000010505	130005	0.80666	0.00797463	0.760402	2.55e-06	0.662346	0.0234136	0.856598	0.358616	0.76273	0.00174727	0.448656	7.15e-05
1422774_at	1700088E04Rik	NM_138581	RIKEN cDNA 1700088E04 gene	196480.1	ENSMUSG00000033029	288195	0.933588	0.575572	1.1216	0.284687	1.32404	0.184151	1.2817	0.2155	2.61999	0	2.90288	1.82e-07
1422780_at	Pxmp4	NM_021534	peroxisomal membrane protein 4	24673.1	ENSMUSG00000000876	24673	1.12163	0.345832	0.898803	0.358303	1.40318	0.0902338	1.12769	0.534782	0.386542	3.1e-11	0.829933	0.403818
1422786_at	Slc30a1	NM_009579	solute carrier family 30 (zinc transporter), member 1	9024.1	ENSMUSG00000037434	---	0.851705	0.261256	1.02111	0.87628	0.934045	0.797745	0.950224	0.83736	1.45476	0.00706045	2.43247	0.0007326
1422795_at	Cul3	NM_016716	cullin 3	12665.1	ENSMUSG00000004364	12665	1.02109	0.840577	0.693419	0.000560361	0.973707	0.901532	1.36298	0.11464	0.406877	1.01e-09	0.696427	0.126143
1422814_at	Calmbp1	NM_009791	calmodulin binding protein 1	12940.1	ENSMUSG00000033952	168523	1.14931	0.0666185	0.792447	0.000303122	0.920397	0.628605	1.12393	0.473123	0.16315	0	0.393995	3.51e-06
1422818_at	Nedd9	NM_017464	neural precursor cell expressed, developmentally down-regulated gene 9	8315.1	ENSMUSG00000021365	288980	0.994204	0.936857	0.367665	0	0.323616	1.67e-09	1.02216	0.890508	0.59343	1.06e-08	0.753888	0.11621
1422826_at	Igfals	NM_008340	insulin-like growth factor binding protein, acid labile subunit	3135.1	ENSMUSG00000046070	3135	1.02754	0.851836	1.00213	0.988251	0.547284	0.029649	0.621327	0.0604642	1.0113	0.939068	0.432368	0.0044576
1422833_at	Foxa2	NM_010446	forkhead box A2	938.1	ENSMUSG00000037025	938	0.785533	0.00176547	1.04001	0.474233	0.554894	0.000889933	0.561773	0.000609878	0.509176	1.94e-12	0.243331	1.5e-11
1422852_at	Cib2	NM_019686	calcium and integrin binding family member 2	42192.1	ENSMUSG00000037493	42192	0.902692	0.43412	0.960734	0.714565	0.65479	0.0670702	0.720189	0.128174	0.600202	0.000400381	0.180729	7.57e-10
1422916_at	Fgf21	NM_020013	fibroblast growth factor 21	143736.1	ENSMUSG00000030827	143736	0.896127	0.059657	0.729589	0	0.578371	4.82e-05	0.833633	0.168041	0.418689	0	0.234575	0
1422938_at	Bcl2	NM_009741	B-cell leukemia/lymphoma 2	153797.1	ENSMUSG00000048549	257460	1.0234	0.754727	1.68693	0	1.80992	0.000456082	0.84043	0.312727	2.43223	0	1.44764	0.0420884
1422962_a_at	Psmb8	NM_010724	proteosome (prosome, macropain) subunit, beta type 8 (large multifunctional protease 7)	13913.1	ENSMUSG00000024338	180191	1.14137	0.202251	0.909104	0.466292	1.07332	0.743271	2.1418	6.92e-05	1.01342	0.927896	2.73287	9.49e-07
1422966_a_at	Tfrc	NM_011638	transferrin receptor	26069.1	ENSMUSG00000022797	28683	0.977181	0.695134	1.09418	0.00688948	1.05011	0.720867	0.959352	0.758064	2.20259	0	1.53368	0.00207532
1422967_a_at	Tfrc	NM_011638	transferrin receptor	26069.1	ENSMUSG00000022797	28683	0.882624	0.0500403	1.13348	0.0016889	1.16831	0.336319	0.903323	0.521009	2.53094	7.33e-15	1.53485	0.00966244
1422970_at	Mxd3	NM_016662	Max dimerization protein 3	20350.1	ENSMUSG00000021485	20350	0.8306	0.153006	0.834488	0.0950822	0.675049	0.0779415	1.16957	0.43014	0.843305	0.246751	0.408328	0.000466598
1422973_a_at	Thrsp	NM_009381	thyroid hormone responsive SPOT14 homolog (Rattus)	28585.1	ENSMUSG00000035686	28585	0.922738	0.239473	2.4255	0	2.83845	2.54e-12	1.10488	0.520718	1.49085	5.18e-06	2.12564	1.93e-06
1423004_at	Vipr1	NM_011703	vasoactive intestinal peptide receptor 1	46809.1	ENSMUSG00000032528	282007	1.00715	0.960889	2.3111	5.04e-09	1.26931	0.388955	1.00655	0.979425	1.01346	0.927532	1.01537	0.958692
1423023_at	Sfrp5	NM_018780	secreted frizzled-related sequence protein 5	103731.1	ENSMUSG00000018822	103731	0.903156	0.389592	0.853668	0.261657	0.3289	9.67e-06	1.00015	0.999459	0.741833	0.042461	0.239818	3.49e-07
1423025_a_at	Schip1	NM_013928	schwannomin interacting protein 1	24059.1	ENSMUSG00000027777	24059	0.801303	0.0025075	2.10626	0	1.33051	0.0762163	0.881629	0.429347	1.0129	0.874265	0.807119	0.226042
1423092_at	Incenp	NM_016692	inner centromere protein	29755.1	ENSMUSG00000024660	29755	1.11001	0.148751	0.851907	0.00145836	0.921428	0.618826	1.03174	0.842479	0.461803	4.37e-14	0.597105	0.00445175
1423100_at	Fos	NM_010234	FBJ osteosarcoma oncogene	5043.1	ENSMUSG00000021250	246513	4.52342	0	1.17812	0.20275	2.91747	4.41e-06	2.8887	1.78e-06	0.524308	5.03e-06	2.21888	0.0014533
1423104_at	Irs1	NM_010570	insulin receptor substrate 1	4952.1	ENSMUSG00000055980	4952	0.851686	0.0836034	0.485874	5.29e-12	0.357505	7.49e-07	0.878661	0.462807	0.592737	1.54e-06	0.578271	0.00796948
1423114_at	Ube2d3	NM_025356	ubiquitin-conjugating enzyme E2D 3 (UBC4/5 homolog, yeast)	24529.1	ENSMUSG00000036029	49884	1.02751	0.693132	0.864578	0.00533348	0.921483	0.617094	0.980835	0.901807	0.495509	1.88e-13	0.657893	0.0189583
1423124_x_at	---	---	---	3655.1	---	---	0.801142	0.12306	0.636559	0.00116235	0.746309	0.27923	1.05227	0.837355	0.889648	0.427601	0.436719	0.0048788
1423136_at	Fgf1	NM_010197	fibroblast growth factor 1	5087.1	ENSMUSG00000036585	241282	1.23634	0.138542	2.91667	0	2.13361	0.00047053	0.792141	0.298949	1.01308	0.929667	1.01702	0.945558
1423157_at	Gnpnat1	NM_019425	glucosamine-phosphate N-acetyltransferase 1	41304.1	ENSMUSG00000037722	233534	0.96133	0.721622	0.490894	5.26e-09	0.752029	0.202765	0.83163	0.375944	1.16041	0.203137	0.992443	0.973519
1423158_at	Gnpnat1	NM_019425	glucosamine-phosphate N-acetyltransferase 1	41304.1	ENSMUSG00000037722	233534	0.952683	0.483299	1.04311	0.368478	1.14822	0.367508	0.930324	0.631545	2.20813	0	1.40124	0.031377
1423183_at	Lgi1	NM_020278	leucine-rich repeat LGI family, member 1	65357.1	ENSMUSG00000049452	298251	0.836966	0.029622	0.326284	0	0.315129	3.11e-09	0.906223	0.549573	0.358848	6.76e-13	0.195979	1.64e-13
1423227_at	Krt1-17	NM_010663	keratin complex 1, acidic, gene 17	14046.1	ENSMUSG00000035557	14046	0.992515	0.958402	1.02533	0.86223	1.12585	0.638989	0.932888	0.77366	1.01581	0.91524	5.6086	5.06e-14
1423233_at	Cebpd	NM_007679	CCAAT/enhancer binding protein (C/EBP), delta	4639.1	ENSMUSG00000055883	347407	1.10548	0.490074	1.06648	0.640802	2.2567	0.00114676	1.59809	0.0538501	1.03967	0.791376	1.55666	0.113517
1423289_a_at	1810029B16Rik	NM_025465	RIKEN cDNA 1810029B16 gene	27421.1	ENSMUSG00000025591	294985	1.08112	0.331091	1.40657	1.29e-09	1.29858	0.117451	0.920372	0.614313	2.63477	0	1.42441	0.0433362
1423294_at	Mest	NM_008590	mesoderm specific transcript	1089.1	ENSMUSG00000051855	1089	0.808507	0.00144581	0.573825	0	0.562523	0.000375448	0.933947	0.649375	0.310834	0	0.437284	2.67e-06
1423314_s_at	Pde7a	NM_008802	phosphodiesterase 7A	5034.1	ENSMUSG00000027604	296814	1.13889	0.245393	0.867047	0.304019	0.378182	0.00017245	0.924992	0.732986	0.611406	0.000232002	0.371816	0.000488162
1423315_at	Bbc3	NM_133234	Bcl-2 binding component 3	7660.1	ENSMUSG00000002083	7660	0.878188	0.144559	0.34383	0	0.587129	0.00565772	0.997065	0.986367	1.04907	0.579024	1.2101	0.308133
1423321_at	Myadm	NM_016969	myeloid-associated differentiation marker	29874.1	ENSMUSG00000054807	29874	0.870694	0.0861778	0.730119	8.63e-06	0.697188	0.0484161	1.08472	0.626821	1.33459	0.00509021	2.29874	1.46e-06
1423333_at	1200007D18Rik	NM_026170	RIKEN cDNA 1200007D18 gene	34244.1	ENSMUSG00000001576	30496	0.947581	0.480387	1.13023	0.0266136	1.13282	0.428534	0.987031	0.932127	2.85451	0	1.5981	0.00318224
1423351_at	---	---	---	195514.1	---	---	1.26179	0.0256064	0.868606	0.165889	0.624221	0.0354732	0.885621	0.550435	0.476052	4.53e-07	0.54965	0.0140355
1423360_at	Yme1l1	NM_013771	YME1-like 1 (S. cerevisiae)	23335.1	ENSMUSG00000026775	23335	1.15166	0.310794	0.676347	0.00535383	0.721168	0.210624	1.15387	0.548871	0.901263	0.480549	0.492194	0.0146557
1423362_at	Sort1	NM_019972	sortilin 1	157119.1	ENSMUSG00000016044	157119	1.00515	0.943841	0.977229	0.660312	0.758115	0.100808	0.935586	0.677566	0.597757	6.79e-08	0.489202	0.000139251
1423366_at	Scd3	NM_024450	stearoyl-coenzyme A desaturase 3	95735.1	ENSMUSG00000025202	264894	1.02237	0.879011	1.05133	0.725414	1.24446	0.405897	0.893201	0.651987	2.54234	1.26e-10	3.30911	3.15e-06
1423386_at	Psmd9	NM_026000	proteasome (prosome, macropain) 26S subunit, non-ATPase, 9	30237.1	ENSMUSG00000029440	278997	0.949073	0.461504	1.97581	0	2.40786	5.1e-09	1.03882	0.806523	2.6256	0	2.45091	8.24e-09
1423450_a_at	Hs3st1	NM_010474	heparan sulfate (glucosamine) 3-O-sulfotransferase 1	12559.1	ENSMUSG00000051022	12559	1.13708	0.37715	1.69919	3.18e-05	2.38723	0.000688435	0.968109	0.897758	0.709458	0.0196311	0.251412	2.79e-06
1423452_at	Stk17b	NM_133810	serine/threonine kinase 17b (apoptosis-inducing)	25559.1	ENSMUSG00000026094	25559	0.745877	0.0197027	1.24945	0.0518916	1.4444	0.0542878	0.926555	0.687795	0.356819	3.06e-13	0.429735	0.00032788
1423463_a_at	D2Ertd750e	NM_026412	DNA segment, Chr 2, ERATO Doi 750, expressed	11516.1	ENSMUSG00000027331	252695	0.928072	0.263697	0.982106	0.726909	0.975986	0.878608	1.01216	0.936932	0.39448	0	0.552242	0.000768542
1423475_at	Cnnm2	NM_033569	cyclin M2	38506.1	ENSMUSG00000008579	306903	1.15637	0.0187336	0.634409	0	0.593478	0.000235229	0.949616	0.699309	0.390958	0	0.384546	9.47e-10
1423509_a_at	---	---	---	415.1	---	---	0.886711	0.236248	0.993191	0.961511	0.933282	0.684392	0.994641	0.973693	1.02431	0.870443	0.113417	0
1423510_at	Iapp	NM_010491	islet amyloid polypeptide	415.1	ENSMUSG00000041681	415	1.15417	0.243848	0.928199	0.605676	0.745713	0.151114	0.980821	0.917367	1.02328	0.875629	0.0430495	0
1423524_at	Mastl	NM_025979	microtubule associated serine/threonine kinase-like	26322.1	ENSMUSG00000026779	253721	1.22759	0.0733603	0.998462	0.988138	0.920419	0.701726	1.19245	0.375584	0.297855	0	0.625444	0.0506756
1423537_at	Gap43	NM_008083	growth associated protein 43	1222.1	ENSMUSG00000047261	1222	1.30246	0.00011432	0.925352	0.232169	1.24515	0.167464	1.73767	0.000225198	1.88533	8.58e-12	3.17719	2.38e-14
1423592_at	Rock2	NM_009072	Rho-associated coiled-coil forming kinase 2	35815.1	ENSMUSG00000020580	276024	0.946162	0.638895	0.473688	1.96e-09	0.636193	0.0610034	1.14488	0.532575	0.700214	0.00686519	0.926434	0.75947
1423596_at	Nek6	NM_021606	NIMA (never in mitosis gene a)-related expressed kinase 6	143818.1	ENSMUSG00000026749	143818	1.09745	0.511472	0.957617	0.762813	1.50563	0.0953766	1.76085	0.0138021	1.19378	0.228182	2.23165	0.00124629
1423619_at	Rasd1	NM_009026	RAS, dexamethasone-induced 1	3903.1	ENSMUSG00000049892	3903	1.57015	0.000995692	92.1051	0	66.304	0	1.81544	0.0100806	10.7877	0	12.3151	0
1423620_at	2610528M18Rik	NM_031863	RIKEN cDNA 2610528M18 gene	9870.1	ENSMUSG00000023919	9870	0.868611	0.104977	0.85889	0.0343722	0.968911	0.858934	0.994867	0.975825	0.421532	2.22e-16	0.586041	0.00739981
1423627_at	Nqo1	NM_008706	NAD(P)H dehydrogenase, quinone 1	252.1	ENSMUSG00000003849	252	0.998301	0.990667	3.88029	0	2.85975	0.000122822	0.996231	0.988102	1.44541	0.0116625	7.18522	1.93e-12
1423634_at	Gsdm1	NM_021347	gasdermin 1	86870.1	ENSMUSG00000017204	86870	1.26555	0.000242395	0.923813	0.0445806	0.94929	0.711906	1.5984	0.000475613	0.27158	0	0.444665	4.01e-07
1423636_at	Wdr31	NM_023597	WD repeat domain 31	155573.1	ENSMUSG00000028391	155573	0.980376	0.845954	1.10782	0.146528	0.897051	0.560748	0.935709	0.706353	2.11241	3.57e-11	1.18785	0.367915
1423668_at	Zdhhc14	NM_146073	zinc finger, DHHC domain containing 14	22338.1	ENSMUSG00000034265	258676	1.16099	0.304715	2.74455	8.01e-13	5.24371	3.26e-11	1.03045	0.905863	1.02189	0.883158	1.00402	0.989184
1423672_at	2510042P03Rik	---	RIKEN cDNA 2510042P03 gene	6157.1	---	275109	0.983948	0.83425	0.5011	0	0.572458	0.00178489	0.86197	0.365856	0.370373	2e-15	0.420549	1.04e-05
1423706_a_at	Pgd	NM_025801	phosphogluconate dehydrogenase	24365.1	ENSMUSG00000028961	252080	1.01605	0.826607	1.02524	0.657725	0.901257	0.522787	0.970622	0.848253	2.15365	0	2.09958	2.5e-06
1423714_at	Asf1b	NM_024184	ASF1 anti-silencing function 1 homolog B (S. cerevisiae)	29680.1	ENSMUSG00000005470	29680	1.0452	0.581464	0.829166	0.00148218	0.81104	0.220613	1.10167	0.54772	0.485281	1.27e-11	0.70919	0.062246
1423739_x_at	---	---	---	19133.2	---	---	0.941343	0.316261	0.972961	0.432277	0.938116	0.641307	0.84925	0.226276	0.603093	1.44e-10	0.498818	4.73e-06
1423753_at	Bambi	NM_026505	BMP and activin membrane-bound inhibitor, homolog (Xenopus laevis)	31695.1	ENSMUSG00000024232	284863	0.663954	1.38e-05	2.21902	0	1.78903	0.000816375	0.888875	0.504759	1.11156	0.248318	1.32189	0.139235
1423754_at	Ifitm3	NM_025378	interferon induced transmembrane protein 3	141021.1	ENSMUSG00000025492	141021	1.00514	0.971855	1.00637	0.964887	1.01872	0.946607	1.02138	0.933399	1.02509	0.866185	3.80816	5.37e-06
1423756_s_at	Igfbp4	NM_010517	insulin-like growth factor binding protein 4	22248.2	ENSMUSG00000017493	233799	1.0198	0.79293	0.776919	3.01e-07	0.883966	0.446938	1.14527	0.376716	0.293876	0	0.330869	4.84e-09
1423757_x_at	Igfbp4	NM_010517	insulin-like growth factor binding protein 4	22248.2	ENSMUSG00000017493	233799	0.906503	0.341036	0.832204	0.0183501	0.853189	0.408799	1.08173	0.658113	0.275415	0	0.400034	4.23e-05
1423775_s_at	Prc1	NM_145150	protein regulator of cytokinesis 1	27529.1	ENSMUSG00000038943	227274	0.976029	0.721005	0.836141	0.00028082	0.81165	0.188818	1.02693	0.859672	0.440984	0	0.555764	0.000708249
1423813_at	Kif22	NM_145588	kinesin family member 22	29381.1	ENSMUSG00000030677	286488	1.03055	0.673252	0.855584	0.00242129	0.873682	0.414245	1.20204	0.238338	0.234284	0	0.451389	2.12e-05
1423819_s_at	Arl6ip1	NM_019419	ADP-ribosylation factor-like 6 interacting protein 1	29924.1	---	29924	0.94762	0.361445	0.912851	0.00781758	0.941236	0.651241	1.01294	0.921904	0.450825	0	0.652703	0.00254031
1423842_a_at	Rnf41	NM_026259	ring finger protein 41	179682.1	ENSMUSG00000025373	294120	0.83406	0.0495572	1.42573	1.05e-06	1.35857	0.142752	1.03262	0.87435	2.08695	3.8e-09	1.41174	0.113528
1423847_at	2810406C15Rik	NM_146171	RIKEN cDNA 2810406C15 gene	153457.1	ENSMUSG00000038252	257590	1.07976	0.217734	0.846612	1.26e-05	0.869127	0.333708	1.01166	0.933844	0.410029	0	0.458684	1.73e-06
1423859_a_at	Ptgds	NM_008963	prostaglandin D2 synthase (brain)	1008.1	ENSMUSG00000015090	1008	1.43943	0.0117396	5.06213	0	6.52092	3.11e-15	0.815352	0.419868	4.27107	0	13.6678	0
1423860_at	Ptgds	NM_008963	prostaglandin D2 synthase (brain)	1008.1	ENSMUSG00000015090	1008	1.0045	0.975367	2.23763	5.32e-09	5.04183	2.97e-10	1.0217	0.932526	5.7606	0	10.6562	0
1423903_at	D7Ertd458e	NM_027514	DNA segment, Chr 7, ERATO Doi 458, expressed	134436.1	ENSMUSG00000040511	358660	1.20818	0.192808	1.00025	0.998615	1.20869	0.492883	1.02819	0.91273	1.02998	0.840712	4.5454	5.03e-08
1423904_a_at	D7Ertd458e	NM_027514	DNA segment, Chr 7, ERATO Doi 458, expressed	134436.1	ENSMUSG00000040511	358660	1.4354	0.00809511	0.748961	0.0221997	1.43335	0.110653	1.15537	0.506334	2.09385	1.07e-08	4.35447	3.63e-12
1423905_at	D7Ertd458e	NM_027514	DNA segment, Chr 7, ERATO Doi 458, expressed	134436.1	ENSMUSG00000040511	358660	1.28363	0.0499581	0.867655	0.288186	1.61653	0.0231397	1.42029	0.0836401	2.06616	6.44e-08	4.44767	1.41e-13
1423915_at	Olfml2b	NM_177068	olfactomedin-like 2B	25602.1	ENSMUSG00000038463	287131	1.10145	0.482852	0.954293	0.712346	0.933697	0.786551	1.22719	0.383878	1.05862	0.65303	2.06257	0.00374199
1423920_at	Brrn1	NM_144818	barren homolog (Drosophila)	29786.1	ENSMUSG00000034906	29786	0.958197	0.58017	1.04414	0.451676	0.943665	0.72096	1.11214	0.491713	0.454074	3.76e-11	0.57918	0.00231634
1423954_at	C3	NM_009778	complement component 3	19131.1	ENSMUSG00000024164	19131	1.00594	0.967492	1.02547	0.861542	0.710663	0.218161	0.765602	0.292541	1.65849	0.000590626	2.34131	0.00346148
1423989_at	2210010N04Rik	---	RIKEN cDNA 2210010N04 gene	196541.1	---	239412	0.928971	0.425188	0.82145	0.0266339	0.690368	0.0709826	1.15219	0.438655	0.559979	8.65e-06	0.461881	0.000715634
1423996_a_at	Il4ra	NM_010557	interleukin 4 receptor, alpha	1009.2	ENSMUSG00000030748	233802	1.16528	0.288931	3.14598	0	7.6102	0	1.4899	0.105832	1.13933	0.375179	3.11748	1.28e-05
1424033_at	Sfrs7	NM_146083	splicing factor, arginine/serine-rich 7	220930.1	ENSMUSG00000024097	292016	0.964811	0.581902	0.68172	6.22e-14	0.710895	0.0322609	0.906434	0.514471	0.336803	0	0.417269	7.97e-07
1424046_at	Bub1	NM_009772	budding uninhibited by benzimidazoles 1 homolog (S. cerevisiae)	2185.1	ENSMUSG00000027379	2185	0.99708	0.9639	0.929894	0.0902715	1.01965	0.893777	1.0251	0.861259	0.242693	0	0.459269	2.79e-06
1424048_a_at	Nqo3a2	NM_028057	NAD(P)H:quinone oxidoreductase type 3, polypeptide A2	148348.1	ENSMUSG00000026456	280230	0.904313	0.142997	0.89742	0.0127948	0.975577	0.868493	1.04941	0.737785	2.70275	0	2.5146	1.48e-10
1424060_at	BC034753	NM_146208	cDNA sequence BC034753	24268.1	ENSMUSG00000039396	281749	0.853137	0.121435	0.950354	0.565478	1.04323	0.822161	1.0389	0.831006	0.351237	0	0.312866	6.68e-07
1424062_at	Ube2d1	NM_145420	ubiquitin-conjugating enzyme E2D 1, UBC4/5 homolog (yeast)	32638.1	ENSMUSG00000019927	270530	0.962696	0.540963	2.3411	0	2.36796	5.66e-10	0.954971	0.74782	1.94663	0	1.64516	0.000636401
1424065_at	Edem1	NM_138677	ER degradation enhancer, mannosidase alpha-like 1	21596.1	ENSMUSG00000030104	21596	1.06409	0.486682	0.952474	0.453354	1.07651	0.691171	1.02685	0.881277	2.68878	0	1.62126	0.0103377
1424074_at	4632412E09Rik	NM_027453	RIKEN cDNA 4632412E09 gene	30001.1	ENSMUSG00000028568	272976	1.04323	0.743203	0.769603	0.0598964	0.604145	0.0494708	0.921743	0.728531	0.803895	0.114308	0.478161	0.00981247
1424084_at	Rod1	NM_144904	ROD1 regulator of differentiation 1 (S. pombe)	220991.1	ENSMUSG00000028382	331640	0.915818	0.282867	0.90405	0.0968193	1.04	0.841001	0.976123	0.896626	0.488266	9.23e-10	0.742694	0.164805
1424089_a_at	Tcf4	NM_013685	transcription factor 4	4269.2	ENSMUSG00000053477	4269	0.842372	0.00346038	0.707979	0	0.615328	0.0005269	0.886125	0.36504	0.37343	0	0.430148	3.15e-08
1424090_at	Sdcbp2	NM_145535	syndecan binding protein (syntenin) 2	32068.1	ENSMUSG00000027456	32068	0.791493	0.035716	1.08999	0.377842	1.06654	0.747497	1.03154	0.86989	2.94475	0	2.87679	3.2e-08
1424105_a_at	Pttg1	NM_013917	pituitary tumor-transforming 1	6856.2	ENSMUSG00000020415	6856	1.00489	0.935191	0.95694	0.213601	0.97496	0.849515	0.988247	0.928081	0.340071	0	0.486522	6.37e-07
1424107_at	Kif18a	NM_139303	kinesin family member 18A	26441.1	ENSMUSG00000027115	274086	1.16712	0.115622	0.774839	0.00432938	0.992119	0.96694	1.02617	0.886028	0.406861	2.22e-16	0.508589	0.0019991
1424118_a_at	2600017H08Rik	NM_025565	RIKEN cDNA 2600017H08 gene	26062.1	ENSMUSG00000005233	272969	1.01752	0.780319	1.08624	0.016716	1.0282	0.838894	1.03057	0.822167	0.388224	0	0.414211	1.65e-08
1424128_x_at	Aurkb	NM_011496	aurora kinase B	3488.1	---	3488	1.12367	0.0788913	0.890494	0.00781466	0.90975	0.527623	1.00755	0.958308	0.306931	0	0.422259	3.87e-07
1424137_at	Gprin1	NM_012014	G protein-regulated inducer of neurite outgrowth 1	41812.1	ENSMUSG00000053076	41812	0.816424	0.0736534	0.731999	0.00615029	0.426909	0.000290273	0.926833	0.711987	0.800299	0.0498518	0.666908	0.0927248
1424156_at	Rbl1	NM_011249	retinoblastoma-like 1 (p107)	2994.1	ENSMUSG00000027641	244671	1.13332	0.0869274	0.905612	0.0426755	0.889685	0.478497	0.998867	0.994263	0.471057	2.54e-12	0.596169	0.0043608
1424176_a_at	Anxa4	NM_013471	annexin A4	619.2	ENSMUSG00000029994	259702	0.920066	0.209377	1.11041	0.0129433	1.20685	0.235639	1.14152	0.388265	2.01991	0	1.73818	0.000536231
1424210_at	Keo4	NM_145502	similar to Caenorhabditis elegans protein C42C1.9	24032.1	ENSMUSG00000025198	---	1.36014	2.61e-05	0.933453	0.163435	1.21697	0.225827	1.42315	0.0224342	2.05233	2.22e-16	2.01124	1.58e-05
1424250_a_at	Arhgef3	NM_027871	Rho guanine nucleotide exchange factor (GEF) 3	34514.1	ENSMUSG00000021895	248606	1.02286	0.874906	45.0543	0	31.544	0	0.997111	0.990436	5.57362	0	2.79651	2.87e-05
1424254_at	Ifitm1	NM_026820	interferon induced transmembrane protein 1	175661.1	ENSMUSG00000025491	175661	0.992562	0.959048	1.00532	0.97065	1.10815	0.710704	1.00769	0.975857	0.992071	0.956896	2.64802	0.000983143
1424256_at	Rdh12	---	retinol dehydrogenase 12	121647.1	---	274373	0.922541	0.492606	1.00244	0.981195	0.803899	0.364385	0.944495	0.799048	0.829224	0.156988	0.443068	0.00345443
1424259_at	2400010G15Rik	NM_029624	RIKEN cDNA 2400010G15 gene	12787.1	ENSMUSG00000051809	12787	1.14963	0.2304	1.07799	0.510717	0.925023	0.708644	0.920135	0.671701	2.03741	1.37e-09	1.07121	0.749049
1424268_at	Smox	NM_145533	spermine oxidase	29763.1	ENSMUSG00000027333	136586	1.24512	0.0938212	1.02827	0.84419	1.21601	0.423724	1.08184	0.73614	1.29028	0.0825441	3.72787	1.06e-08
1424278_a_at	Birc5	NM_009689	baculoviral IAP repeat-containing 5	8552.2	ENSMUSG00000017716	8552	0.964211	0.548483	0.88344	0.00053234	0.858327	0.268078	1.19315	0.183838	0.440727	0	0.511675	9.76e-06
1424292_at	Depdc1a	NM_029523	DEP domain containing 1a	46681.1	ENSMUSG00000028175	46681	1.23206	0.0149221	0.83809	0.00637962	1.1219	0.545878	1.23618	0.237078	0.356451	2.22e-16	0.453698	0.000450292
1424296_at	Gclc	NM_010295	glutamate-cysteine ligase, catalytic subunit	4368.1	ENSMUSG00000032350	89888	0.945507	0.365574	1.25257	1.67e-12	0.954567	0.734542	0.84331	0.207652	3.36527	0	2.48725	1.8e-11
1424339_at	Oasl1	NM_145209	2'-5' oligoadenylate synthetase-like 1	95479.1	ENSMUSG00000041827	95479	0.86179	0.306261	1.00201	0.988881	1.10193	0.725919	1.03335	0.896863	1.05822	0.700765	20.0766	0
1424383_at	BC003277	NM_145402	cDNA sequence BC003277	27587.1	ENSMUSG00000040616	27587	0.899304	0.205734	0.376851	0	0.367727	3.83e-08	0.988143	0.939985	1.1059	0.26252	1.08572	0.633717
1424389_at	Nupl1	NM_170591	nucleoporin like 1	18583.1	ENSMUSG00000035396	258051	1.15452	0.130772	1.00911	0.901024	1.14769	0.454945	1.02708	0.880374	2.0716	3.8e-11	1.33465	0.132393
1424400_a_at	Fthfd	NM_027406	formyltetrahydrofolate dehydrogenase	30035.1	ENSMUSG00000030088	30035	0.991337	0.95229	1.00431	0.976199	1.27792	0.376011	1.55592	0.0810645	1.01733	0.906968	2.45388	0.00236998
1424402_at	D5Bwg0860e	NM_027530	DNA segment, Chr 5, Brigham & Women's Genetics 0860 expressed	37819.1	ENSMUSG00000029291	270469	1.07285	0.310844	0.792116	1.5e-05	0.6764	0.0300408	0.811162	0.214443	0.52882	3.2e-08	0.308542	2.63e-08
1424403_a_at	D5Bwg0860e	NM_027530	DNA segment, Chr 5, Brigham & Women's Genetics 0860 expressed	37819.1	ENSMUSG00000029291	270469	1.02204	0.74293	0.944148	0.162301	0.839224	0.250953	0.851313	0.273927	0.631395	2.05e-07	0.348928	1.69e-09
1424411_at	AI840826	NM_145538	expressed sequence AI840826	38488.1	---	4863	1.54932	5.18e-05	1.45905	6.89e-06	1.80836	0.00362122	1.42237	0.0750649	1.59093	4e-05	2.46982	1.21e-05
1424433_at	Msrb	NM_029619	methionine sulfoxide reductase B	27166.1	ENSMUSG00000023094	27166	0.983496	0.839859	1.53506	1.44e-11	1.13098	0.463069	0.85222	0.332114	0.885001	0.243613	0.441739	3.07e-05
1424455_at	Gprasp1	NM_001004359	G protein-coupled receptor associated sorting protein 1	27062.1	ENSMUSG00000043384	271980	1.03974	0.58853	1.0294	0.572102	0.971514	0.858909	0.95905	0.7895	0.521891	9.15e-13	0.433491	6.44e-06
1424471_at	Rapgef3	NM_144850	Rap guanine nucleotide exchange factor (GEF) 3	24028.1	ENSMUSG00000022469	24028	1.04063	0.780281	0.94538	0.695529	0.493241	0.00899263	1.1381	0.593614	1.01723	0.907467	0.642759	0.1287
1424477_at	BC019731	NM_144914	cDNA sequence BC019731	46582.1	ENSMUSG00000036687	46582	1.61603	7.5e-10	0.714165	1.29e-05	0.883757	0.477076	1.75544	0.000419564	0.416191	8.79e-12	0.389281	3.54e-06
1424511_at	Stk6	NM_011497	serine/threonine kinase 6	11738.1	---	249363	1.03706	0.563545	0.90433	0.0176655	0.860768	0.301369	1.09437	0.515786	0.454034	8.88e-16	0.576757	0.000526644
1424518_at	2310016F22Rik	NM_173743	RIKEN cDNA 2310016F22 gene	28305.1	ENSMUSG00000051925	243758	1.127	0.39633	0.737177	0.0344833	0.66614	0.128715	1.87236	0.00782152	1.10031	0.516478	9.83073	0
1424521_at	1110060O18Rik	NM_026846	RIKEN cDNA 1110060O18 gene	32646.1	ENSMUSG00000026197	32646	0.973283	0.790901	1.07247	0.403956	0.99196	0.964695	1.07425	0.678505	2.61919	0	1.7062	0.00361097
1424524_at	1200002N14Rik	NM_027878	RIKEN cDNA 1200002N14 gene	35450.1	ENSMUSG00000020057	35450	1.00334	0.981711	1.01142	0.937266	1.0844	0.769912	1.1394	0.606364	1.01534	0.917507	2.22564	0.00679647
1424542_at	S100a4	NM_011311	S100 calcium binding protein A4	3925.1	ENSMUSG00000001020	3925	0.976432	0.869766	1.0119	0.934658	0.905989	0.721293	0.905976	0.697178	1.31536	0.0627694	3.10006	6.37e-05
1424556_at	Pycr1	NM_144795	pyrroline-5-carboxylate reductase 1	33650.1	ENSMUSG00000025140	127731	1.03193	0.622449	0.969992	0.42351	0.9383	0.65065	0.869505	0.311497	0.776401	0.000967989	0.454139	6.85e-07
1424560_at	Pstpip1	NM_011193	proline-serine-threonine phosphatase-interacting protein 1	2534.1	ENSMUSG00000032322	2534	1.04988	0.734565	2.71752	1.55e-15	12.4027	0	2.09144	0.0017805	7.79873	0	17.1253	0
1424594_at	---	---	---	20973.2	---	---	0.800585	0.0602341	0.433346	1.5e-09	0.31632	2.98e-06	0.862171	0.486187	0.964624	0.806787	0.594766	0.0402783
1424596_s_at	Lmcd1	NM_144799	LIM and cysteine-rich domains 1	200426.1	ENSMUSG00000030250	234441	0.95151	0.732186	1.00053	0.997061	0.510003	0.0150848	0.518531	0.00953825	1.01484	0.920172	0.497527	0.017882
1424617_at	Ifi35	NM_027320	interferon-induced protein 35	45558.1	ENSMUSG00000010358	45558	0.938944	0.463017	1.22735	0.000481486	1.39282	0.0532488	1.2203	0.232927	1.6124	6.37e-07	3.21003	4.35e-12
1424618_at	Hpd	NM_008277	4-hydroxyphenylpyruvic acid dioxygenase	6584.1	ENSMUSG00000029445	6584	0.933254	0.616278	2.44333	0	4.63165	4.44e-16	1.8212	0.00208382	4.74371	0	6.03076	0
1424629_at	Brca1	NM_009764	breast cancer 1	1889.1	ENSMUSG00000017146	244975	1.10374	0.137065	0.884073	0.00519208	0.861977	0.327114	1.04841	0.743298	0.426494	0	0.558739	0.000464221
1424630_a_at	Brca1	NM_009764	breast cancer 1	1889.1	ENSMUSG00000017146	244975	1.32691	0.000550035	0.930327	0.221115	0.940539	0.722138	1.05714	0.735544	0.339966	2.22e-16	0.612824	0.0105554
1424692_at	2810055F11Rik	NM_026038	RIKEN cDNA 2810055F11 gene	78025.1	ENSMUSG00000019718	286120	1.09958	0.509911	0.94928	0.718275	0.805841	0.432833	1.02274	0.929052	1.33809	0.0468103	2.22608	0.00457112
1424713_at	Calml4	NM_138304	calmodulin-like 4	28623.1	ENSMUSG00000032246	28623	1.0262	0.654193	0.911207	0.00333725	0.911424	0.494541	1.12116	0.39415	0.331055	0	0.36067	1.1e-12
1424735_at	Slc25a25	NM_146118	solute carrier family 25 (mitochondrial carrier, phosphate carrier), member 25	37395.1	ENSMUSG00000026819	37395	1.05545	0.583102	3.47026	0	5.14247	0	1.38975	0.0781261	2.49389	0	3.5354	3.23e-11
1424737_at	Thrsp	NM_009381	thyroid hormone responsive SPOT14 homolog (Rattus)	28585.2	ENSMUSG00000035686	28585	0.885256	0.0525167	2.54299	0	2.49817	2.13e-11	1.01915	0.8902	1.6121	2.91e-09	1.90935	4e-06
1424759_at	Arrdc4	NM_025549	arrestin domain containing 4	41446.1	ENSMUSG00000042659	251199	1.07814	0.533689	0.913965	0.524926	0.884223	0.568444	0.867663	0.484768	2.56148	9.39e-13	1.44302	0.0862841
1424775_at	Oas1a	NM_145211	2'-5' oligoadenylate synthetase 1A	14301.1	ENSMUSG00000054261	14301	0.803368	0.052769	1.03691	0.670529	1.09179	0.653856	1.19581	0.330433	1.09029	0.45703	5.79159	0
1424785_at	Angptl6	NM_145154	angiopoietin-like 6	34019.1	ENSMUSG00000038742	34019	0.836052	0.117864	0.94762	0.608312	0.943861	0.782027	0.890458	0.557327	2.63969	0	1.96254	0.000843961
1424796_at	1700054N08Rik	---	RIKEN cDNA 1700054N08 gene	157746.1	---	157746	1.07169	0.615324	0.733332	0.0281316	0.618881	0.078887	0.760387	0.274781	1.0127	0.931609	0.488523	0.0150007
1424880_at	Trib1	NM_144549	tribbles homolog 1 (Drosophila)	40298.1	ENSMUSG00000032501	40298	0.928232	0.51803	0.547991	1e-08	0.643606	0.0522856	0.963195	0.855174	0.502382	2.46e-06	0.345906	6.43e-05
1424885_at	A630065K24Rik	NM_144810	RIKEN cDNA A630065K24 gene	39723.1	ENSMUSG00000042115	39723	0.711299	1.67e-05	0.332218	0	0.301062	9.39e-09	0.628574	0.00971744	0.998198	0.987946	0.35048	1.48e-06
1424886_at	Ptprd	---	Protein tyrosine phosphatase, receptor type, D	89191.1	---	184021	0.880995	0.38371	1.06578	0.622196	0.921232	0.765294	0.804381	0.390499	0.495279	1.46e-06	0.507866	0.0217896
1424896_at	Gpr85	NM_145066	G protein-coupled receptor 85	44103.1	ENSMUSG00000048216	167625	1.08998	0.454375	0.586271	4.72e-05	0.480343	0.00292046	0.811362	0.348025	0.846497	0.222907	0.554205	0.0276019
1424917_a_at	D11Ertd498e	NM_145940	DNA segment, Chr 11, ERATO Doi 498, expressed	35817.1	ENSMUSG00000041895	35817	1.1478	0.23212	0.662822	0.000859095	1.07497	0.757677	1.52685	0.0485839	0.433226	1.25e-08	0.549833	0.0282184
1424921_at	Brd4 /// Bst2	NM_020508	bromodomain containing 4 /// bone marrow stromal cell antigen 2	143755.2	ENSMUSG00000024002	253518	0.599201	0.000240009	1.05429	0.680539	1.11477	0.65995	1.08312	0.73318	4.49367	0	8.08776	0
1424936_a_at	Dnahc8	NM_013811	dynein, axonemal, heavy chain 8	108242.1	ENSMUSG00000033826	254797	0.942154	0.568025	0.919004	0.417086	0.62447	0.0362576	0.873429	0.508083	0.779521	0.0891576	0.15888	2.23e-11
1424937_at	2310076L09Rik	NM_025874	RIKEN cDNA 2310076L09 gene	22926.1	ENSMUSG00000011305	254985	1.00594	0.967472	2.54567	3.4e-11	4.71459	6.8e-09	1.39499	0.18869	1.02195	0.882601	2.42628	0.00270803
1424946_a_at	1300002C08Rik	NM_026182	RIKEN cDNA 1300002C08 gene	45125.1	ENSMUSG00000027601	45125	1.00943	0.9321	1.10008	0.395555	1.14159	0.563517	1.02855	0.897369	2.03683	9.51e-07	1.80362	0.00994517
1424971_at	2600001J17Rik	NM_027411	RIKEN cDNA 2600001J17 gene	3626.1	ENSMUSG00000020245	194368	1.05944	0.547662	0.877377	0.161953	0.883328	0.531372	1.12323	0.524275	0.420082	2.14e-09	0.470008	0.000858462
1424976_at	Rhov	NM_145530	ras homolog gene family, member V	120274.1	ENSMUSG00000034226	120274	0.930613	0.621013	1.07889	0.597789	1.56772	0.0986034	1.01168	0.963488	1.03341	0.823509	2.04798	0.0142658
1424982_a_at	2700078E11Rik	---	RIKEN cDNA 2700078E11 gene	31319.1	---	259026	1.06499	0.522417	1.13435	0.160588	1.13683	0.501512	1.0616	0.742959	2.17706	1.88e-08	1.08596	0.682791
1424983_a_at	2700078E11Rik	---	RIKEN cDNA 2700078E11 gene	31319.1	---	259026	0.965088	0.733663	1.26919	0.0144897	1.15717	0.436537	0.978934	0.906491	2.33841	8.7e-12	1.20263	0.348788
1424988_at	Mylip	NM_153789	myosin regulatory light chain interacting protein	212855.1	ENSMUSG00000038175	212855	1.27469	0.0152305	0.238435	0	0.542005	0.00566834	1.88345	0.000608121	0.896137	0.349589	2.39905	1.03e-05
1425015_at	Ephb2	NM_010142	Eph receptor B2	4652.1	---	250981	0.937159	0.529103	0.616787	2.93e-05	0.524859	0.00388225	0.947264	0.783927	0.336805	0	0.372292	9.12e-05
1425016_at	Ephb2	NM_010142	Eph receptor B2	4652.1	---	250981	0.892687	0.116572	0.727555	3.97e-10	0.606163	0.00559604	0.968578	0.846679	0.277669	0	0.368739	9.79e-07
1425065_at	Oas2	NM_145227	2'-5' oligoadenylate synthetase 2	7703.1	---	260926	1.14688	0.336194	1.05803	0.69586	1.37032	0.215777	1.51862	0.0811484	1.01119	0.938799	17.6736	0
1425074_at	Wrn	NM_011721	Werner syndrome homolog (human)	15446.2	ENSMUSG00000031583	228805	0.869456	0.14055	0.984387	0.855307	0.93649	0.760798	0.933356	0.733814	0.445421	1.88e-09	0.600405	0.0341978
1425075_at	C430014D17Rik	NM_139304	RIKEN cDNA C430014D17 gene	103389.1	ENSMUSG00000042390	270999	2.09225	0	0.959962	0.584593	1.0448	0.809235	0.991825	0.962391	0.796206	0.0218571	0.979917	0.916416
1425092_at	A830016G23Rik	---	RIKEN cDNA A830016G23 gene	40247.1	---	234715	1.15821	0.28995	0.845962	0.16335	0.791269	0.377331	0.77695	0.308365	0.573307	0.00015956	0.371617	0.000730317
1425099_a_at	Arntl	NM_007489	aryl hydrocarbon receptor nuclear translocator-like	12177.2	ENSMUSG00000055116	12177	1.02614	0.782437	0.995878	0.951623	0.868614	0.466295	0.911482	0.609783	2.19103	7.62e-12	1.79075	0.00205214
1425106_a_at	Wars	NM_011710	tryptophanyl-tRNA synthetase	38433.2	ENSMUSG00000021266	38433	1.2856	0.00122551	1.18002	0.0100242	1.37102	0.0676012	1.20482	0.267518	2.28103	2.24e-14	1.51303	0.0226553
1425115_at	Rbbp6	NM_011247	retinoblastoma binding protein 6	127823.1	ENSMUSG00000030779	4480	0.909751	0.379402	0.599898	0.000215435	0.511279	0.00960511	1.06036	0.800509	0.49414	1.56e-06	0.590837	0.0620759
1425119_at	Oas1b	NM_011853	2'-5' oligoadenylate synthetase 1B	37131.1	ENSMUSG00000029605	233471	1.00068	0.996272	0.999918	0.999548	1.01546	0.955822	1.02284	0.928935	1.01358	0.926871	2.55545	0.00150011
1425122_at	ORF9	NM_020622	open reading frame 9	52977.1	ENSMUSG00000022938	327932	1.01233	0.932811	1.41994	0.0148903	6.68818	2.67e-13	1.16848	0.538631	1.02419	0.871117	2.91728	0.000288446
1425144_at	Klk11	NM_010640	kallikrein 11	104394.1	ENSMUSG00000044485	---	1.00498	0.972734	1.29855	0.0699821	2.06575	0.00862063	1.03577	0.889589	1.04966	0.741914	1.36509	0.291366
1425181_at	3110007P09Rik	NM_144906	RIKEN cDNA 3110007P09 gene	45921.1	ENSMUSG00000028524	238094	0.956097	0.685349	0.851921	0.114392	0.834878	0.39282	0.861204	0.450091	0.717694	0.00752266	0.450064	0.00100339
1425182_x_at	Klk9 /// Klk22	NM_010114	kallikrein 9 /// kallikrein 22	200410.1	ENSMUSG00000038825	347419	1.08947	0.257207	2.76605	0	2.22248	2.84e-07	1.03696	0.819476	5.29748	0	2.47293	1.54e-08
1425215_at	Gpr43	NM_146187	G protein-coupled receptor 43	97338.1	ENSMUSG00000051314	97338	0.900325	0.249539	0.398151	0	0.340814	1.04e-07	0.897375	0.525937	0.577666	2.31e-06	0.47412	0.000264164
1425216_at	Gpr43	NM_146187	G protein-coupled receptor 43	97338.1	ENSMUSG00000051314	97338	0.947747	0.485678	0.389615	0	0.342665	9.08e-09	0.952092	0.759436	0.475645	5.48e-11	0.537937	0.000873899
1425233_at	2210407C18Rik	NM_144544	RIKEN cDNA 2210407C18 gene	58038.1	ENSMUSG00000037145	58038	1.21178	0.00741075	0.906256	0.124585	0.758822	0.094039	1.58755	0.00223846	0.0589172	0	0.109056	0
1425248_a_at	Tyro3	NM_019392	TYRO3 protein tyrosine kinase 3	2901.3	ENSMUSG00000027298	2901	1.13475	0.368327	0.90958	0.510617	0.587417	0.0390839	1.36569	0.173467	1.89723	1.09e-05	2.76257	1.74e-05
1425249_a_at	Tyro3	NM_019392	TYRO3 protein tyrosine kinase 3	2901.3	ENSMUSG00000027298	2901	1.02179	0.874481	0.998442	0.991361	0.914466	0.735287	1.40867	0.158118	1.09019	0.556855	3.01801	1.28e-05
1425274_at	---	---	---	3088.2	---	---	0.823942	0.00904563	2.28555	0	2.22541	0.000134947	0.700579	0.107492	1.93571	2.29e-08	1.43951	0.112626
1425281_a_at	Dsip1	NM_010286	delta sleep inducing peptide, immunoreactor	22216.2	ENSMUSG00000031431	22216	0.933552	0.361752	2.07878	0	2.47598	2.29e-08	1.27918	0.132378	1.56664	1.32e-07	1.70575	0.00232631
1425284_a_at	Rab27a	NM_023635	RAB27A, member RAS oncogene family	34867.2	ENSMUSG00000032202	34867	1.03296	0.730134	1.6875	1.32e-12	2.22914	6.84e-05	1.07638	0.720058	1.15343	0.303996	1.63788	0.0234492
1425285_a_at	Rab27a	NM_023635	RAB27A, member RAS oncogene family	34867.2	ENSMUSG00000032202	34867	0.983848	0.899037	2.08244	1.98e-13	3.21884	4.35e-07	1.53626	0.0660418	1.01489	0.919897	2.27287	0.00101959
1425287_at	Zfp189	NM_145547	zinc finger protein 189	186994.1	ENSMUSG00000039634	186994	1.20902	0.152204	6.37997	0	5.3913	1.78e-15	0.893975	0.63292	1.26201	0.10972	1.69502	0.0333478
1425293_a_at	1500031H04Rik	NM_025893	RIKEN cDNA 1500031H04 gene	23671.1	ENSMUSG00000031428	23671	0.919704	0.332284	0.999457	0.99286	0.751579	0.118661	0.818022	0.243585	0.492686	3.42e-10	0.443583	8.46e-05
1425304_s_at	Prima1	NM_133364	proline rich membrane anchor 1	217019.1	ENSMUSG00000041669	217019	0.979809	0.888376	0.944449	0.692091	0.815545	0.385243	1.01538	0.943989	2.06338	4.86e-07	1.74694	0.0145246
1425344_at	4430402O11Rik	NM_026272	RIKEN cDNA 4430402O11 gene	37392.1	ENSMUSG00000000056	291832	0.86997	0.168026	1.10922	0.33876	0.832028	0.416525	1.03928	0.853455	0.643798	0.00277065	0.482435	0.00511562
1425351_at	Npn3	NM_029688	neoplastic progression 3	181594.1	ENSMUSG00000032802	218639	1.06404	0.619299	1.42385	1.2e-05	1.35059	0.112953	0.959026	0.822485	2.5272	0	2.07812	0.000138849
1425362_at	Hrbl	NM_145566	HIV-1 Rev binding protein-like	35097.1	ENSMUSG00000029722	260869	0.954133	0.664378	0.597755	8.48e-05	0.654469	0.119742	0.708758	0.170442	0.694933	0.0108042	0.444633	0.0059087
1425374_at	Oas3	NM_145226	2'-5' oligoadenylate synthetase 3	204887.1	ENSMUSG00000032661	204887	0.887218	0.391891	0.846742	0.24734	1.0577	0.817514	1.1178	0.626717	1.24547	0.10958	2.3827	0.000234444
1425381_a_at	Trfr2	NM_015799	transferrin receptor 2	21757.2	ENSMUSG00000029716	21757	0.716372	0.0204906	0.81907	0.155599	0.701268	0.183227	1.07073	0.779496	1.3459	0.0433268	2.24561	0.00174423
1425396_a_at	Lck	NM_010693	lymphocyte protein tyrosine kinase	142.1	ENSMUSG00000000409	293753	1.08851	0.559723	1.13381	0.371112	1.23959	0.409848	1.42498	0.14685	1.78747	7.98e-05	5.72701	3.08e-13
1425428_at	Hif3a	NM_016868	hypoxia inducible factor 3, alpha subunit	214947.1	ENSMUSG00000004328	354757	0.781774	0.0788683	4.06109	0	3.7379	5.12e-08	1.20842	0.444514	3.16823	0	2.1635	0.00430165
1425479_at	Smyd5	NM_144918	SET and MYND domain containing 5	1196.1	ENSMUSG00000033706	219946	0.93031	0.520804	1.09342	0.346409	1.04821	0.812664	0.940229	0.74524	2.28255	2.35e-13	1.53404	0.0323225
1425480_at	Cnot6l	NM_144910	CCR4-NOT transcription complex, subunit 6-like	28374.1	ENSMUSG00000034724	28374	1.02661	0.656421	0.63624	0	0.540964	6.57e-06	0.846533	0.203778	0.476899	0	0.46897	1.22e-07
1425506_at	Mylk	NM_139300	myosin, light polypeptide kinase	27680.1	ENSMUSG00000022836	33360	0.99885	0.993686	1.00304	0.983224	1.04373	0.877227	1.01605	0.949936	1.07587	0.619544	2.79153	0.000433718
1425518_at	Rapgef4	NM_019688	Rap guanine nucleotide exchange factor (GEF) 4	196153.2	ENSMUSG00000049044	196153	1.05826	0.398677	0.922063	0.0756761	0.981508	0.909961	0.909975	0.555039	0.42869	0	0.444047	1.72e-05
1425529_s_at	D19Wsu162e	NM_146099	DNA segment, Chr 19, Wayne State University 162, expressed	220363.1	ENSMUSG00000047731	329895	0.954453	0.620112	2.02008	0	2.00722	0.000250443	1.12292	0.54591	2.15362	3.99e-12	2.34914	1.56e-05
1425560_a_at	S100a16	NM_026416	S100 calcium binding protein A16	140330.1	ENSMUSG00000053566	331185	0.994611	0.970366	1.09502	0.529269	1.06334	0.824595	1.04603	0.859022	1.1545	0.32445	5.03164	1.34e-08
1425603_at	0610011I04Rik	NM_025326	RIKEN cDNA 0610011I04 gene	153276.1	ENSMUSG00000023367	27061	1.73518	5.37e-12	1.0213	0.75441	1.34209	0.0718181	1.90892	2.68e-05	0.448243	0	1.65929	0.00264559
1425646_at	---	---	---	211595.1	---	---	0.936085	0.47474	0.812381	0.00282745	0.590152	0.00942798	0.614754	0.010223	0.583039	4.08e-06	0.476208	0.000758799
1425649_at	Slc39a14	NM_144808	solute carrier family 39 (zinc transporter), member 14	44087.1	ENSMUSG00000022094	270647	0.994427	0.969345	1.59795	0.00115032	5.37958	8.9e-11	1.56642	0.0765538	1.46686	0.0092179	4.33929	3.55e-07
1425656_a_at	Baiap2	NM_130862	brain-specific angiogenesis inhibitor 1-associated protein 2	197534.2	ENSMUSG00000025372	197534	0.638336	5.52e-06	2.09083	0	1.60579	0.00797936	0.776509	0.166337	2.435	2.18e-12	1.06972	0.731699
1425660_at	Btbd3	NM_145534	BTB (POZ) domain containing 3	153405.1	ENSMUSG00000027283	153405	1.03453	0.811575	2.14805	9.02e-09	1.25062	0.356808	0.83657	0.449898	1.31688	0.060847	0.558074	0.0397434
1425676_a_at	Elovl1	NM_019422	elongation of very long chain fatty acids (FEN1/Elo2, SUR4/Elo3, yeast)-like 1	29492.2	ENSMUSG00000006390	282096	1.03293	0.685917	1.07104	0.263381	1.28079	0.137763	1.34085	0.0673239	1.75113	2.99e-09	2.06044	1.82e-05
1425678_a_at	Snrk	NM_133741	SNF related kinase	200461.2	ENSMUSG00000038145	257989	1.01503	0.86048	0.588045	9.3e-14	0.347928	3.66e-07	1.05696	0.748479	0.335452	0	0.363268	3.75e-06
1425719_a_at	Nmi	NM_019401	N-myc (and STAT) interactor	7491.1	ENSMUSG00000026946	7491	1.1421	0.114654	0.891705	0.104544	0.948129	0.756431	1.40286	0.0355812	1.11966	0.332131	2.04542	2.68e-05
1425739_at	Pld1	NM_008875	phospholipase D1	214491.1	---	212039	1.30021	0.0527004	1.40123	0.00608411	2.51244	0.000184059	1.76729	0.0176261	1.09173	0.526236	1.26197	0.411314
1425742_a_at	Tgfb1i4	NM_009366	transforming growth factor beta 1 induced transcript 4	20927.2	ENSMUSG00000022010	153272	1.38218	8.39e-08	0.368902	0	0.442711	4.3e-09	1.24276	0.097506	0.518376	0	0.670629	0.00413288
1425746_at	D730039F16Rik	---	RIKEN cDNA D730039F16 gene	215255.1	---	215255	0.933101	0.528067	0.851064	0.0422208	0.538716	0.00361113	0.8305	0.328635	0.826969	0.190967	0.338396	7.44e-06
1425750_a_at	Jak3	NM_010589	Janus kinase 3	4181.2	ENSMUSG00000031805	249645	1.0025	0.9863	1.00084	0.995354	1.3699	0.25502	3.2808	1.97e-06	1.00694	0.962499	1.37647	0.279792
1425764_a_at	Bcat2	NM_009737	branched chain aminotransferase 2, mitochondrial	24210.2	ENSMUSG00000030826	24210	1.04951	0.73966	0.970239	0.834003	0.854406	0.57037	0.832816	0.470715	2.193	8.07e-08	0.86056	0.611142
1425789_s_at	Anxa8	NM_013473	annexin A8	207074.1	ENSMUSG00000021950	3267	1.01236	0.932612	1.0031	0.982878	1.59164	0.0933333	2.87611	3.01e-05	1.02029	0.891319	27.3085	0
1425815_a_at	Hmmr	NM_013552	hyaluronan mediated motility receptor (RHAMM)	116997.2	ENSMUSG00000020330	116997	1.04514	0.5009	0.92167	0.0676652	0.864611	0.359718	1.04985	0.746996	0.35278	0	0.459074	1.15e-05
1425826_a_at	Sorbs1	NM_009166	sorbin and SH3 domain containing 1	29030.2	ENSMUSG00000025006	210815	0.914865	0.222377	0.968619	0.530778	0.966387	0.842658	1.00855	0.958938	2.1136	1.49e-13	1.82633	0.000503153
1425837_a_at	Ccrn4l	NM_009834	CCR4 carbon catabolite repression 4-like (S. cerevisiae)	86541.2	ENSMUSG00000023087	86541	1.19735	0.00318115	3.81879	0	2.75459	1.05e-13	0.926793	0.57432	3.26698	0	2.06723	1.33e-07
1425853_s_at	Prlr	NM_008932	prolactin receptor	2752.3	ENSMUSG00000005268	10516	1.01299	0.92931	1.41817	0.0140178	1.53805	0.113447	0.986089	0.955959	0.952845	0.743083	0.495716	0.0174194
1425860_x_at	Cklf	NM_029295	chemokine-like factor	46021.3	ENSMUSG00000031874	269219	1.10279	0.46103	0.971809	0.831871	0.889472	0.614985	1.03882	0.86041	0.436354	9.3e-09	0.642481	0.0894768
1425861_x_at	Cacna2d1	NM_009784	calcium channel, voltage-dependent, alpha2/delta subunit 1	30841.3	ENSMUSG00000040118	173392	0.996465	0.958711	0.946801	0.202483	1.04566	0.78788	0.869263	0.38689	0.472347	2.22e-16	0.305108	3.56e-09
1425886_at	Fev	NM_153111	FEV (ETS oncogene family)	150496.1	ENSMUSG00000055197	150496	1.10978	0.107917	0.741457	1.7e-12	0.733846	0.0426895	1.06072	0.680597	0.469598	0	0.445062	1.61e-06
1425895_a_at	Idb1	NM_010495	inhibitor of DNA binding 1	444.2	ENSMUSG00000042745	444	0.947028	0.349472	0.571654	0	0.416177	4.44e-10	0.984532	0.905216	0.711771	4e-06	0.718263	0.0175537
1425913_a_at	2810022L02Rik	NM_144882	RIKEN cDNA 2810022L02 gene	27691.2	ENSMUSG00000038305	159989	0.990989	0.93797	0.835958	0.211071	0.631354	0.0469569	1.20845	0.356358	0.792335	0.1142	0.376103	0.000262473
1425934_a_at	B4galt4	NM_019804	UDP-Gal:betaGlcNAc beta 1,4-galactosyltransferase, polypeptide 4	182377.2	ENSMUSG00000022793	182377	0.863489	0.0673384	0.613122	2.42e-09	0.568349	0.00161966	0.824759	0.243176	0.291884	0	0.301327	5.95e-09
1425941_a_at	BC025462	NM_145946	cDNA sequence BC025462	219586.1	ENSMUSG00000039187	349493	1.29096	0.0418592	0.937194	0.620968	1.02497	0.916686	0.835609	0.427303	1.01387	0.92547	0.463109	0.00550125
1425987_a_at	Kcnma1	NM_010610	potassium large conductance calcium-activated channel, subfamily M, alpha member 1	4123.3	---	343607	1.02725	0.853349	0.913984	0.47446	1.16538	0.570195	1.10314	0.696406	1.0289	0.846634	2.03026	0.0121928
1426014_a_at	Mucdhl	NM_028069	mucin and cadherin like	29080.1	ENSMUSG00000025497	29080	1.10405	0.496091	1.04728	0.741322	1.10188	0.709065	1.21168	0.431224	1.0248	0.867924	3.97085	1.74e-08
1426045_at	Kng1	NM_023125	kininogen 1	MmAffx.1.15	ENSMUSG00000022875	2160	1.00194	0.989356	1.00281	0.984479	1.04677	0.868868	1.00169	0.99469	1.0167	0.910315	24.0622	0
1426063_a_at	Gem	NM_010276	GTP binding protein (gene overexpressed in skeletal muscle)	4362.2	ENSMUSG00000028214	247486	1.50303	0.00261225	2.34621	0	3.2155	4.39e-06	1.15605	0.565818	1.13614	0.348145	1.85603	0.0325699
1426068_at	Slc7a4	NM_144852	solute carrier family 7 (cationic amino acid transporter, y+ system), member 4	99143.1	ENSMUSG00000022756	298878	0.706289	0.00644803	1.03787	0.727799	0.967709	0.865595	0.879549	0.487845	2.15093	4.05e-09	1.05699	0.783501
1426081_a_at	Dio2	NM_010050	deiodinase, iodothyronine, type II	21389.2	---	21389	0.96212	0.778449	1.18286	0.217705	0.848943	0.512613	0.490112	0.00321162	1.1793	0.262926	4.58003	1.22e-11
1426095_a_at	Tnfrsf22	NM_023680	tumor necrosis factor receptor superfamily, member 22	156947.2	ENSMUSG00000010751	261384	1.07078	0.638303	1.00206	0.988639	0.886174	0.662584	1.00219	0.993095	1.12113	0.433726	2.46534	0.00226196
1426098_a_at	Cast	NM_009817	calpastatin	29163.3	ENSMUSG00000021585	29163	0.880959	0.295179	1.07488	0.466813	1.34783	0.18709	1.04918	0.826005	1.57757	0.000167564	3.56722	2.94e-09
1426133_a_at	1500032H18Rik	---	RIKEN cDNA 1500032H18 gene	30851.1	---	63984	1.02357	0.810496	1.06624	0.449817	1.13803	0.490893	1.17405	0.367699	0.987786	0.918235	2.33122	5.09e-06
1426188_s_at	BC005685	---	cDNA sequence BC005685	MmAffx.1.25	---	---	0.981539	0.752189	2.60347	0	2.83189	5.35e-14	1.0299	0.834972	3.50788	0	2.84867	1.27e-13
1426210_x_at	Adprtl3	NM_145619	ADP-ribosyltransferase (NAD+, poly (ADP-ribose polymerase)-like 3	23981.1	ENSMUSG00000023249	273659	1.26131	0.0834714	0.951929	0.720761	1.0318	0.900393	1.18901	0.460115	1.80831	9.48e-08	3.62562	3.5e-08
1426215_at	---	---	---	12906.1	---	---	0.965332	0.545712	0.967495	0.181522	0.96321	0.743282	0.524417	2.35e-07	0.287305	0	0.220348	0
1426218_at	Glcci1	NM_133236	glucocorticoid induced transcript 1	27320.1	ENSMUSG00000029638	210787	0.828224	0.0223206	0.422017	0	0.45594	0.000122883	0.843222	0.340672	0.523045	1.97e-11	0.530318	0.00272113
1426221_at	Loh11cr2a	NM_026372	loss of heterozygosity, 11, chromosomal region 2, gene A homolog (human)	34060.1	ENSMUSG00000023186	290950	1.16057	0.306	1.00301	0.983363	2.64282	0.000355783	5.13769	3.14e-11	1.01874	0.899645	3.54696	1.46e-05
1426255_at	Nefl	NM_010910	neurofilament, light polypeptide	1956.1	---	1956	0.90622	0.108482	0.727319	0	0.64934	0.00196598	0.863446	0.272204	0.38344	0	0.278284	1.55e-15
1426260_a_at	Ugt1a10 /// Ugt1a1 /// Ugt1a5 /// Ugt1a6 /// Ugt1a2 /// Ugt1a12 /// Ugt1a9 /// Ugt1a13	NM_013701	UDP glycosyltransferase 1 family, polypeptide A10 /// UDP-glucuronosyltransferase 1 family, member 1 /// UDP glycosyltransferase 1 family, polypeptide A5 /// UDP glycosyltransferase 1 family, polypeptide A6 /// UDP-glucuronosyltransferase 1 family, member	42472.3	ENSMUSG00000026294	300095	1.02079	0.887323	1.00449	0.97519	1.01048	0.969939	1.00251	0.992093	3.08274	1.91e-14	2.99343	0.000205576
1426276_at	Ifih1	NM_027835	interferon induced with helicase C domain 1	21551.1	ENSMUSG00000026896	136224	0.836434	0.210643	0.895043	0.437599	0.872102	0.594061	1.69111	0.0233723	1.01915	0.897458	8.44683	0
1426286_at	---	---	---	86482.1	---	---	0.97336	0.819271	1.54944	7.71e-05	1.36126	0.165379	1.05541	0.801787	2.02749	5.03e-11	1.67745	0.0228818
1426301_at	Alcam	NM_009655	activated leukocyte cell adhesion molecule	2877.1	ENSMUSG00000022636	288282	0.902637	0.108893	0.885748	0.00307447	0.862907	0.360668	0.644813	0.00556932	0.375213	0	0.53654	0.000468443
1426306_a_at	Maged2	NM_030700	melanoma antigen, family D, 2	22575.2	ENSMUSG00000025268	22575	0.925117	0.394974	1.03486	0.621588	1.07549	0.685369	0.816776	0.249948	0.381871	1.19e-12	0.345785	1.32e-06
1426317_at	Stard6	NM_029019	StAR-related lipid transfer (START) domain containing 6	83623.1	ENSMUSG00000045048	83623	1.00937	0.943084	0.799779	0.0969074	0.990389	0.967827	0.884731	0.591512	0.975923	0.868305	0.486961	0.00995192
1426343_at	1300006C19Rik	---	RIKEN cDNA 1300006C19 gene	29697.1	---	296158	0.988026	0.848115	1.89705	0	1.8346	1.71e-05	1.00948	0.947654	2.38259	0	2.08873	3.46e-07
1426349_s_at	Tmpo	NM_011605	thymopoietin	124.6	ENSMUSG00000019961	159684	0.957619	0.483006	0.842453	2.79e-06	0.837314	0.202383	1.05696	0.68007	0.384532	0	0.517949	1.69e-05
1426356_at	6330578E17Rik	NM_198006	RIKEN cDNA 6330578E17 gene	28085.1	ENSMUSG00000026112	28085	1.04145	0.685965	1.18035	0.066287	1.07122	0.698291	0.889961	0.499615	2.13846	4.01e-10	1.37022	0.0872677
1426383_at	Cry2	NM_009963	cryptochrome 2 (photolyase-like)	39085.1	ENSMUSG00000027226	254181	0.722246	0.000701042	4.60181	0	2.72499	7.19e-10	0.828899	0.270385	1.45237	0.000204566	0.869897	0.458869
1426411_a_at	Strbp	NM_009261	spermatid perinuclear RNA binding protein	30670.2	ENSMUSG00000026915	237095	0.957378	0.631953	1.96368	0	1.84014	0.000494224	0.958739	0.812097	2.32489	7.78e-13	1.43306	0.0572406
1426412_at	Neurod1	NM_010894	neurogenic differentiation 1	4636.1	ENSMUSG00000034701	4636	0.896484	0.0853335	0.649612	0	0.634865	0.00237898	1.03618	0.79841	0.483391	0	0.562953	0.000302661
1426415_a_at	Trim25	NM_009546	tripartite motif protein 25	4973.2	---	248445	1.14466	0.180364	1.27495	0.00424062	1.19031	0.380953	1.05752	0.768887	1.35359	0.00462575	2.07515	0.000213473
1426434_at	1200015A22Rik	NM_028766	RIKEN cDNA 1200015A22 gene	38801.1	ENSMUSG00000030095	38801	0.933623	0.553948	0.821781	0.0267764	0.921727	0.686503	1.07036	0.716813	2.89837	2.22e-16	2.0329	0.00027541
1426441_at	Slc11a2	NM_008732	solute carrier family 11 (proton-coupled divalent metal ion transporters), member 2	1304.2	ENSMUSG00000023030	234608	0.962198	0.779963	0.968782	0.824507	0.401186	0.000675552	0.920066	0.728982	1.23483	0.151923	0.909268	0.733685
1426452_a_at	Rsb30	NM_029494	RAB30, member RAS oncogene family	26935.1	ENSMUSG00000030643	245675	1.14077	0.344124	0.957521	0.758555	1.08918	0.707732	1.08686	0.69825	1.834	2.99e-05	2.2789	0.000186978
1426510_at	C330023F11Rik	NM_178653	RIKEN cDNA C330023F11 gene	136458.1	ENSMUSG00000038936	136458	1.0519	0.625397	1.13065	0.207397	0.907176	0.611722	0.950001	0.776348	2.05592	1.36e-09	1.18102	0.395972
1426516_a_at	Lpin1	NM_015763	lipin 1	28548.2	ENSMUSG00000020593	153625	0.976899	0.727837	3.31107	0	3.02422	2.78e-14	1.11661	0.467909	0.701124	3.41e-05	0.959213	0.803959
1426517_at	Gnaz	NM_010311	guanine nucleotide binding protein, alpha z subunit	32595.1	ENSMUSG00000033507	32595	1.01947	0.828704	0.389712	0	0.26914	8.49e-09	0.970474	0.873205	0.674502	1.31e-06	0.667175	0.0648366
1426526_s_at	Ovgp1	NM_007696	oviductal glycoprotein 1	5110.1	ENSMUSG00000000561	298812	1.37441	0.0274398	0.983749	0.909541	1.19709	0.506909	0.927938	0.767569	1.0348	0.816397	2.09763	0.0093278
1426530_a_at	Klhl5	NM_175174	kelch-like 5 (Drosophila)	10281.1	ENSMUSG00000054920	10281	1.01071	0.931151	0.822729	0.104464	0.797729	0.291345	0.951728	0.802337	0.496071	7.07e-07	0.762932	0.232631
1426545_at	D230019K20Rik	NM_144812	RIKEN cDNA D230019K20 gene	22829.1	ENSMUSG00000047888	131328	0.973812	0.732065	0.825348	0.0051191	0.811715	0.326121	0.938164	0.745555	0.698606	0.00138276	0.492405	0.0031543
1426546_at	Tesk2	NM_146151	testis-specific kinase 2	30534.2	ENSMUSG00000033985	282715	0.881598	0.378357	1.02838	0.836672	0.854239	0.533919	0.782918	0.307666	0.837759	0.229757	0.389647	0.00111152
1426587_a_at	Stat3	NM_011486	signal transducer and activator of transcription 3	196029.2	ENSMUSG00000004040	249934	2.54313	0	0.912009	0.026171	2.55851	2.46e-11	2.94462	4.66e-15	0.984154	0.839916	2.74307	2.76e-12
1426599_a_at	Slc2a1	NM_011400	solute carrier family 2 (facilitated glucose transporter), member 1	21002.1	ENSMUSG00000028645	21002	0.695976	1.87e-08	1.13333	0.00619219	0.862621	0.279624	0.987517	0.924722	2.21897	0	1.52792	0.00206205
1426600_at	Slc2a1	NM_011400	solute carrier family 2 (facilitated glucose transporter), member 1	21002.1	ENSMUSG00000028645	21002	0.642516	4.21e-08	1.25824	0.000295882	0.867642	0.39206	0.996586	0.982772	2.31597	0	1.51158	0.0134525
1426601_at	Slc37a1	NM_153062	solute carrier family 37 (glycerol-3-phosphate transporter), member 1	204968.1	ENSMUSG00000024036	311395	2.22869	0	0.832717	0.047242	0.999423	0.997722	1.68192	0.0043068	0.947954	0.667453	0.943079	0.783891
1426622_a_at	Qpct	---	glutaminyl-peptide cyclotransferase (glutaminyl cyclase)	46475.1	---	293870	0.814705	0.157613	0.891975	0.427815	0.74472	0.235641	0.860095	0.516193	1.00168	0.990896	0.471894	0.0079287
1426624_a_at	Ypel3	NM_025347	yippee-like 3 (Drosophila)	27114.1	ENSMUSG00000042675	27114	0.91101	0.237893	0.748928	0.000624677	0.686705	0.0331511	0.983262	0.918034	0.455224	1.73e-14	0.321534	3.62e-08
1426640_s_at	Trib2	NM_144551	tribbles homolog 2 (Drosophila)	41466.1	ENSMUSG00000020601	235729	0.915359	0.299462	0.246381	0	0.174553	8.88e-16	0.695068	0.0368809	0.523315	1.04e-06	0.439946	6.9e-05
1426690_a_at	Srebf1	NM_011480	sterol regulatory element binding factor 1	214958.1	ENSMUSG00000020538	278701	1.12496	0.0636478	0.583641	0	0.491147	3.73e-06	0.995249	0.97288	0.738263	0.000444346	0.656382	0.00732135
1426725_s_at	Ets1	NM_011808	E26 avian leukemia oncogene 1, 5' domain	14115.2	ENSMUSG00000032035	292415	0.747854	0.00302848	0.338967	0	0.504817	0.00157482	0.745921	0.131658	0.453924	2.06e-10	0.603695	0.0242633
1426734_at	BC022623	NM_177632	cDNA sequence BC022623	28244.1	ENSMUSG00000046546	28244	1.20158	0.143569	0.264977	0	0.318498	2.87e-05	0.72727	0.197703	0.392584	1.58e-11	0.343083	0.000254926
1426738_at	Dgkz	NM_138306	diacylglycerol kinase zeta	206624.1	ENSMUSG00000040479	314923	0.978034	0.76208	0.798331	8.07e-05	0.707702	0.0414348	0.892089	0.476704	0.66078	7.3e-06	0.480905	9.66e-05
1426743_at	Dip3b	NM_145220	Dip3 beta	29665.1	ENSMUSG00000020263	282985	1.08161	0.218437	0.757908	1.85e-10	0.686133	0.0113666	1.05086	0.721946	0.40104	0	0.611028	0.0018289
1426784_at	Trim47	NM_172570	tripartite motif protein 47	5510.1	ENSMUSG00000020773	5510	1.05292	0.540263	1.96415	0	1.63369	0.00391771	1.10977	0.536488	2.5805	0	2.58728	3.7e-08
1426809_at	C430004E15Rik	NM_175286	RIKEN cDNA C430004E15 gene	29587.1	ENSMUSG00000048707	308539	0.99034	0.928263	2.60234	0	2.08517	8.64e-05	0.914394	0.643677	1.95201	2.86e-10	1.91555	0.00108205
1426812_a_at	9130404D14Rik	NM_146119	RIKEN cDNA 9130404D14 gene	219676.1	ENSMUSG00000026796	301646	1.14249	0.355235	0.800893	0.123046	0.733401	0.186027	1.51278	0.045759	1.11257	0.449219	2.62473	7.85e-06
1426817_at	Mki67	---	antigen identified by monoclonal antibody Ki 67	4078.1	---	4078	0.926921	0.182694	0.908462	0.000840861	0.833836	0.17447	1.08512	0.533668	0.338882	0	0.433521	5.71e-09
1426818_at	---	---	---	28099.2	---	---	1.36544	0.0259095	0.785786	0.0821636	0.897756	0.685094	0.996489	0.988669	1.5642	0.00111727	2.0087	0.00934066
1426856_at	---	---	---	26772.2	---	---	1.14014	0.276519	0.875263	0.191517	1.0149	0.944752	0.861075	0.463742	0.349768	8.88e-16	0.599318	0.0333618
1426869_at	Boc	NM_172506	biregional cell adhesion molecule-related/down-regulated by oncogenes (Cdon) binding protein	41561.1	ENSMUSG00000022687	41561	0.962416	0.774567	1.00221	0.987665	0.469778	0.00602714	0.973926	0.915602	0.751986	0.0489795	0.835908	0.540746
1426875_s_at	Npn3	NM_029688	neoplastic progression 3	1364.1	ENSMUSG00000032802	218639	0.846412	0.028783	1.56949	0	1.29507	0.0902158	0.994923	0.973067	2.73538	0	2.24716	7.42e-08
1426887_at	Nudt11	NM_021431	nudix (nucleoside diphosphate linked moiety X)-type motif 11	41198.1	ENSMUSG00000040512	41198	0.974065	0.671749	0.63524	0	0.493638	1.28e-06	0.869594	0.301547	0.369922	0	0.295408	5.44e-14
1426928_at	4633402D15Rik	NM_027567	RIKEN cDNA 4633402D15 gene	25788.1	ENSMUSG00000026339	25788	1.02686	0.83781	1.25349	0.0733243	1.29821	0.271646	0.843101	0.461936	2.64846	1.14e-11	1.68002	0.0329401
1426952_at	Arhgap18	NM_176837	Rho GTPase activating protein 18	178750.1	ENSMUSG00000039031	356496	0.996511	0.979183	0.896984	0.44885	0.820018	0.446581	0.749232	0.239541	1.0092	0.950432	0.348016	0.000298311
1427005_at	Plk2	NM_152804	polo-like kinase 2 (Drosophila)	380.1	ENSMUSG00000021701	380	0.859378	0.233868	0.54089	5.04e-06	0.348559	0.000134493	0.837437	0.479108	1.16831	0.204188	1.22688	0.477893
1427020_at	Scara3	NM_172604	scavenger receptor class A, member 3	44135.1	ENSMUSG00000034463	344095	1.13798	0.139177	0.440488	0	0.501626	8.36e-05	0.914226	0.574574	0.330594	0	0.278916	1.94e-10
1427035_at	Slc39a14	NM_144808	solute carrier family 39 (zinc transporter), member 14	28937.1	ENSMUSG00000022094	270647	0.89698	0.453748	2.79306	0	6.26421	2.22e-16	0.912516	0.708627	1.40015	0.0123002	3.9451	1.29e-08
1427050_at	5730420B22Rik	NM_172597	RIKEN cDNA 5730420B22 gene	28129.1	ENSMUSG00000021830	28129	1.1165	0.242077	1.31695	0.000741573	0.963434	0.844847	0.693434	0.0493931	0.748155	0.0138953	0.439453	0.000211303
1427057_at	C630002B14Rik	NM_175331	RIKEN cDNA C630002B14 gene	200446.1	ENSMUSG00000054027	200446	1.00853	0.932156	3.08475	0	2.15414	2.25e-05	0.769386	0.169114	2.09311	4.36e-10	1.23136	0.301796
1427098_at	Wwp1	---	WW domain containing E3 ubiquitin protein ligase 1	78312.1	---	78312	0.975201	0.84547	0.645403	0.000312841	0.759621	0.23868	0.700674	0.107986	0.980942	0.894097	0.481007	0.00616624
1427105_at	2610510J17Rik	NM_028131	RIKEN cDNA 2610510J17 gene	219638.1	ENSMUSG00000031756	23185	1.35566	0.0212163	0.901196	0.423963	0.756474	0.274197	0.96744	0.888847	1.01623	0.912797	0.495152	0.0144752
1427121_at	Fbxo4	NM_134099	F-box only protein 4	35735.1	ENSMUSG00000022184	234191	1.06468	0.614113	2.67012	0	2.80756	7.51e-08	1.09751	0.642106	5.43738	0	4.26014	1.33e-13
1427141_at	2700099C18Rik	---	RIKEN cDNA 2700099C18 gene	6642.1	---	256735	1.0626	0.640685	0.752685	0.0138618	0.9132	0.731683	1.14539	0.580461	0.969443	0.814236	0.494215	0.0164342
1427157_at	---	---	---	93759.1	---	---	1.94153	3.37e-06	1.39591	0.0172324	3.20326	7.56e-06	1.68324	0.0389688	1.04524	0.763579	3.26756	2.79e-05
1427161_at	Cenpf	---	Centromere autoantigen F	19980.1	---	129746	0.907503	0.144325	0.875248	0.00774927	0.85514	0.333818	1.0107	0.94494	0.310004	0	0.406481	9.47e-07
1427175_at	AI428936	NM_153577	expressed sequence AI428936	28642.1	ENSMUSG00000019737	227325	1.30015	0.0529871	0.996205	0.974495	1.11219	0.668235	1.50842	0.0734322	1.20979	0.186457	2.16989	0.00161974
1427176_s_at	AI428936	NM_153577	expressed sequence AI428936	28642.1	ENSMUSG00000019737	227325	1.36364	0.000679323	0.958651	0.426705	1.26598	0.16494	1.99027	1.55e-05	1.30651	0.00216179	2.66149	5.94e-09
1427202_at	AI256744	---	RIKEN cDNA 4833442J19 gene	1043.1	---	274099	1.32375	0.0532825	0.673111	0.00602638	0.468313	0.00479917	1.39038	0.164209	0.99035	0.947482	1.1097	0.707183
1427320_at	Copg2as2	---	coatomer protein complex, subunit gamma 2, antisense 2	22891.2	---	22891	1.15596	0.244512	0.74488	0.0273337	0.73936	0.242022	0.751637	0.238176	0.583438	0.000169962	0.453036	0.00623953
1427336_at	Aldh8a1	NM_178713	aldehyde dehydrogenase 8 family, member A1	90181.1	ENSMUSG00000037542	90181	1.1016	0.505599	5.90209	0	3.95217	2.69e-08	0.983844	0.948501	1.07977	0.601857	1.64212	0.0851418
1427337_at	Aldh8a1	NM_178713	aldehyde dehydrogenase 8 family, member A1	90181.1	ENSMUSG00000037542	90181	0.912531	0.524495	6.12747	0	5.77814	3.33e-13	0.818533	0.428965	1.24002	0.136726	2.22358	0.00455725
1427345_a_at	Sult1a1	NM_133670	sulfotransferase family 1A, phenol-preferring, member 1	17339.2	ENSMUSG00000030711	17339	1.00748	0.959077	1.00431	0.976193	1.09933	0.732251	1.00691	0.978283	1.02068	0.889246	4.88354	7.03e-08
1427355_at	Calca	NM_007587	calcitonin/calcitonin-related polypeptide, alpha	4361.2	ENSMUSG00000030669	4361	0.96079	0.716942	2.68321	0	1.91685	0.00100676	0.815619	0.318897	7.59219	0	3.22752	3.55e-09
1427356_at	2310031A18Rik	---	RIKEN cDNA 2310031A18 gene	116817.1	---	271600	0.912519	0.296256	0.793104	0.000839175	0.677355	0.0436591	0.768861	0.142595	0.51011	7.75e-10	0.423824	7.3e-05
1427380_at	Ngfg	NM_008693	nerve growth factor, gamma	142722.1	---	---	0.973197	0.8518	1.19287	0.220266	2.62578	0.000406626	1.00857	0.973119	1.03076	0.836955	1.18611	0.56293
1427384_at	5430439G14Rik	---	RIKEN cDNA 5430439G14 gene	101049.1	ENSMUSG00000050678	122738	0.874629	0.209493	0.652363	4.99e-06	0.745609	0.182122	0.79677	0.268303	0.43858	2.89e-15	0.324607	1.88e-05
1427434_at	---	---	---	218759.1	---	---	0.821155	0.144816	0.855825	0.25366	0.625027	0.0602838	0.783653	0.293252	0.736369	0.0351048	0.475652	0.00824935
1427443_at	---	---	---	220839.1	---	---	0.98348	0.769868	1.793	0	2.19146	2.29e-09	0.979959	0.880009	3.15064	0	2.10797	2.41e-09
1427447_a_at	Triobp	NM_138579	TRIO and F-actin binding protein	27268.1	ENSMUSG00000033088	123714	1.12138	0.385795	0.550982	1.93e-05	0.2752	1.87e-07	1.05516	0.79574	0.972938	0.852329	0.713717	0.167039
1427463_at	Cast1	NM_145398	O-acetyltransferase	151513.1	ENSMUSG00000015189	270703	1.24567	0.0944177	0.971126	0.835434	0.895361	0.662297	0.867061	0.550964	1.01715	0.907962	0.407841	0.00192977
1427465_at	Atp1a2	NM_178405	ATPase, Na+/K+ transporting, alpha 2 polypeptide	193539.3	ENSMUSG00000007097	207432	1.02773	0.850856	1.22452	0.159052	1.07845	0.784588	1.14381	0.596192	1.11742	0.451042	3.6501	3.83e-06
1427472_a_at	C8b	NM_133882	complement component 8, beta subunit	87072.1	ENSMUSG00000029656	87072	1.01205	0.934309	1.58371	0.00135689	2.38855	0.000923932	1.09211	0.728005	1.01499	0.919481	2.91613	0.000145448
1427505_a_at	Cradd	NM_009950	CASP2 and RIPK1 domain containing adaptor with death domain	17493.3	ENSMUSG00000045867	218009	1.08737	0.493575	0.989208	0.922983	1.07825	0.738943	1.02303	0.915281	0.63153	0.00109522	0.439371	0.0023032
1427506_at	Ppil5	NM_027178	peptidylprolyl isomerase (cyclophilin) like 5	28847.1	ENSMUSG00000034883	28847	0.94168	0.549941	1.23144	0.00826245	1.25053	0.206437	1.04679	0.79084	0.364639	5.1e-13	0.432891	8.34e-05
1427527_a_at	Pthlh	NM_008970	parathyroid hormone-like peptide	28440.2	ENSMUSG00000048776	28440	1.01121	0.938897	0.95267	0.736881	1.68937	0.0528142	0.913898	0.722715	1.04456	0.767336	3.66194	2.87e-06
1427541_x_at	Hmmr	NM_013552	hyaluronan mediated motility receptor (RHAMM)	116997.3	ENSMUSG00000020330	116997	1.01488	0.846246	0.947474	0.460884	0.993553	0.969715	1.11299	0.511134	0.381308	0	0.507441	0.000478534
1427552_a_at	Gstz1	NM_010363	glutathione transferase zeta 1 (maleylacetoacetate isomerase)	29652.3	ENSMUSG00000021033	358602	0.960709	0.605559	0.902999	0.0438721	0.903481	0.531502	0.941839	0.700325	0.493897	7.49e-12	0.474737	4.22e-05
1427604_a_at	Atp9a	NM_015731	ATPase, class II, type 9A	10288.3	ENSMUSG00000027546	10288	1.21882	0.006054	1.08785	0.116199	1.28523	0.12403	2.18921	2.47e-07	0.827141	0.0531714	1.38463	0.0562661
1427638_at	Zbtb16	---	Zinc finger and BTB domain containing 16	100507.1	---	354735	0.985504	0.919969	3.78224	0	2.68137	0.000356671	1.04091	0.874107	1.50441	0.0054352	2.24154	0.00625248
1427640_a_at	Cbfa2t1h	NM_009822	CBFA2T1 identified gene homolog (human)	4909.2	ENSMUSG00000006586	4909	1.03848	0.579476	0.499385	0	0.391475	5.32e-07	0.766511	0.107239	0.286496	0	0.287984	1.5e-09
1427674_a_at	Sez6	NM_021286	seizure related gene 6	4727.3	ENSMUSG00000000632	229330	1.05468	0.561389	0.955914	0.596724	0.803531	0.239865	0.926226	0.659592	0.748494	0.0244404	0.465608	0.000282781
1427682_a_at	Egr2	NM_010118	early growth response 2	1353.2	ENSMUSG00000037868	290421	0.915205	0.165103	1.50706	0	2.30102	1.5e-09	0.815993	0.15424	1.5368	4.61e-08	1.56628	0.00184367
1427683_at	Egr2	NM_010118	early growth response 2	1353.2	ENSMUSG00000037868	290421	0.797461	0.000114985	1.6913	0	2.51028	1.51e-11	0.878384	0.346265	1.54303	1.8e-08	1.61486	0.000635437
1427742_a_at	Copeb	NM_011803	core promoter element binding protein	196627.3	ENSMUSG00000000078	275036	0.878479	0.113662	0.97788	0.733439	1.17034	0.39776	1.1076	0.566165	2.15874	4.88e-15	1.73438	0.00361653
1427747_a_at	Lcn2	NM_008491	lipocalin 2	9537.1	ENSMUSG00000026822	9537	1.0168	0.908796	1.01103	0.939205	25.2254	0	1.00308	0.990314	68.1791	0	1835.97	0
1427819_at	Bcl2	NM_009741	B-cell leukemia/lymphoma 2	219534.1	ENSMUSG00000048549	257460	0.857962	0.0717759	1.61457	2.94e-07	1.34421	0.281674	0.796398	0.369612	2.6375	2.51e-14	0.901995	0.72723
1427844_a_at	Cebpb	NM_009883	CCAAT/enhancer binding protein (C/EBP), beta	4863.2	ENSMUSG00000056501	347406	1.25115	0.00482092	2.54527	0	3.57994	3.52e-13	1.53348	0.0167137	3.53674	0	3.42138	2.37e-11
1427911_at	2610307O08Rik	---	RIKEN cDNA 2610307O08 gene	45995.1	---	45995	2.92762	0	0.701195	0.0124433	1.63454	0.0337705	4.68316	2.18e-14	0.968562	0.816414	2.89199	3.17e-06
1427915_s_at	Tceb1	NM_026456	transcription elongation factor B (SIII), polypeptide 1	176927.2	ENSMUSG00000042730	289248	1.05267	0.563228	0.977662	0.789122	0.976057	0.886644	0.915698	0.592462	0.383543	8.88e-16	0.700896	0.0566622
1427918_a_at	Rhoq	NM_145491	ras homolog gene family, member Q	826.1	ENSMUSG00000024143	826	1.08476	0.337177	0.7733	3.22e-05	0.765328	0.119699	1.1004	0.552432	2.17049	2e-15	2.14925	4.11e-06
1427927_at	AW049829	NM_153571	expressed sequence AW049829	200231.1	ENSMUSG00000043510	200231	1.01707	0.867621	1.23724	0.0176252	0.885284	0.533787	1.07898	0.674838	0.273384	0	0.361776	1.27e-05
1427932_s_at	1200016E24Rik /// 1200015M12Rik /// 1200003I10Rik	---	RIKEN cDNA 1200016E24 gene /// RIKEN cDNA 1200015M12 gene /// RIKEN cDNA 1200003I10 gene	216195.1	---	332931	0.8511	0.126807	0.995741	0.966678	2.80226	4.08e-07	0.991779	0.969155	2.26405	6.5e-10	1.81935	0.00712862
1427953_at	BC025462	NM_145946	cDNA sequence BC025462	219586.2	ENSMUSG00000039187	349493	1.24293	0.0373866	0.877318	0.21474	0.876546	0.513479	0.890533	0.540794	0.627281	0.00069472	0.488624	0.00177209
1427982_s_at	Syne2	---	synaptic nuclear envelope 2	26652.1	ENSMUSG00000054397	83634	1.09709	0.325488	1.449	2.96e-06	1.21495	0.401427	0.971655	0.897522	2.78693	0	3.1357	2.12e-07
1428016_a_at	Rasip1	---	Ras interacting protein 1	22152.1	ENSMUSG00000044562	181396	1.12418	0.40466	0.676025	0.00163687	0.683948	0.156215	1.00396	0.98715	0.74668	0.0470635	0.357043	0.000441195
1428029_a_at	H2afv	---	H2A histone family, member V	27624.1	---	27624	1.00719	0.90281	1.01175	0.717188	0.871351	0.302988	0.971503	0.825173	0.269391	0	0.352132	2.07e-12
1428083_at	2310043N10Rik	---	RIKEN cDNA 2310043N10 gene	183116.1	---	281895	0.875401	0.0367109	0.359025	0	0.406656	4.02e-08	1.19477	0.222799	0.856727	0.0536418	1.22315	0.197707
1428097_at	2510009E07Rik	NM_001001881	RIKEN cDNA 2510009E07 gene	29294.1	---	131606	1.0792	0.320659	0.678844	1.17e-09	0.658736	0.011986	1.04878	0.758662	0.410422	0	0.637275	0.0111412
1428101_at	Rnf38	NM_175201	ring finger protein 38	27834.1	ENSMUSG00000035696	262859	1.18572	0.0357919	0.854264	0.00581218	1.02031	0.910905	1.11448	0.52548	0.48615	1.33e-09	0.70183	0.0742896
1428104_at	Tpx2	NM_028109	TPX2, microtubule-associated protein homolog (Xenopus laevis)	11075.1	ENSMUSG00000027469	291583	1.05829	0.385748	0.879468	0.00530262	0.959672	0.796401	1.04276	0.783921	0.411548	0	0.524843	0.000283462
1428105_at	Tpx2	NM_028109	TPX2, microtubule-associated protein homolog (Xenopus laevis)	11075.1	ENSMUSG00000027469	291583	1.23356	0.0167858	0.871033	0.120881	0.71569	0.0852646	0.974711	0.885228	0.252502	0	0.419773	7.79e-05
1428107_at	Sh3bgrl	NM_019989	SH3-binding domain glutamic acid-rich protein like	21446.1	ENSMUSG00000031246	260760	1.23492	0.00120058	0.990666	0.818767	1.04944	0.737657	0.918805	0.550644	0.39335	0	0.433078	4.37e-07
1428108_x_at	1110063G11Rik	NM_178874	RIKEN cDNA 1110063G11 gene	41918.1	ENSMUSG00000042066	273785	0.862742	0.0392052	0.608903	0	0.475082	9.27e-06	0.894284	0.46849	0.559245	1.74e-12	0.409925	9.26e-07
1428113_at	4930403J22Rik	---	RIKEN cDNA 4930403J22 gene	29310.1	---	271988	1.05147	0.484338	1.01179	0.816565	0.980421	0.901015	1.10058	0.527911	0.478025	4.6e-14	0.538502	0.000463185
1428142_at	Etv5	NM_023794	ets variant gene 5	22874.1	ENSMUSG00000013089	155708	0.91169	0.257476	0.470913	2.03e-12	0.574473	0.00893395	0.789642	0.218723	0.600961	0.191747	0.461519	0.000826588
1428156_at	Gng2	NM_010315	guanine nucleotide binding protein (G protein), gamma 2 subunit	41737.1	ENSMUSG00000043004	41737	0.984397	0.86479	0.745006	5.08e-05	0.736746	0.128339	0.920039	0.651488	0.369128	0.00663742	0.44585	0.000356466
1428157_at	Gng2	NM_010315	guanine nucleotide binding protein (G protein), gamma 2 subunit	41737.1	ENSMUSG00000043004	41737	1.07667	0.494882	0.904187	0.312872	0.678554	0.0624189	0.954418	0.804465	0.313622	0.00220623	0.479544	0.00139861
1428168_at	Mpzl1	NM_001001880	myelin protein zero-like 1	46438.1	---	46438	1.23542	0.00155865	0.806607	6.93e-07	0.97974	0.894036	1.24887	0.12761	0.463561	0.00272976	0.615006	0.00398772
1428187_at	Cd47	NM_010581	CD47 antigen (Rh-related antigen, integrin-associated signal transducer)	40620.1	ENSMUSG00000055447	31752	1.24193	0.0134055	0.968351	0.662642	0.883214	0.504962	0.965926	0.843162	0.271946	0	0.57515	0.00760572
1428221_at	4931406O17Rik	---	RIKEN cDNA 4931406O17 gene	153340.1	---	283194	1.32651	0.0405851	0.791623	0.0936126	0.586206	0.0216435	0.911393	0.659095	0.401901	0.0251395	0.564414	0.0238647
1428232_at	Cpsf6	---	cleavage and polyadenylation specific factor 6	34851.1	---	288682	0.962538	0.537724	1.21399	5.72e-09	1.22585	0.134647	0.942346	0.660393	2.11128	0.000125783	1.13239	0.378108
1428242_at	6330406L22Rik	NM_027521	RIKEN cDNA 6330406L22 gene	5202.1	ENSMUSG00000035697	243954	0.613043	7.91e-06	10.6526	0	18.3258	0	1.01917	0.9338	5.42009	0	7.28606	0
1428250_at	Gpr30	---	G protein-coupled receptor 30	103547.1	---	103547	0.862687	0.0634169	0.527122	0	0.329288	2.2e-08	0.90239	0.539812	0.390071	0.0110237	0.258971	5.08e-10
1428260_at	Spg3a	NM_178628	spastic paraplegia 3A homolog (human)	26381.1	ENSMUSG00000021066	26381	1.00483	0.959152	1.06519	0.525009	1.04008	0.851541	0.88631	0.548238	0.41133	0.0270391	0.565817	0.0172835
1428280_at	Fip1l1	NM_024183	FIP1 like 1 (S. cerevisiae)	24084.2	ENSMUSG00000029227	272468	0.936911	0.452857	0.805541	0.00516751	0.606261	0.00774661	0.919993	0.624642	0.307554	0	0.431969	5.1e-05
1428284_at	8430427H17Rik	NM_001001986	RIKEN cDNA 8430427H17 gene	60166.1	---	50600	1.00119	0.986222	0.408642	0	0.436672	1.82e-06	0.996791	0.983543	0.395845	0.00179643	0.430699	5.19e-06
1428285_at	8430427H17Rik	NM_001001986	RIKEN cDNA 8430427H17 gene	60166.1	---	50600	1.00747	0.94244	0.529616	2.26e-08	0.475231	0.00158311	0.996732	0.987403	0.522562	0.0786823	0.471306	0.0035949
1428300_at	4932439K10Rik	NM_153406	RIKEN cDNA 4932439K10 gene	27716.1	ENSMUSG00000033444	27716	0.971031	0.712079	0.798693	0.000202968	0.903829	0.5789	0.981958	0.915834	0.491553	0.0134823	0.752166	0.147587
1428303_at	1500005I02Rik	---	RIKEN cDNA 1500005I02 gene	38347.1	---	38347	0.867069	0.116111	0.477041	2.24e-14	0.483365	0.00027648	0.939051	0.718931	0.321896	3.55e-15	0.377384	7.99e-06
1428304_at	---	---	---	46440.1	---	---	1.23043	0.00958405	0.871228	0.0157349	0.914468	0.624159	1.03776	0.829339	0.360939	0.00332095	0.440745	0.000106763
1428306_at	Ddit4	NM_029083	DNA-damage-inducible transcript 4	21697.1	ENSMUSG00000020108	21697	0.999434	0.99216	3.77075	0	1.89443	1.51e-06	0.980341	0.883383	2.24715	0	1.48908	0.00230765
1428319_at	Pdlim7	NM_026131	PDZ and LIM domain 7	29869.1	ENSMUSG00000021493	275648	0.776313	0.0809203	0.743728	0.0341805	0.64989	0.0885806	0.952077	0.832622	3.33753	0	2.67045	2.7e-05
1428338_at	2610039E05Rik	NM_030176	RIKEN cDNA 2610039E05 gene	41459.1	ENSMUSG00000033594	41459	0.932422	0.589958	1.9872	4.71e-09	1.7846	0.0175389	0.878996	0.59416	2.8272	0.00310665	2.89493	1.29e-05
1428352_at	Arrdc2	---	arrestin domain containing 2	24215.1	---	24215	1.17668	0.21766	34.0834	0	19.277	0	0.98761	0.954582	2.87881	0.00478983	3.24976	4.44e-08
1428375_at	4932415G12Rik	NM_026339	RIKEN cDNA 4932415G12 gene	116284.1	ENSMUSG00000043027	116284	1.00126	0.991507	0.958345	0.692188	0.831186	0.385028	0.945847	0.777969	0.440439	0.0303137	0.5618	0.0147014
1428376_at	4932415G12Rik	NM_026339	RIKEN cDNA 4932415G12 gene	116284.1	ENSMUSG00000043027	116284	0.984572	0.898078	0.898212	0.355775	0.745123	0.253678	1.07609	0.757291	0.380931	0.0186722	0.626778	0.102743
1428384_at	D4Bwg0951e	NM_026821	DNA segment, Chr 4, Brigham & Women's Genetics 0951 expressed	36072.1	ENSMUSG00000048706	273986	1.38445	0.000617392	4.90307	0	5.93928	0	1.22914	0.228687	1.55247	0.144512	2.27126	4.88e-06
1428412_at	Smbp	NM_133352	SM-11044 binding protein	24259.1	ENSMUSG00000025016	246440	1.07221	0.442044	0.79929	0.0154115	0.524147	0.00181782	0.861812	0.418518	0.303368	0.00164227	0.389683	3.66e-05
1428416_at	3110050N22Rik	NM_173181	RIKEN cDNA 3110050N22 gene	28860.1	ENSMUSG00000043542	332366	1.01852	0.850958	0.656236	8.55e-06	0.531101	0.00168197	0.834075	0.312842	0.46302	0.02523	0.64264	0.0327136
1428434_at	Zcchc12	NM_028325	zinc finger, CCHC domain containing 12	41601.1	ENSMUSG00000036699	297698	0.904817	0.0937957	0.872505	2.24e-05	0.821332	0.142621	0.903803	0.440834	0.553397	0.000975337	0.466809	1.59e-07
1428443_a_at	Rap1ga1	---	Rap1, GTPase-activating protein 1	180763.1	---	180763	0.965084	0.61994	0.805735	0.000110314	0.647246	0.0087846	1.14389	0.382226	0.211794	0	0.232349	2.11e-13
1428450_at	2610034B18Rik	NM_027420	RIKEN cDNA 2610034B18 gene	34266.1	---	34266	1.14214	0.137839	0.989656	0.873302	1.09911	0.596783	1.12323	0.496715	0.494466	0.0283958	0.748203	0.141592
1428460_at	Syn2	NM_013681	synapsin II	39857.1	ENSMUSG00000009394	275845	0.906431	0.25461	0.77785	0.000862899	0.640563	0.0119054	1.05468	0.743541	0.271137	2.84e-05	0.23826	2.03e-11
1428472_at	4930422J18Rik	NM_029035	RIKEN cDNA 4930422J18 gene	30.2	ENSMUSG00000039911	30	1.07217	0.631492	1.92944	1.18e-06	4.7098	4.84e-09	1.43498	0.154015	1.01763	0.905407	2.77251	0.000551773
1428484_at	Osbpl3	NM_027881	oxysterol binding protein-like 3	31024.1	ENSMUSG00000029822	44153	1.13951	0.151525	0.770844	0.000514695	0.614092	0.0149749	0.981633	0.917588	0.437029	0.0133703	0.538316	0.00392692
1428490_at	2210410E06Rik	---	RIKEN cDNA 2210410E06 gene	28254.1	---	---	1.05094	0.459868	0.457052	0	0.407039	1.11e-07	0.798638	0.145169	0.412416	0.00157029	0.456921	1.15e-05
1428509_at	Myo1e	NM_181072	myosin IE	100720.1	ENSMUSG00000032220	249311	1.06834	0.619512	3.32828	0	2.44321	0.000222208	1.33937	0.223237	1.48692	0.282499	2.11979	0.00360356
1428535_at	1110056P05Rik	---	RIKEN cDNA 1110056P05 gene	33179.1	---	---	1.10197	0.497871	0.978735	0.868624	1.31465	0.292446	0.985188	0.952097	1.66768	0.20257	2.40001	0.000897354
1428573_at	Chn2	NM_023543	chimerin (chimaerin) 2	34715.2	ENSMUSG00000004633	253127	1.06987	0.415031	0.806015	0.00140654	0.775078	0.167119	1.07511	0.67042	0.451732	1.56e-09	0.684104	0.0547009
1428579_at	Fmnl2	---	formin-like 2	31405.1	---	293200	1.72286	2.22e-16	1.20332	6.32e-05	2.03378	2.53e-06	1.13002	0.425146	1.34375	0.197528	2.32183	5.05e-08
1428584_a_at	Haghl	NM_026897	hydroxyacylglutathione hydrolase-like	29230.1	ENSMUSG00000051773	29230	0.920387	0.498491	0.772512	0.0345707	0.710011	0.0989091	0.89954	0.577471	0.51115	0.0900779	0.384246	6.24e-05
1428628_at	1190002A17Rik	---	RIKEN cDNA 1190002A17 gene	26092.1	---	273318	1.13761	0.375481	0.906153	0.479478	1.19696	0.505618	0.912017	0.715655	0.529585	0.129837	0.485564	0.0144208
1428630_x_at	Haghl	NM_026897	hydroxyacylglutathione hydrolase-like	29230.2	ENSMUSG00000051773	29230	0.803492	0.130326	1.06319	0.661789	0.626908	0.0571215	0.761896	0.233027	0.814739	0.606737	0.475551	0.00728298
1428643_at	Mgat5	NM_145128	mannoside acetylglucosaminyltransferase 5	38399.1	---	214682	1.29761	0.0706034	4.14723	0	3.08351	2.11e-06	0.928009	0.760202	1.018	0.964944	0.927926	0.793331
1428644_at	Mgat5	NM_145128	mannoside acetylglucosaminyltransferase 5	38399.1	---	214682	1.04657	0.754348	3.00319	4.44e-16	3.93633	2.32e-07	0.869917	0.582244	1.18065	0.692541	1.08781	0.775477
1428651_at	1110046J11Rik	---	RIKEN cDNA 1110046J11 gene	181757.1	---	---	1.1407	0.147928	0.823361	0.0362533	0.710099	0.102725	0.954409	0.806969	0.409073	0.00197719	0.554759	0.00990085
1428660_s_at	Tor3a	NM_023141	torsin family 3, member A	27464.1	---	206737	1.04192	0.704398	0.52223	4.17e-08	0.390536	1.05e-05	0.976705	0.896405	1.44756	0.287203	2.00981	0.000201604
1428662_a_at	Hod	NM_175606	homeobox only domain	181852.2	---	181852	1.02318	0.865424	2.30814	7.31e-13	2.47877	8.37e-05	1.00323	0.989062	2.59733	2.22e-15	3.26024	4.32e-07
1428663_at	5133401H06Rik	---	RIKEN cDNA 5133401H06 gene	35676.1	---	---	1.17297	0.0274369	0.334507	0	0.434114	8.26e-06	1.15796	0.365654	0.42191	0.0122141	0.919807	0.645939
1428669_at	Bmyc	NM_023326	brain expressed myelocytomatosis oncogene	41881.1	ENSMUSG00000049086	330057	1.02839	0.732234	3.04542	0	2.27771	9.52e-07	0.88337	0.472627	4.56762	0	3.73806	4.22e-15
1428681_at	5530400K22Rik	---	RIKEN cDNA 5530400K22 gene	21200.1	---	310566	0.924173	0.283228	0.788169	1.17e-05	0.816196	0.235995	0.854989	0.340131	0.536379	0.0339079	0.472388	0.000105154
1428682_at	Zc3hdc6	NM_178404	zinc finger CCCH type domain containing 6	26377.1	ENSMUSG00000042851	308359	1.02283	0.836583	1.1109	0.374379	0.680191	0.0864365	0.802123	0.288808	0.298497	0.00220362	0.361035	0.000106988
1428698_at	2310004I03Rik	---	RIKEN cDNA 2310004I03 gene	28660.1	---	361175	1.02003	0.854505	0.851414	0.108559	0.655582	0.0548054	1.00145	0.994157	0.492905	2.51e-09	0.480354	0.00269369
1428707_at	2610009E16Rik	---	RIKEN cDNA 2610009E16 gene	142187.1	---	142187	0.986735	0.834669	1.03403	0.416141	0.905701	0.514515	0.989483	0.942232	0.489004	0	0.576326	0.000962661
1428718_at	Scrn1	NM_027268	secernin 1	41557.1	---	41557	0.863323	0.235089	0.928112	0.530445	0.528466	0.00733493	1.03594	0.867262	0.500513	0.0793309	0.436402	0.00190113
1428741_at	Elavl4	NM_010488	ELAV (embryonic lethal, abnormal vision, Drosophila)-like 4 (Hu antigen D)	3970.3	ENSMUSG00000028546	3970	0.865939	0.240548	0.546532	8.4e-07	0.436089	0.00147371	0.973343	0.907479	0.611466	0.000660168	0.405926	0.00162822
1428744_s_at	AW742481	---	Bri3 binding protein	41924.1	---	290720	1.21481	0.0570764	0.999644	0.996909	1.04692	0.80916	1.03217	0.860581	2.01502	0.0355831	1.76247	0.00285915
1428755_at	3526402H21Rik	NM_025702	RIKEN cDNA 3526402H21 gene	29047.1	ENSMUSG00000043356	306378	1.22416	0.0130148	0.689079	9.76e-08	0.725907	0.0784995	1.00665	0.968595	0.22818	6.11e-06	0.502862	0.000642402
1428781_at	1110014F24Rik	NM_028618	RIKEN cDNA 1110014F24 gene	30138.1	ENSMUSG00000036665	30138	0.902372	0.370689	1.10824	0.166277	1.14505	0.430319	1.84976	0.000127994	8.98118	0	15.8033	0
1428791_at	Ube2h	NM_009459	ubiquitin-conjugating enzyme E2H	5203.1	ENSMUSG00000039159	332967	1.02635	0.768056	0.62285	2e-09	0.581738	0.0083401	0.959306	0.819991	0.454894	0.0205826	0.585314	0.0132519
1428793_at	5830411H19Rik	---	RIKEN cDNA 5830411H19 gene	35732.1	---	---	0.988492	0.881458	0.614668	2.02e-14	0.45287	2.98e-05	0.992309	0.9629	0.407442	0.0056967	0.549787	0.00217888
1428805_at	Slc35e3	NM_029875	solute carrier family 35, member E3	26071.1	ENSMUSG00000054114	256753	1.13907	0.148726	1.72289	0	1.73085	0.00102361	0.942702	0.724924	1.58584	0.150034	2.00675	6e-05
1428809_at	1810010H24Rik	---	RIKEN cDNA 1810010H24 gene	40679.1	---	40679	0.920002	0.566086	0.862428	0.303748	0.722932	0.219058	0.824755	0.432079	0.481711	0.0795672	0.389306	0.00124341
1428812_at	1700040L02Rik	NM_028491	RIKEN cDNA 1700040L02 gene	141830.1	ENSMUSG00000019945	141830	0.961932	0.785956	1.12752	0.266049	0.801915	0.352487	0.890761	0.602427	0.585722	0.180407	0.403459	0.0010555
1428813_a_at	Drd1ip	NM_026769	dopamine receptor D1 interacting protein	44241.1	ENSMUSG00000025468	44241	1.02823	0.794739	0.914623	0.330698	0.757681	0.150905	0.824898	0.285985	0.258798	0.000378429	0.13603	1.71e-14
1428816_a_at	Gata2	NM_008090	GATA binding protein 2	1391.2	ENSMUSG00000015053	272747	0.929753	0.515829	0.473762	1.02e-10	0.277626	6.24e-08	0.673258	0.0535938	0.883286	0.304881	0.427401	0.000608348
1428826_at	Nr6a1	NM_010264	nuclear receptor subfamily 6, group A, member 1	44282.1	ENSMUSG00000026752	242728	1.03533	0.809074	1.09251	0.539756	0.915261	0.749404	0.808051	0.400653	2.47628	0.0308291	1.1624	0.610827
1428834_at	Dusp4	NM_176933	dual specificity phosphatase 4	153803.1	ENSMUSG00000031530	170276	1.07041	0.346559	2.3375	0	1.95238	3.41e-05	1.34349	0.0644424	0.827246	0.412824	1.41083	0.0480367
1428847_a_at	Macf1	---	microtubule-actin crosslinking factor 1	3350.2	---	3350	0.973994	0.688838	0.826915	1.29e-05	0.807748	0.21125	0.858752	0.351866	0.562875	2.21e-12	0.497498	0.000260056
1428881_at	Kns2	NM_008450	kinesin 2	20354.2	ENSMUSG00000021288	278357	0.777168	0.00151943	0.969387	0.640006	0.841789	0.338044	1.00069	0.996744	0.454475	1.45e-13	0.670562	0.040733
1428921_at	2810021B07Rik	NM_025479	RIKEN cDNA 2810021B07 gene	38254.1	ENSMUSG00000012429	291109	1.06603	0.592759	0.770514	0.0536567	0.7369	0.256664	1.07964	0.756158	0.441194	0.0467642	0.75299	0.332076
1428926_at	1110003O08Rik	---	RIKEN cDNA 1110003O08 gene	41330.1	---	---	0.898244	0.325722	2.03465	2.4e-13	2.20851	4.32e-06	0.965243	0.841004	0.812221	0.572906	1.55705	0.0179426
1428942_at	Mt2	NM_008630	metallothionein 2	142740.1	ENSMUSG00000031762	147226	0.939008	0.278114	1.83213	0	3.43148	0	1.05964	0.659647	2.94614	0	3.66109	0
1428963_at	Rwdd2	NM_027100	RWD domain containing 2	41303.1	ENSMUSG00000032417	272517	0.986426	0.905074	0.848699	0.138719	0.853839	0.491266	1.18851	0.410454	0.409556	0.016081	0.657855	0.0988431
1428976_at	Tmpo	NM_011605	thymopoietin	180271.1	ENSMUSG00000019961	159684	0.92376	0.165041	0.723654	0	0.744847	0.0286471	1.01821	0.890333	0.482206	1.06e-05	0.52843	8.05e-06
1428985_at	---	---	---	66025.1	---	---	1.37727	0.0130748	0.759761	0.0349658	0.906973	0.695336	1.05925	0.804988	0.445939	0.0425908	0.661389	0.141113
1429004_at	Phip	---	pleckstrin homology domain interacting protein	28871.1	---	221688	0.993429	0.931444	1.15896	0.00621247	1.06677	0.706104	1.07921	0.64419	0.409952	0.00545499	0.619256	0.0127505
1429024_at	1110018J23Rik	---	RIKEN cDNA 1110018J23 gene	83793.1	---	52997	1.41056	0.00239512	1.03331	0.748954	3.14197	1.29e-08	1.53293	0.0375292	0.952796	0.897264	2.96653	2.86e-07
1429029_at	4933405A16Rik	NM_028943	RIKEN cDNA 4933405A16 gene	37922.1	ENSMUSG00000040451	273360	1.2199	0.120666	0.402243	1.52e-10	0.328861	2.07e-05	1.26443	0.293093	0.664793	0.29721	0.968209	0.900902
1429032_at	4921517J23Rik	---	RIKEN cDNA 4921517J23 gene	37406.1	---	291129	1.12604	0.0602209	0.613148	0	0.622433	0.0013557	1.0716	0.615029	0.368693	0.000131482	0.301204	8.51e-13
1429052_at	Ptprd	---	protein tyrosine phosphatase, receptor type, D	41736.1	---	184021	1.25631	0.116659	0.83744	0.215132	0.718016	0.230801	0.751806	0.260559	0.305742	0	0.693843	0.216537
1429053_at	1110012J17Rik	NM_172963	RIKEN cDNA 1110012J17 gene	33421.1	ENSMUSG00000048637	33421	0.893748	0.257889	0.766183	0.00675747	0.479317	0.00071286	0.911028	0.624515	0.362541	0.00693834	0.514181	0.0036805
1429064_at	2900024P20Rik	---	RIKEN cDNA 2900024P20 gene	45569.1	ENSMUSG00000048264	217326	0.942247	0.510777	0.883379	0.0936813	0.720398	0.0829507	0.824631	0.273463	0.40999	0.00795556	0.466081	0.000295832
1429066_at	4930565B19Rik	---	RIKEN cDNA 4930565B19 gene	86586.1	---	---	1.19134	0.143443	1.21154	0.0903449	0.880561	0.557631	0.922803	0.692271	0.413819	0.0261175	0.732997	0.184157
1429088_at	Lbh	NM_029999	limb-bud and heart	154109.1	ENSMUSG00000024063	154109	1.13357	0.196979	0.430561	5.5e-11	0.424889	8.6e-05	1.18166	0.363793	0.17712	1.08e-05	0.398084	9.25e-05
1429089_s_at	---	---	---	36757.1	---	---	1.03809	0.559745	0.541905	0	0.44842	5.97e-07	1.0446	0.764284	0.752365	0.256195	0.942485	0.708791
1429095_at	1700022C02Rik	NM_025495	RIKEN cDNA 1700022C02 gene	41534.1	ENSMUSG00000021391	342741	1.08182	0.321522	1.07951	0.249554	1.01894	0.913075	1.01057	0.949378	0.423718	0.00547175	0.458555	9.32e-05
1429106_at	6330544N02Rik	---	RIKEN cDNA 6330544N02 gene	39330.1	---	355625	1.19032	0.0448705	0.587806	1.98e-11	0.488859	0.000551684	0.971399	0.87212	0.543278	0.0876999	0.74879	0.161919
1429119_at	4833421E05Rik	NM_026347	RIKEN cDNA 4833421E05 gene	180162.1	ENSMUSG00000054653	335830	0.950016	0.551066	0.982472	0.78411	0.934886	0.69894	0.92296	0.631912	0.405024	0.00886097	0.569645	0.00393168
1429123_at	Rab27a	NM_023635	RAB27A, member RAS oncogene family	173136.1	ENSMUSG00000032202	34867	1.20213	0.0173925	1.73115	0	2.00712	1.81e-06	1.09636	0.536633	1.00867	0.973298	1.41107	0.0278588
1429127_at	Nradd	NM_026012	neurotrophin receptor associated death domain	46680.1	ENSMUSG00000032491	46680	0.92193	0.568396	1.13545	0.373326	0.91961	0.748825	0.880375	0.604834	1.47836	0.35226	2.17733	0.00270619
1429144_at	2310032D16Rik	NM_027096	RIKEN cDNA 2310032D16 gene	28697.1	ENSMUSG00000027346	211211	1.6858	0	0.704558	0	1.62452	0.000451988	2.17201	8.55e-09	1.24905	0.00379041	2.34483	1.35e-09
1429145_at	Nhlrc2	NM_025811	NHL repeat containing 2	46346.1	ENSMUSG00000025078	46346	1.08295	0.341382	1.07483	0.259978	1.3274	0.101594	0.904816	0.55964	0.43768	0.0103928	0.909778	0.619007
1429150_at	2700091N06Rik	NM_026028	RIKEN cDNA 2700091N06 gene	45767.2	ENSMUSG00000030177	45767	0.876684	0.222053	1.06469	0.552833	0.906258	0.665792	0.959876	0.847858	0.61964	0.000914047	0.437561	0.00202853
1429171_a_at	5730507H05Rik	---	RIKEN cDNA 5730507H05 gene	32012.2	---	---	1.0175	0.791214	1.00484	0.908132	1.00776	0.958862	1.09234	0.540832	0.302583	0	0.491096	2.58e-05
1429172_a_at	5730507H05Rik	---	RIKEN cDNA 5730507H05 gene	32012.2	---	---	0.889411	0.16712	0.99643	0.956343	1.12331	0.510651	1.15477	0.395786	0.399954	0	0.535106	0.00219098
1429178_at	Odz3	NM_011857	odd Oz/ten-m homolog 3 (Drosophila)	45150.1	ENSMUSG00000031561	42191	1.20823	0.182098	0.663268	0.00314335	0.547481	0.0287945	0.745143	0.243305	0.661645	0.305308	0.440487	0.00542673
1429181_at	1700009P17Rik	NM_029301	RIKEN cDNA 1700009P17 gene	32760.1	ENSMUSG00000026649	32760	0.996292	0.97317	0.885333	0.203755	0.864331	0.458667	0.972222	0.877841	0.478338	0.0535394	0.36219	1.35e-05
1429205_at	2610012I03Rik	---	RIKEN cDNA 2610012I03 gene	89237.1	---	---	1.03418	0.754329	0.588746	1.68e-05	0.532879	0.00525903	0.918463	0.672005	0.4274	0.028868	0.736593	0.18555
1429224_at	Pnma1	---	paraneoplastic antigen MA1	121197.1	---	272814	1.13799	0.350642	0.472003	1.15e-07	0.261017	6.7e-07	0.692894	0.129584	0.836426	0.67052	0.343759	0.000228344
1429225_at	6330417K15Rik	---	RIKEN cDNA 6330417K15 gene	40857.1	---	259539	1.09909	0.371237	0.728512	0.000482892	0.528812	0.00575201	0.818581	0.336656	0.297049	0.000657785	0.322047	2.24e-05
1429228_at	4930534B04Rik	NM_181815	RIKEN cDNA 4930534B04 gene	34686.1	---	77847	1.07455	0.512333	0.938178	0.570431	1.09306	0.632131	1.11434	0.54009	0.376783	0.0108707	0.614025	0.0204009
1429229_s_at	---	---	---	34686.1	---	---	0.972049	0.815715	0.996913	0.980544	1.09366	0.709606	1.02132	0.926462	0.451896	0.0440575	0.518347	0.0192087
1429251_at	Prdm2	---	PR domain containing 2, with ZNF domain	44405.1	---	332020	0.935667	0.43757	0.485312	2.22e-16	0.604353	0.010251	0.920336	0.63803	0.469608	0.0233337	0.629406	0.0242394
1429255_at	2010007H12Rik	NM_027242	RIKEN cDNA 2010007H12 gene	89178.1	ENSMUSG00000029725	276058	0.882872	0.384501	0.976248	0.85247	1.09729	0.733306	0.781952	0.331826	0.596216	0.200362	0.499147	0.018633
1429279_at	Wars2	NM_027462	tryptophanyl tRNA synthetase 2 (mitochondrial)	218342.1	ENSMUSG00000004233	316754	0.939985	0.652079	6.55074	0	3.60669	2.15e-10	1.09176	0.683037	2.71151	0.00591439	1.7013	0.0197254
1429312_s_at	Ror1	NM_013845	receptor tyrosine kinase-like orphan receptor 1	30207.1	ENSMUSG00000035305	57252	1.18404	0.229329	0.662977	0.00435782	0.559971	0.0305929	0.732185	0.205714	0.954268	0.911243	0.299829	3.7e-05
1429313_at	Ror1	NM_013845	receptor tyrosine kinase-like orphan receptor 1	30207.1	ENSMUSG00000035305	57252	0.974218	0.754476	0.33307	0	0.253912	1.67e-10	0.872674	0.437573	0.0642034	2.07e-13	0.0586995	0
1429325_at	4933430F16Rik	NM_027740	RIKEN cDNA 4933430F16 gene	56455.1	---	56455	1.27065	0.0436174	0.74367	0.0109013	0.91521	0.699029	1.03923	0.856886	0.357382	0.00762704	0.723561	0.198234
1429326_at	2610300B10Rik	---	RIKEN cDNA 2610300B10 gene	6499.1	---	248212	0.994618	0.956542	0.828989	0.0307171	0.983365	0.935667	1.14541	0.481473	0.181125	6.67e-06	0.40374	0.00025116
1429344_at	9,13E+15	---	hypothetical 9130022E09	90471.1	---	---	2.22286	2.22e-16	0.553852	1.82e-05	0.817091	0.462254	1.74498	0.0248607	0.543331	0.146054	0.763356	0.361133
1429351_at	4930429H24Rik	NM_029436	RIKEN cDNA 4930429H24 gene	126970.1	ENSMUSG00000022815	274579	1.05828	0.486039	0.922835	0.189866	1.18806	0.322685	1.04328	0.802419	0.327852	0.00136701	0.563876	0.00429992
1429360_at	Klf3	NM_008453	Kruppel-like factor 3 (basic)	28787.2	ENSMUSG00000029178	319499	1.0174	0.858373	0.444939	5.28e-13	0.564036	0.0244524	1.2134	0.393934	0.536868	2.1e-05	0.673495	0.152248
1429383_at	Csnk1g3	NM_152809	casein kinase 1, gamma 3	86352.1	ENSMUSG00000024540	264789	1.03697	0.585807	1.01233	0.802982	0.863759	0.356185	0.903896	0.506798	0.49289	0.00603734	0.661833	0.0160571
1429396_at	2410118P20Rik	---	RIKEN cDNA 2410118P20 gene	133588.1	---	275744	1.03293	0.819833	0.57981	6.78e-05	0.397371	0.000248768	0.86222	0.507056	0.485733	0.072284	0.698248	0.170645
1429399_at	Rnf125	NM_026301	ring finger protein 125	45980.1	ENSMUSG00000033107	45980	0.906809	0.327005	2.04773	0	2.0002	0.000390537	1.02343	0.907212	2.43948	0.00530871	4.21402	1.03e-13
1429417_at	4833446K15Rik	NM_178636	RIKEN cDNA 4833446K15 gene	84007.1	ENSMUSG00000045044	348040	1.10182	0.502378	6.57203	0	10.0342	0	1.07546	0.774234	1.79774	0.162429	1.3421	0.319879
1429438_at	Bcor	NM_029510	Bcl6 interacting corepressor	196328.1	ENSMUSG00000040363	196328	0.806867	0.0314407	0.464801	1.78e-15	0.505246	0.00346414	0.893784	0.59045	0.682389	0.292675	0.792895	0.329063
1429448_s_at	Cxxc6	---	CXXC finger 6	171277.1	---	249744	0.961883	0.754226	0.90484	0.370828	0.623059	0.0811274	0.782459	0.325219	0.390259	0.0191039	0.352041	0.000377398
1429462_at	Mftc	NM_172402	mitochondrial folate transporter/carrier	17875.1	ENSMUSG00000022299	17875	1.06064	0.685701	6.38386	0	4.3826	2.68e-09	1.18395	0.503325	1.96857	0.107132	1.32836	0.334085
1429468_at	1110018F16Rik	---	RIKEN cDNA 1110018F16 gene	40490.1	---	255925	1.03642	0.79972	0.779819	0.0676693	0.82302	0.449284	0.885681	0.614831	0.422002	0.0329577	0.55259	0.0400967
1429499_at	Fbxo5	NM_025995	F-box only protein 5	197520.1	ENSMUSG00000019773	197520	1.04393	0.497732	0.798355	5.47e-10	0.709273	0.0270953	0.959534	0.777641	0.472414	0.000517851	0.591458	0.0016174
1429501_s_at	Ppm1a	NM_008910	protein phosphatase 1A, magnesium dependent, alpha isoform	24256.1	ENSMUSG00000021096	261045	1.38536	0.00156854	0.858924	0.16982	0.693619	0.0732626	1.02314	0.901177	0.489916	0.0469843	0.73758	0.153362
1429514_at	Ppap2b	NM_080555	phosphatidic acid phosphatase type 2B	27363.1	ENSMUSG00000028517	348326	1.00842	0.945227	2.52651	2.22e-16	2.19057	0.000406863	1.06731	0.771186	1.0239	0.860993	0.450095	0.00432914
1429621_at	2210404G23Rik	NM_025958	RIKEN cDNA 2210404G23 gene	46006.1	---	277683	1.03587	0.727626	0.51506	1.91e-08	0.506448	0.00180593	0.875921	0.49261	0.435755	0.0378047	0.477655	0.00160664
1429622_at	2210404G23Rik	NM_025958	RIKEN cDNA 2210404G23 gene	46006.1	---	277683	0.90607	0.495072	0.890512	0.411502	0.519429	0.0182239	0.751684	0.260702	0.753329	0.499811	0.492774	0.0165183
1429639_at	2310032D16Rik	NM_027096	RIKEN cDNA 2310032D16 gene	46098.1	ENSMUSG00000027346	211211	1.68577	1.03e-12	0.568426	0	1.55444	0.0135333	1.914	0.000133776	0.75498	0.426851	2.25262	9.66e-06
1429642_at	Anubl1	---	AN1, ubiquitin-like, homolog (Xenopus laevis)	84573.1	---	272772	1.19984	0.0904164	0.841778	0.0497526	0.819644	0.334155	0.97889	0.910652	0.363853	0.00489305	0.69866	0.104487
1429651_at	Phactr3	---	Phosphatase and actin regulator 3	44413.1	---	44413	0.974179	0.857179	1.00192	0.989395	0.958159	0.877397	1.10912	0.682699	0.377712	0.0199315	0.998405	0.995682
1429652_at	1190002C06Rik	NM_028447	RIKEN cDNA 1190002C06 gene	80025.1	ENSMUSG00000024594	29889	1.06719	0.384535	0.729171	1.2e-05	0.76157	0.132771	0.983951	0.923613	0.476314	0.0179506	0.640968	0.022925
1429653_at	Gse1	NM_198671	genetic suppressor element 1	196377.1	---	334856	1.03263	0.749624	0.609586	2.93e-07	0.423	0.000411159	1.04983	0.818824	1.0156	0.964561	0.84102	0.479212
1429660_s_at	Smc2l1	NM_008017	SMC2 structural maintenance of chromosomes 2-like 1 (yeast)	177462.1	ENSMUSG00000028312	2999	0.907201	0.260663	1.00931	0.898371	1.06837	0.73414	1.03711	0.843675	0.337255	0.0039349	0.602247	0.0211283
1429674_at	1700113H08Rik	---	RIKEN cDNA 1700113H08 gene	104634.1	---	78423	1.0199	0.89217	1.00941	0.948222	1.16316	0.585162	1.00062	0.998044	0.436288	0.0480756	1.01038	0.972026
1429679_at	Lrrc17	---	leucine rich repeat containing 17	28012.1	---	271652	0.997037	0.983571	0.783273	0.0882159	0.843584	0.529364	1.37118	0.201121	0.210908	8.69e-05	0.299565	4.17e-05
1429683_at	5830472M02Rik	NM_029512	RIKEN cDNA 5830472M02 gene	89828.1	ENSMUSG00000017679	89828	1.07797	0.490422	2.1648	0	4.229	5.6e-14	1.02689	0.898336	1.86548	0.0908774	1.76202	0.00921219
1429684_at	5830472M02Rik	NM_029512	RIKEN cDNA 5830472M02 gene	89828.1	ENSMUSG00000017679	89828	1.08784	0.359402	1.56536	1.13e-11	2.41613	7.75e-07	1.05676	0.763361	1.06597	0.86278	1.16728	0.442321
1429692_s_at	Gch1	NM_008102	GTP cyclohydrolase 1	41683.2	ENSMUSG00000037580	10651	1.42179	4.51e-05	0.536985	2.01e-13	0.613778	0.0099277	1.21496	0.247094	0.379682	1.26e-13	0.52132	0.00139222
1429722_at	9230111I22Rik	---	RIKEN cDNA 9230111I22 gene	33277.1	---	33277	1.2591	0.0986478	0.735269	0.0255429	0.406386	0.000451234	1.07352	0.752404	0.704741	0.393963	0.815292	0.439387
1429745_at	F8a	NM_007978	factor 8-associated gene A	5154.2	ENSMUSG00000043688	165807	1.05349	0.601709	2.11329	0	1.59377	0.00723167	0.917449	0.621071	1.43266	0.00321254	0.954526	0.809224
1429763_at	E430023H19Rik	---	RIKEN cDNA E430023H19 gene	151104.1	---	38229	0.941506	0.376759	1.0621	0.205762	1.09659	0.539294	0.974036	0.857957	2.0321	0	1.6779	0.000549936
1429764_at	1500005K14Rik	---	RIKEN cDNA 1500005K14 gene	34131.1	---	34131	0.821262	0.152666	0.805368	0.0930795	0.453316	0.00214693	1.05017	0.830404	0.815637	0.583779	0.975576	0.924835
1429832_at	---	---	---	196517.2	---	---	0.82698	0.187905	0.886913	0.399705	0.415379	0.00151488	1.04382	0.864728	1.02592	0.862056	0.889871	0.692587
1429891_at	1700028N11Rik	NM_029341	RIKEN cDNA 1700028N11 gene	82143.1	ENSMUSG00000039676	82143	1.01763	0.855795	1.09192	0.234337	1.0487	0.795685	0.907053	0.58208	0.248184	3.47e-05	0.393772	2.24e-05
1429900_at	5330406M23Rik	---	RIKEN cDNA 5330406M23 gene	109877.1	---	109877	0.915532	0.416834	2.56087	0	1.11456	0.695441	0.979573	0.935043	1.01229	0.976783	1.12597	0.687425
1429913_at	Kcnk16	---	potassium channel, subfamily K, member 16	105571.1	---	105571	0.898552	0.256001	0.690544	3.4e-05	0.484418	0.000419826	0.729471	0.0860714	0.0867942	4.55e-10	0.0936369	0
1429938_at	A930009E05Rik	---	RIKEN cDNA A930009E05 gene	53915.1	---	53915	1.06245	0.543491	0.744321	0.000774383	0.813486	0.344382	0.97378	0.895118	0.404917	0.0202995	0.791828	0.312087
1429947_a_at	Zbp1	NM_021394	Z-DNA binding protein 1	116687.2	ENSMUSG00000027514	116687	0.991167	0.95136	0.98302	0.905508	1.05207	0.854599	1.40866	0.176217	1.0258	0.862516	7.4506	4.53e-13
1429950_at	Unc5cl	NM_152823	unc-5 homolog C (C. elegans)-like	81831.1	ENSMUSG00000043592	311629	1.0709	0.576561	0.608834	6.16e-05	0.379713	0.000148345	0.931475	0.751987	0.751202	0.485738	0.887358	0.641606
1429958_x_at	Haghl	NM_026897	hydroxyacylglutathione hydrolase-like	29230.3	ENSMUSG00000051773	29230	0.923165	0.524309	0.944272	0.646164	0.826065	0.380437	0.910543	0.643928	0.660495	0.273258	0.487561	0.00379133
1430003_at	6330412A17Rik	---	RIKEN cDNA 6330412A17 gene	218573.1	---	---	0.975771	0.866014	5.02172	0	1.80418	0.0330492	1.00811	0.97453	1.0158	0.970211	1.04412	0.883498
1430024_at	A430107J06Rik	NM_030007	RIKEN cDNA A430107J06 gene	46272.1	---	212290	0.880277	0.263633	0.972705	0.738106	1.14279	0.515683	0.991982	0.967338	2.12915	0.0290896	1.21388	0.36443
1430093_at	4933406P04Rik	---	RIKEN cDNA 4933406P04 gene	124612.1	---	---	1.14316	0.295305	0.916861	0.546541	0.476777	0.00401666	0.947078	0.813878	0.819965	0.619645	0.728592	0.246886
1430130_at	1300015B04Rik	---	RIKEN cDNA 1300015B04 gene	169261.1	---	169261	1.00449	0.975415	7.69428	0	2.84253	0.000156724	1.0054	0.983021	2.7372	0.0164817	5.67377	3.33e-09
1430133_at	4921505D17Rik	---	RIKEN cDNA 4921505D17 gene	50006.1	---	275869	1.15603	0.12958	0.997867	0.975962	1.0754	0.714903	1.09515	0.628224	0.39029	0.0121382	0.750516	0.188865
1430142_at	Tgm5	NM_028799	transglutaminase 5	20187.1	ENSMUSG00000053675	20187	0.988081	0.919814	0.924532	0.531778	0.618073	0.034886	0.664967	0.0553029	0.437433	0.0442167	0.252972	4.62e-07
1430154_at	4930543C13Rik	---	RIKEN cDNA 4930543C13 gene	38149.1	---	38149	0.955971	0.665072	0.729825	0.000886138	0.691178	0.141566	1.07637	0.748688	0.30152	0.00263357	0.546307	0.0318126
1430193_at	5730505K17Rik	---	RIKEN cDNA 5730505K17 gene	180444.1	---	---	1.12996	0.185026	0.838124	0.0351787	0.872188	0.527774	0.935947	0.743361	0.422897	0.0213317	0.417239	0.00058581
1430197_a_at	Pitpnm2	NM_011256	phosphatidylinositol transfer protein, membrane-associated 2	44261.2	ENSMUSG00000029406	44261	0.737854	0.0169673	0.857406	0.222484	0.930948	0.777211	1.11342	0.649172	0.921705	0.57512	0.41757	0.00254892
1430204_at	5033425G24Rik	---	RIKEN cDNA 5033425G24 gene	149206.1	---	---	0.917228	0.552467	1.01395	0.92351	0.479515	0.00800431	0.62526	0.0639924	1.00492	0.990676	0.749323	0.328259
1430225_at	5730442G03Rik	---	RIKEN cDNA 5730442G03 gene	158405.1	---	---	1.1695	0.264459	0.853194	0.262833	0.477281	0.00754529	0.930069	0.773824	0.996444	0.993204	0.689471	0.208358
1430232_at	4933407E14Rik	---	RIKEN cDNA 4933407E14 gene	44318.1	---	---	1.09905	0.515798	1.07583	0.612263	2.72826	0.000199056	0.996301	0.988335	1.27479	0.56286	1.1768	0.58156
1430289_a_at	2610312E17Rik	NM_027432	RIKEN cDNA 2610312E17 gene	28975.2	ENSMUSG00000000561	5110	1.07557	0.389345	1.03776	0.57695	1.08296	0.628075	1.04287	0.791612	2.53296	6.17e-14	1.31076	0.113227
1430293_a_at	1300006N24Rik	NM_027911	RIKEN cDNA 1300006N24 gene	196137.2	ENSMUSG00000010205	196137	1.00926	0.913617	1.04623	0.498741	0.995707	0.980397	0.977836	0.894103	2.12317	0	1.58264	0.0101654
1430327_at	Scamp4	NM_019575	secretory carrier membrane protein 4	48948.1	ENSMUSG00000035370	273170	1.39044	0.0181701	0.978589	0.873558	0.894679	0.648659	1.02791	0.904106	0.92951	0.855372	0.497659	0.01314
1430339_at	2610021K21Rik	---	RIKEN cDNA 2610021K21 gene	87719.1	---	235920	1.02609	0.85569	0.922611	0.564327	0.999067	0.996969	0.904166	0.666707	0.957838	0.918191	0.497322	0.0140129
1430558_at	Zfp318	NM_021346	zinc finger protein 318	195537.1	ENSMUSG00000015597	257698	0.958859	0.61981	0.755445	3.04e-05	0.719277	0.073443	0.981232	0.91117	0.430147	0.0169287	0.729107	0.103519
1430574_at	Cdkn3	---	cyclin-dependent kinase inhibitor 3	27224.1	---	272394	0.961687	0.580688	1.02469	0.647238	1.0879	0.604344	1.07652	0.637815	0.427071	0.0046663	0.524347	0.000429189
1430583_at	C130076O07Rik	NM_176930	RIKEN cDNA C130076O07 gene	139130.1	ENSMUSG00000020598	208439	1.13817	0.295403	0.7237	0.00786791	0.78228	0.321992	1.59943	0.0339753	0.455941	0.035625	0.803552	0.41815
1430591_at	---	---	---	48025.1	---	---	0.797241	0.11026	0.897943	0.340634	0.926044	0.755605	0.428159	0.000452761	0.624959	0.262786	0.140814	8.02e-12
1430640_a_at	Prkar2b	NM_011158	protein kinase, cAMP dependent regulatory, type II beta	25594.1	---	25594	0.853254	0.0604637	0.975438	0.662253	0.800007	0.19176	0.793675	0.159981	0.498271	0.0278246	0.460491	5.85e-05
1430667_at	Pcdh10	NM_011043	protocadherin 10	133773.1	ENSMUSG00000049100	242644	0.904919	0.470502	1.31465	0.0154813	1.25871	0.330112	0.918683	0.711063	0.3838	0.0163038	0.447523	0.00433266
1430688_s_at	D730039F16Rik	---	RIKEN cDNA D730039F16 gene	105079.1	---	215255	0.81175	0.0771573	0.972823	0.743482	0.581471	0.0157158	0.796387	0.265351	0.367009	0.012194	0.388108	0.000214291
1430717_at	4930403C10Rik	---	RIKEN cDNA 4930403C10 gene	159069.1	---	322591	1.01337	0.927116	0.979002	0.883057	0.418899	0.00146073	1.09389	0.714048	1.01767	0.966703	1.11151	0.709915
1430786_at	1110002E22Rik	---	RIKEN cDNA 1110002E22 gene	45669.1	---	45669	1.05129	0.441339	2.56328	0	2.02546	7.42e-07	0.938315	0.664994	0.502795	0.00480893	0.455782	4.61e-06
1430798_x_at	Mrpl15	NM_025300	mitochondrial ribosomal protein L15	29904.2	ENSMUSG00000033845	182927	0.903045	0.311588	0.557858	2.07e-09	0.483907	0.00375002	0.943766	0.796332	1.16955	0.215273	0.883385	0.629099
1430811_a_at	Cdca1	NM_023284	cell division cycle associated 1	151315.2	ENSMUSG00000026683	151315	1.0048	0.945379	0.948216	0.285496	1.11194	0.512307	1.16579	0.323615	0.21523	0	0.426394	5.04e-06
1430837_a_at	Mbd1	NM_013594	methyl-CpG binding domain protein 1	22522.2	ENSMUSG00000024561	22522	0.528416	1.13e-05	0.901203	0.470911	2.00401	0.0101289	1.08854	0.738031	1.01467	0.921063	1.29107	0.387903
1431050_at	Rps6ka5	NM_153587	ribosomal protein S6 kinase, polypeptide 5	39471.1	ENSMUSG00000021180	220417	1.44234	0.00715434	1.06579	0.639319	0.873039	0.577962	0.809382	0.361466	0.552625	0.154853	0.499949	0.0135237
1431055_a_at	Snx10	NM_028035	sorting nexin 10	29101.2	ENSMUSG00000038301	294166	1.4213	1.69e-06	1.00115	0.983645	2.51127	5.97e-10	1.96201	5.28e-06	1.32773	0.00196727	2.37241	2.32e-08
1431089_at	Cpsf2	NM_016856	cleavage and polyadenylation specific factor 2	196115.1	ENSMUSG00000041781	716	1.10331	0.324245	0.780368	0.0054699	0.858402	0.437477	0.991355	0.962094	0.390865	0.0140357	0.820055	0.339835
1431101_a_at	Srd5a1	NM_175283	steroid 5 alpha-reductase 1	22941.1	ENSMUSG00000021594	315983	0.853502	0.270332	0.844999	0.242943	0.496561	0.00979455	0.968447	0.895862	0.969497	0.941155	0.703566	0.226283
1431142_s_at	Amid	NM_153779	apoptosis-inducing factor (AIF)-like mitochondrion-associated inducer of death	29953.1	ENSMUSG00000020085	286309	1.08116	0.590319	1.15895	0.30568	1.24471	0.381116	1.14245	0.575923	2.93338	0.00913532	1.75241	0.0294603
1431175_at	1810019D21Rik	---	RIKEN cDNA 1810019D21 gene	183003.1	---	183003	0.972444	0.84743	0.972064	0.844215	0.894203	0.686288	2.11052	0.00318792	1.00297	0.994365	0.974078	0.928971
1431191_a_at	Syt1	NM_009306	synaptotagmin 1	5101.2	ENSMUSG00000035864	289702	0.913218	0.331907	1.14977	0.101813	0.940903	0.751318	0.805583	0.241429	0.714565	0.0224939	0.199894	2.12e-10
1431213_a_at	---	---	---	157900.1	---	---	0.900285	0.0729861	1.62742	0	1.87924	2e-06	1.06223	0.656846	2.31476	0	1.94734	9.01e-08
1431214_at	---	---	---	157900.1	---	---	1.01406	0.81354	2.988	0	2.77516	2.24e-13	0.985472	0.918867	2.21223	0	2.79473	5.83e-13
1431235_at	1110061A14Rik /// 2810017I02Rik	---	RIKEN cDNA 1110061A14 gene /// RIKEN cDNA 2810017I02 gene	36541.1	---	---	1.30689	0.0369161	1.04385	0.765572	1.17204	0.566593	1.05387	0.836007	1.16278	0.71927	3.10566	0.000106754
1431254_at	4930465M17Rik	---	RIKEN cDNA 4930465M17 gene	153428.1	---	46675	1.143	0.299602	0.370791	2.64e-13	0.34451	4.54e-05	1.05789	0.80447	1.00674	0.987228	0.987077	0.960097
1431358_at	4930547N16Rik	---	RIKEN cDNA 4930547N16 gene	179378.1	---	179378	1.15059	0.170797	0.897744	0.252163	0.973665	0.891368	1.05536	0.768606	0.498005	0.0482349	0.531791	0.0044448
1431359_a_at	1110007C09Rik	NM_026738	RIKEN cDNA 1110007C09 gene	3336.1	ENSMUSG00000037960	3336	1.01618	0.876688	1.09106	0.335394	0.934901	0.724248	1.15357	0.420144	2.37067	8.79e-12	2.41345	1.65e-06
1431362_a_at	Smoc2	NM_022315	SPARC related modular calcium binding 2	30162.2	ENSMUSG00000023886	30162	1.06683	0.652513	1.01921	0.895104	2.39811	0.000921192	1.02795	0.913425	1.0277	0.852892	0.834825	0.541655
1431375_s_at	Parva	NM_020606	parvin, alpha	195762.1	ENSMUSG00000030770	143763	1.21195	0.0417646	0.829417	0.0273209	0.816088	0.287992	0.984594	0.930246	0.477608	2.47e-07	0.414866	6.45e-05
1431393_at	4930447C04Rik	NM_029444	RIKEN cDNA 4930447C04 gene	107632.1	ENSMUSG00000021098	242892	1.00434	0.975935	0.820907	0.153696	1.16645	0.554304	0.938964	0.799328	0.708504	0.411411	0.421346	0.00326067
1431429_a_at	Arl4	NM_007487	ADP-ribosylation factor-like 4	12723.2	ENSMUSG00000047446	12723	1.16932	0.0172683	1.08435	0.0870847	1.28271	0.112541	1.16795	0.308645	2.23082	0	1.9147	3.54e-05
1431469_a_at	Cxxc5	NM_133687	CXXC finger 5	29690.2	ENSMUSG00000046668	94560	0.960165	0.544343	0.40317	0	0.456644	1.6e-06	1.07536	0.62347	0.59735	2.58e-10	0.629255	0.00618507
1431569_a_at	2700050C12Rik	NM_145100	RIKEN cDNA 2700050C12 gene	32727.2	ENSMUSG00000026344	32727	0.997623	0.986839	1.02409	0.86775	1.28654	0.334942	1.04286	0.865928	1.06789	0.655111	2.41044	0.000907936
1431591_s_at	G1p2	NM_015783	interferon, alpha-inducible protein	204646.1	---	358664	0.910647	0.507864	0.937527	0.635234	1.04508	0.846396	1.31019	0.198704	1.13084	0.3943	10.8923	0
1431592_a_at	Sh3kbp1	NM_021389	SH3-domain kinase binding protein 1	38525.2	ENSMUSG00000040990	286495	0.927078	0.536312	1.02539	0.814116	0.895709	0.633567	0.772284	0.241204	0.537101	2.45e-05	0.237604	2.85e-07
1431667_s_at	2610021K21Rik	---	RIKEN cDNA 2610021K21 gene	195567.1	---	235920	1.11679	0.402284	1.13869	0.351377	1.03998	0.879103	1.09646	0.70413	0.758041	0.496616	0.38102	0.000966064
1431694_a_at	Catnbip1	NM_023465	catenin beta interacting protein 1	41537.2	ENSMUSG00000028988	299735	0.945251	0.406496	0.919704	0.119997	0.773376	0.108797	0.935272	0.660086	0.723587	0.000342745	0.374485	6.08e-08
1431705_a_at	Mcoln2	NM_001005846	mucolipin 2	116862.2	ENSMUSG00000011008	116862	0.802846	0.0630938	6.97746	0	4.18172	1.28e-12	1.34895	0.160241	4.29528	0	3.59511	2.11e-09
1431786_s_at	1190003J15Rik	---	RIKEN cDNA 1190003J15 gene	33800.1	---	272359	1.0264	0.857859	1.00539	0.970302	1.02738	0.922298	1.00477	0.985003	1.00371	0.992952	2.69049	0.000807118
1431805_a_at	Rhpn2	NM_027897	rhophilin, Rho GTPase binding protein 2	35465.1	ENSMUSG00000030494	286600	0.828379	0.0912702	0.414359	7.77e-15	0.478283	0.00258724	0.865687	0.511768	0.863466	0.25328	0.566565	0.0319679
1431809_at	4932442L08Rik	---	RIKEN cDNA 4932442L08 gene	159201.1	---	159201	0.979942	0.887189	0.796738	0.0842378	0.464315	0.00237816	1.00339	0.987964	0.405368	0.0297957	0.710966	0.200922
1431836_x_at	5430432N15Rik	NM_172418	RIKEN cDNA 5430432N15 gene	107442.1	ENSMUSG00000042918	---	0.855016	0.200061	0.731202	0.0218126	0.5037	0.00569632	1.09641	0.675399	0.448689	0.0436537	0.485699	0.0085828
1431843_a_at	Nfkbie	NM_008690	nuclear factor of kappa light polypeptide gene enhancer in B-cells inhibitor, epsilon	57043.2	ENSMUSG00000023947	57043	1.12972	0.388723	0.579687	0.000132365	0.495723	0.0085122	0.985788	0.952485	0.982796	0.906262	0.925298	0.78159
1431873_a_at	Tube1	---	epsilon-tubulin 1	35251.1	---	297956	1.0402	0.681593	0.993436	0.931555	0.813401	0.267752	0.933307	0.692085	0.373284	0.00516134	0.508613	0.00119323
1431940_at	4933424M13Rik	---	RIKEN cDNA 4933424M13 gene	159208.1	---	---	0.72594	0.0273972	2.72144	3.6e-13	1.1103	0.705567	1.00112	0.996481	1.03921	0.926973	1.02267	0.939364
1431946_a_at	Apba2bp	NM_021546	amyloid beta (A4) precursor protein-binding, family A, member 1 binding protein	143748.2	ENSMUSG00000027489	143748	0.870039	0.336378	0.896393	0.446107	0.745616	0.242185	0.88831	0.612707	2.02555	1.34e-06	1.13323	0.631218
1432032_a_at	Artn	NM_009711	artemin	56897.2	ENSMUSG00000028539	56897	1.09054	0.550881	1.06363	0.666531	0.793355	0.403755	1.07811	0.766843	1.21709	0.181486	6.33758	1.34e-12
1432116_at	---	---	---	158984.1	---	---	0.964517	0.796531	0.744792	0.00593612	1.09234	0.728383	1.11035	0.662984	0.915886	0.834152	0.343788	0.000249402
1432140_at	2210006M16Rik	NM_029727	RIKEN cDNA 2210006M16 gene	159149.2	ENSMUSG00000017211	159149	1.27887	0.0849357	0.875151	0.350612	0.810359	0.411343	1.52621	0.0675947	0.486049	0.0735534	0.478672	0.0107879
1432141_x_at	2210006M16Rik	NM_029727	RIKEN cDNA 2210006M16 gene	159149.2	ENSMUSG00000017211	159149	1.2458	0.108453	0.75987	0.0450883	0.790426	0.300281	1.14954	0.499364	0.381822	0.0186729	0.373086	0.000237204
1432143_a_at	Hbp1	NM_153198	high mobility group box transcription factor 1	87639.2	ENSMUSG00000002996	87639	0.793243	0.00192656	0.890607	0.0299527	0.980177	0.901666	1.08922	0.581115	0.484786	1.19e-11	0.634189	0.0104767
1432186_at	1700028J19Rik	---	RIKEN cDNA 1700028J19 gene	158317.1	---	158317	0.833162	0.205946	3.17253	0	2.95528	8.62e-06	0.978041	0.928564	1.33803	0.459174	1.22404	0.477327
1432344_a_at	Aplp2	NM_009691	amyloid beta (A4) precursor-like protein 2	19133.3	ENSMUSG00000031996	19133	0.940307	0.347812	0.958386	0.330149	1.00794	0.95976	0.817127	0.187187	0.491468	4.12e-11	0.52832	0.00026447
1432360_a_at	4930403J22Rik	---	RIKEN cDNA 4930403J22 gene	29310.2	---	271988	1.12906	0.344122	0.774351	0.0492875	0.912691	0.709638	1.1582	0.519128	0.752175	0.0531313	0.432746	0.00323415
1432361_a_at	1700022C02Rik	NM_025495	RIKEN cDNA 1700022C02 gene	41534.2	ENSMUSG00000021391	342741	1.06241	0.466773	1.01	0.878121	1.11602	0.525909	1.03011	0.859533	0.321141	0.00266784	0.493075	0.000442228
1432408_a_at	B230208H21	---	Hypothetical protein B230208H21	100510.2	---	247154	0.84887	0.050208	0.776977	3.32e-05	0.473204	0.00247863	0.625514	0.0393572	0.43924	2.06e-09	0.269036	3.08e-06
1432410_a_at	Bmp7	NM_007557	bone morphogenetic protein 7	595.2	ENSMUSG00000008999	595	1.36412	0.0262332	1.0008	0.995563	1.81426	0.0218932	2.02723	0.00384016	1.01332	0.928281	5.46208	7.99e-12
1432509_at	5033430I15Rik	---	RIKEN cDNA 5033430I15 gene	44949.1	---	44949	1.02089	0.886902	1.12219	0.424234	0.425737	0.00202217	0.708228	0.172038	0.77317	0.540027	1.06589	0.827641
1432517_a_at	Nnmt	NM_010924	nicotinamide N-methyltransferase	8362.2	ENSMUSG00000032271	8362	1.03637	0.806005	1.11763	0.440791	1.03737	0.894642	1.0276	0.914419	1.00883	0.952417	2.00692	0.0184519
1432543_a_at	Klf13	NM_021366	Kruppel-like factor 13	41170.2	ENSMUSG00000052040	240473	0.977169	0.823297	3.75427	0	3.23195	7.01e-11	1.07053	0.717846	3.26973	0	3.93562	1.87e-13
1432713_at	6430709C05Rik	---	RIKEN cDNA 6430709C05 gene	159722.1	---	---	1.01449	0.912998	0.460992	7.5e-08	1.00194	0.994409	0.985793	0.954917	0.622124	0.258336	1.00336	0.990915
1432787_at	6720420G18Rik	---	RIKEN cDNA 6720420G18 gene	159842.1	---	159842	0.666288	4.89e-08	0.316173	0	0.953453	0.863326	1.11621	0.66413	0.543985	0.131887	0.909018	0.746111
1433408_a_at	Mcm10	NM_027290	minichromosome maintenance deficient 10 (S. cerevisiae)	23828.1	ENSMUSG00000026669	23828	0.962043	0.679641	1.03128	0.648664	1.06778	0.714357	1.14065	0.440933	0.496484	9.54e-11	0.626966	0.0206346
1433428_x_at	Tgm2	NM_009373	transglutaminase 2, C polypeptide	18843.4	ENSMUSG00000037820	330731	1.25535	0.000885256	1.43913	1.78e-15	1.95106	9.81e-06	1.24232	0.153745	1.29682	0.00223537	2.17006	6.12e-07
1433453_a_at	AW539457	NM_178890	expressed sequence AW539457	35850.1	---	35850	0.758678	0.0111789	0.428264	3.81e-12	0.660409	0.0487429	0.974592	0.892046	1.00289	0.993555	1.28756	0.216025
1433454_at	AW539457	NM_178890	expressed sequence AW539457	35850.1	---	35850	1.00982	0.929916	0.421493	5.84e-12	0.511175	0.00272844	0.899296	0.593274	0.673243	0.281642	1.03678	0.868447
1433468_at	6430527G18Rik	NM_145836	RIKEN cDNA 6430527G18 gene	27615.1	ENSMUSG00000034168	248358	1.11252	0.261393	0.407686	0	0.480752	0.000729795	1.00044	0.99812	0.772061	0.456977	0.981764	0.930103
1433500_at	B930096L08Rik	NM_172477	RIKEN cDNA B930096L08 gene	37753.1	ENSMUSG00000038456	187239	1.07679	0.590625	0.527165	6.29e-06	0.256774	4.29e-07	0.731418	0.1913	0.286712	0.00221861	0.340374	0.000188392
1433501_at	Ctso	NM_177662	cathepsin O	25707.1	ENSMUSG00000028015	254642	1.06164	0.642906	0.795444	0.110631	0.833792	0.454353	1.20146	0.410321	0.229604	0.000224374	0.995964	0.98743
1433506_at	Lrrc5	NM_178701	leucine rich repeat containing 5	23837.1	ENSMUSG00000046079	23837	1.07732	0.291147	0.608871	0	0.606009	0.00536332	0.95691	0.789192	0.45689	0.00312878	0.618909	0.0115478
1433538_at	Marveld1	NM_183195	MARVEL (membrane-associating) domain containing 1	206250.1	ENSMUSG00000044345	206250	1.00035	0.997748	0.681449	0.00284828	0.467761	0.00149666	1.03421	0.872847	1.01581	0.910741	0.84018	0.470942
1433543_at	Anln	NM_028390	anillin, actin binding protein (scraps homolog, Drosophila)	29082.1	ENSMUSG00000036777	282751	1.10427	0.0994014	0.90094	0.00325471	0.848694	0.230201	1.02521	0.851122	0.35803	0	0.518353	1.05e-05
1433575_at	Sox4	NM_009238	SRY-box containing gene 4	18789.2	ENSMUSG00000043626	240627	1.10567	0.0801297	1.65795	0	1.21027	0.159435	0.802902	0.0960019	0.326354	0	0.239755	0
1433581_at	1190002N15Rik	---	RIKEN cDNA 1190002N15 gene	38211.1	---	258746	0.885302	0.127297	0.472162	0	0.481148	5.72e-05	0.888555	0.469492	0.816463	0.0592556	0.703171	0.0561659
1433582_at	1190002N15Rik	---	RIKEN cDNA 1190002N15 gene	38211.1	---	258746	0.870345	0.0923604	0.485803	0	0.510397	0.000115545	0.867865	0.375659	1.10447	0.357627	0.779367	0.161489
1433624_at	5830434P21Rik	NM_172661	RIKEN cDNA 5830434P21 gene	25504.1	ENSMUSG00000039262	25504	0.864531	0.0506378	0.824113	0.00138772	0.748082	0.116015	0.840871	0.316458	0.603538	0.101589	0.480159	0.000375052
1433632_at	Irf2bp2	---	interferon regulatory factor 2 binding protein 2	116857.1	---	334918	0.930092	0.461027	0.339679	0	0.333417	2.92e-07	1.04458	0.805925	0.271096	0.00012716	0.514845	0.00202987
1433633_at	Irf2bp2	---	interferon regulatory factor 2 binding protein 2	116857.1	---	334918	0.926376	0.343586	0.190371	0	0.287625	2.46e-09	0.947191	0.752259	0.597263	0.155203	0.486571	0.000490972
1433634_at	Irf2bp2	---	interferon regulatory factor 2 binding protein 2	116857.1	---	334918	0.834659	0.0042278	0.297508	0	0.401875	4e-07	1.04133	0.797664	0.530571	0.0297641	0.718474	0.0651051
1433638_s_at	Hoxd8	---	Homeo box D8	57123.1	---	280673	0.911484	0.415193	0.701188	3.84e-05	0.635897	0.017925	0.835221	0.303835	0.51058	0.0489218	0.458018	0.000206326
1433639_at	5730593F17Rik	NM_172543	RIKEN cDNA 5730593F17 gene	12180.1	ENSMUSG00000038893	262113	0.976138	0.698982	0.297402	0	0.303587	5.31e-14	0.733133	0.0294724	0.507244	0	0.607167	0.00153504
1433643_at	Cacna2d1	NM_009784	calcium channel, voltage-dependent, alpha2/delta subunit 1	25672.1	ENSMUSG00000040118	173392	0.979385	0.716876	0.875651	1.99e-05	0.848055	0.21873	0.905445	0.448808	0.380628	2.86e-07	0.276424	0
1433649_at	Aof1	NM_172262	amine oxidase, flavin containing 1	31259.1	ENSMUSG00000038080	31259	0.946384	0.498346	0.715688	1.71e-07	0.723805	0.0638364	0.923659	0.628338	0.408408	0.00994893	0.616432	0.0102573
1433655_at	---	---	---	96867.1	---	---	1.04159	0.512178	0.824577	8.29e-07	0.735228	0.0277106	0.963548	0.781986	0.498828	0	0.465051	6.1e-07
1433668_at	Pnrc1	---	proline-rich nuclear receptor coactivator 1	27769.1	---	27769	1.02939	0.638775	0.456485	0	0.758485	0.0616293	1.11222	0.445285	0.777204	0.00116967	0.979886	0.892373
1433675_at	Rnu22	---	RNA, U22 small nucleolar	28239.1	---	292489	1.23236	0.00580279	1.10862	0.01405	1.41489	0.0162974	1.07343	0.622628	1.33705	0.000821793	2.10561	2.94e-07
1433699_at	Tnfaip3	NM_009397	tumor necrosis factor, alpha-induced protein 3	116683.1	ENSMUSG00000019850	116683	1.03885	0.789428	0.240031	0	0.423605	0.00133971	0.960098	0.865034	0.542624	0.145264	0.663413	0.151471
1433711_s_at	Sesn1	---	Sestrin 1	29742.1	---	139418	0.844217	0.0726471	21.7509	0	14.1829	0	0.809039	0.232114	7.81353	0	2.29485	3.64e-06
1433715_at	Cpne7	NM_170684	copine VII	36434.1	ENSMUSG00000034796	36434	0.785357	0.0961758	1.06128	0.680019	1.76598	0.0386365	1.49013	0.11552	1.42702	0.379726	3.79053	3.8e-06
1433717_at	---	---	---	29398.1	---	---	1.13215	0.172941	2.19593	0	1.99942	9.26e-05	1.05568	0.76254	2.21097	0	2.09865	7.2e-05
1433719_at	---	---	---	37336.1	---	---	1.01775	0.878379	1.10013	0.321545	1.0276	0.894156	0.897153	0.578999	0.536023	0.108075	0.184254	3.1e-10
1433733_a_at	Cry1	NM_007771	cryptochrome 1 (photolyase-like)	26237.2	ENSMUSG00000027226	26237	1.08911	0.299164	0.822515	0.0415799	0.932768	0.722371	1.03104	0.867404	3.5948	0	2.98732	3.07e-09
1433748_at	---	---	---	7778.1	---	---	0.859788	0.0914258	0.76913	3.12e-05	0.76496	0.137131	1.01544	0.927257	1.40742	0.286635	2.08583	2.42e-05
1433775_at	C77080	---	Expressed sequence C77080	22929.1	---	331907	1.0283	0.844592	1.19721	0.21159	1.25806	0.332545	0.974225	0.909043	1.00823	0.954827	3.03721	9.74e-07
1433789_at	Rnu17d	---	RNA, U17d small nucleolar	38186.1	---	84664	0.928611	0.606629	1.1116	0.458685	1.5617	0.0968536	1.24926	0.377949	1.57259	0.278881	2.38878	0.00219099
1433791_at	Rab9b	NM_176971	RAB9B, member RAS oncogene family	44557.1	ENSMUSG00000043463	44557	0.955815	0.748702	1.0868	0.560463	0.77721	0.32537	0.746516	0.225954	1.20011	0.662445	0.37218	0.000646569
1433802_at	AW125688	NM_001001885	expressed sequence AW125688	91736.1	---	329663	0.911997	0.461985	0.903913	0.347145	0.468894	0.0015035	1.1907	0.398797	1.37754	0.381777	2.01149	0.0012526
1433825_at	---	---	---	33496.1	---	---	0.73233	0.0309838	0.59435	0.00029067	0.920058	0.744968	0.876192	0.585031	0.437334	0.0452829	0.665629	0.156709
1433870_at	BC022765	NM_146026	cDNA sequence BC022765	38886.1	ENSMUSG00000047040	342551	1.05608	0.590022	2.57492	0	4.94254	0	1.3487	0.0746974	1.19602	0.561929	2.76397	4.6e-09
1433884_at	---	---	---	200817.1	---	---	0.973291	0.676364	1.0284	0.576871	0.955023	0.766603	0.913879	0.548117	0.164244	6.71e-10	0.174637	0
1433885_at	---	---	---	38878.1	---	---	1.32879	0.0466821	2.7626	6.66e-16	3.19527	3.15e-07	1.7227	0.0168605	0.870471	0.732473	2.97875	4.51e-06
1433888_at	Atp2b2	NM_009723	ATPase, Ca++ transporting, plasma membrane 2	20441.2	ENSMUSG00000030302	321755	0.92229	0.348356	0.581506	4e-12	0.515558	0.00181798	0.864557	0.439545	0.574192	1.2e-08	0.388642	5.71e-05
1433892_at	Spag5	NM_017407	sperm associated antigen 5	24250.2	ENSMUSG00000002055	24250	1.09848	0.229124	0.886135	0.0839051	0.859634	0.369189	1.07719	0.641776	0.284113	0	0.580602	0.00346452
1433893_s_at	Spag5	NM_017407	sperm associated antigen 5	24250.2	ENSMUSG00000002055	24250	0.942879	0.375554	0.819736	4.51e-05	0.823273	0.211589	1.01665	0.910941	0.420101	0	0.546908	0.00039524
1433905_at	Akap7	NM_018747	A kinase (PRKA) anchor protein 7	63244.1	ENSMUSG00000039166	179069	0.944042	0.68318	0.879158	0.335745	0.70795	0.179349	0.725763	0.183649	0.614573	0.235248	0.428194	0.00332273
1433907_at	---	---	---	41577.1	---	---	1.00082	0.995487	0.924312	0.584823	1.25758	0.396276	1.05168	0.841876	0.709394	0.413528	0.47445	0.0115631
1433943_at	BC063749	NM_001001738	cDNA sequence BC063749	29457.1	---	---	0.984614	0.900156	0.799841	0.0262374	0.705223	0.114185	1.17284	0.419749	1.88016	0.079342	2.45558	9.54e-06
1433945_at	5730507A09Rik	NM_183087	RIKEN cDNA 5730507A09 gene	44323.1	ENSMUSG00000030518	103502	1.10102	0.289878	0.555294	1.69e-11	0.468619	0.000206575	0.768133	0.144969	0.39224	0.0128869	0.341525	1.97e-06
1433988_s_at	C230098O21Rik	---	RIKEN cDNA C230098O21 gene	40303.1	---	40303	0.83678	0.178439	0.788554	0.0654935	0.690175	0.13859	0.808709	0.363068	0.353792	0.00940006	0.503812	0.0151222
1434013_at	D930036B08Rik	NM_176986	RIKEN cDNA D930036B08 gene	38486.1	ENSMUSG00000050595	329478	0.990452	0.946998	1.62603	0.000451346	1.64414	0.0589511	0.81472	0.417745	1.72184	0.175907	2.12335	0.00737252
1434015_at	Slc2a6	NM_172659	solute carrier family 2 (facilitated glucose transporter), member 6	41203.1	ENSMUSG00000036067	41203	0.743809	0.0320555	0.927871	0.556683	0.801003	0.370406	1.0022	0.992399	2.54494	0.0168951	2.47352	0.000110907
1434023_at	AU016693	NM_178686	Expressed sequence AU016693	24735.1	ENSMUSG00000056647	193678	1.12303	0.107609	1.02015	0.686664	1.14829	0.423035	1.16015	0.371495	0.492904	0.0248165	0.617032	0.0135162
1434041_at	Appbp2	NM_025825	amyloid beta precursor protein (cytoplasmic tail) binding protein 2	86454.1	ENSMUSG00000018481	271997	1.16803	0.120954	0.920676	0.310679	0.848763	0.468252	1.03993	0.851201	0.450813	0.0311021	0.850907	0.499939
1434046_at	MGC58382	NM_001004174	similar to Normal mucosa of esophagus specific gene 1 protein	36783.1	---	36783	1.00836	0.954332	1.13596	0.376939	1.93559	0.0143022	1.11277	0.673513	1.27994	0.55664	2.22528	0.00614458
1434049_at	Entpd3	NM_178676	ectonucleoside triphosphate diphosphohydrolase 3	76648.1	ENSMUSG00000041608	76648	2.46028	1.14e-11	0.807407	0.131212	1.00432	0.986735	3.33316	8.81e-08	0.364591	0.0127101	1.10314	0.72772
1434051_s_at	---	---	---	26500.1	---	---	0.774525	0.0440882	1.61644	0.000111525	1.72324	0.0205967	0.940419	0.792282	0.38156	0.00749646	0.406951	0.0016864
1434052_at	AI593442	NM_177907	expressed sequence AI593442	39934.1	ENSMUSG00000050570	335160	1.04869	0.643193	0.49017	5.25e-07	0.153908	1.05e-13	1.12191	0.564816	0.096251	7.91e-10	0.0738633	0
1434058_at	Pip3ap	NM_172958	phosphatidylinositol-3-phosphatase associated protein	54460.1	---	54460	1.08222	0.528407	0.475932	1.51e-09	0.735512	0.181205	1.02869	0.892687	0.739975	0.444771	0.907196	0.682606
1434061_at	Rp2h	NM_133669	retinitis pigmentosa 2 homolog (human)	32300.1	ENSMUSG00000031058	288141	1.27658	0.00140913	0.641313	1.59e-12	0.852546	0.356824	0.987602	0.939576	0.402391	0.00757566	0.682305	0.042252
1434073_at	5330440H13Rik	---	RIKEN cDNA 5330440H13 gene	110811.1	---	358930	0.998284	0.985566	0.823171	0.0179379	0.974789	0.894673	1.02389	0.896524	0.388476	0.0083898	0.300992	5.25e-07
1434089_at	Synpo	---	synaptopodin	27313.1	---	252321	1.05895	0.591377	1.07766	0.331151	0.952397	0.813967	0.84077	0.380135	1.59395	1.33e-06	2.08223	0.000241031
1434092_at	Gm574	NM_001002897	gene model 574, (NCBI)	12837.2	---	332252	1.03947	0.761849	1.1329	0.306558	1.00202	0.993073	0.919141	0.701901	2.68106	4.75e-13	1.26164	0.329802
1434100_x_at	---	---	---	35687.3	---	---	1.01527	0.904858	1.01164	0.9268	0.476577	0.00418145	0.679512	0.102917	1.22463	0.104279	0.529549	0.0244328
1434116_at	Cbx2	NM_007623	chromobox homolog 2 (Drosophila Pc class)	14547.1	ENSMUSG00000025577	14547	1.12097	0.101466	0.626026	0	0.454381	1.36e-06	0.945583	0.707684	0.816458	0.0133877	0.700734	0.0335082
1434123_at	Fut11	---	Fucosyltransferase 11	74612.1	---	277552	1.0491	0.692623	0.666313	0.0017548	0.78439	0.291133	1.13995	0.531542	0.274088	0.00110522	1.00562	0.981133
1434129_s_at	Lhfpl2	NM_172589	lipoma HMGIC fusion partner-like 2	205393.1	ENSMUSG00000045312	316553	0.935338	0.604355	0.676792	0.00123577	0.367897	7.15e-05	0.743261	0.186199	2.31986	0.0128344	2.43185	6.16e-05
1434130_at	Lhfpl2	NM_172589	lipoma HMGIC fusion partner-like 2	205393.1	ENSMUSG00000045312	316553	0.733256	0.0238407	0.844097	0.198344	0.598143	0.0546384	0.866122	0.557374	2.35127	0.016272	2.74872	5.09e-05
1434135_at	D230016N13Rik	NM_178640	RIKEN cDNA D230016N13 gene	21686.2	---	21686	1.20324	0.100758	0.958775	0.71511	0.847035	0.425174	0.916062	0.651631	2.71956	4.08e-13	1.75682	0.00509859
1434140_at	Mcf2l	NM_178076	mcf.2 transforming sequence-like	7630.1	---	334413	0.996098	0.952091	1.08908	0.03674	0.734171	0.0457635	0.959548	0.777326	0.371176	0.00028124	0.517446	9.19e-05
1434146_at	---	---	Adult male corpora quadrigemina cDNA, RIKEN full-length enriched library, clone:B230212C17 product:unknown EST, full insert sequence	133488.1	---	316514	0.900936	0.349525	0.654176	0.000173617	0.732175	0.194467	0.560346	0.0120252	0.395329	0.0217289	0.461613	0.00500633
1434148_at	Tcf4	NM_013685	Transcription factor 4	13020.4	ENSMUSG00000053477	4269	0.928769	0.214429	0.716529	0	0.677312	0.0117741	0.829002	0.200793	0.490473	0	0.418525	3.37e-07
1434149_at	Tcf4	NM_013685	Transcription factor 4	13020.4	ENSMUSG00000053477	4269	1.02328	0.722446	0.632096	0	0.710084	0.0474277	1.00384	0.981099	0.417954	0	0.469485	8.35e-05
1434150_a_at	3300001H21Rik	NM_027334	RIKEN cDNA 3300001H21 gene	220975.2	ENSMUSG00000054619	220975	0.825608	0.131758	0.984037	0.907994	0.648465	0.0619041	0.823418	0.3634	0.911069	0.512684	0.465869	0.00361468
1434175_s_at	2210010N04Rik	---	RIKEN cDNA 2210010N04 gene	87293.2	---	239412	1.4152	0.00256706	0.90622	0.324425	0.715756	0.135821	0.971928	0.889324	0.685914	0.00716189	0.477651	0.00354833
1434177_at	Ece1	NM_199307	endothelin converting enzyme 1	21657.1	---	274463	0.926551	0.258798	0.762978	1.81e-08	0.544613	0.0018365	0.7518	0.10662	0.376018	0	0.396947	1.66e-05
1434189_at	Stag1	NM_009282	stromal antigen 1	145100.1	ENSMUSG00000037286	42135	1.03422	0.641908	0.980142	0.712652	0.855594	0.371692	1.12118	0.486396	0.447196	0.0124889	0.793354	0.215478
1434196_at	Dnaja4	NM_021422	DnaJ (Hsp40) homolog, subfamily A, member 4	52319.2	ENSMUSG00000032285	52319	1.01634	0.86929	0.739009	0.00194131	0.515976	0.0012193	0.980121	0.910715	0.208181	0	0.273601	5.13e-08
1434202_a_at	BC055107	NM_183187	cDNA sequence BC055107	40773.1	ENSMUSG00000021750	256058	1.00547	0.970099	8.59692	0	30.6013	0	1.06507	0.80332	1.29261	0.540813	3.71953	8.27e-06
1434203_at	BC055107	NM_183187	cDNA sequence BC055107	40773.1	ENSMUSG00000021750	256058	1.00684	0.962629	1.53697	0.00282779	2.65975	0.000373453	0.98688	0.958391	1.0115	0.978272	1.19234	0.550623
1434210_s_at	Lrig1	NM_008377	leucine-rich repeats and immunoglobulin-like domains 1	80542.5	ENSMUSG00000030029	245210	1.18931	0.168865	0.399849	1.73e-11	0.269215	7.16e-09	0.965158	0.849348	0.450417	5.91e-09	0.410853	0.000138762
1434218_at	C330019G07Rik	NM_194340	RIKEN cDNA C330019G07 gene	86400.1	---	335866	1.03641	0.753384	0.718942	0.00295488	0.722153	0.156554	1.00474	0.98201	0.453427	0.0426412	0.578963	0.0315
1434227_at	---	---	---	43751.1	---	---	1.02855	0.846393	1.00769	0.957643	1.01192	0.965847	1.0038	0.988033	1.01985	0.893719	3.30902	5.07e-05
1434228_at	---	---	Gene model 1024, (NCBI)	32334.1	---	331489	0.980329	0.811084	0.749613	6.11e-06	0.944631	0.756801	0.989535	0.951862	0.472767	0.0177837	0.661017	0.0410973
1434248_at	Prkch	NM_008856	protein kinase C, eta	80643.1	ENSMUSG00000021108	341677	0.938899	0.664707	0.718839	0.0214895	0.598935	0.0448079	0.783901	0.302218	0.412554	0.0294843	0.300962	2.95e-05
1434252_at	---	---	---	205458.1	---	---	0.781656	0.000319193	0.423012	0	0.33942	2.56e-09	0.821635	0.216399	0.289923	5.16e-05	0.590855	0.00355877
1434253_s_at	---	---	---	205458.1	---	---	0.70999	0.000257312	0.415172	7.42e-11	0.380517	1.46e-06	0.903871	0.555337	0.394246	0.0049397	0.735841	0.114758
1434272_at	Cpeb2	NM_175937	cytoplasmic polyadenylation element binding protein 2	7233.1	ENSMUSG00000039782	7233	1.25717	0.00604297	2.55386	0	2.74111	1.87e-07	1.2301	0.2985	1.51374	4.49e-05	2.01118	0.000837632
1434283_at	---	---	---	29568.1	---	---	3.88454	0	0.453022	0	2.01271	2.53e-05	2.19826	7.7e-07	0.706783	0.209421	1.66616	0.00396864
1434285_at	Frmd4a	NM_172475	FERM domain containing 4A	37932.1	ENSMUSG00000026657	37932	1.36256	0.0279681	3.64148	0	1.97484	0.00342171	0.961952	0.867877	0.864924	0.717713	1.28808	0.323813
1434290_at	E330008O22Rik	NM_172662	RIKEN cDNA E330008O22 gene	216325.1	ENSMUSG00000036890	314312	0.897043	0.390054	1.1527	0.210812	1.06258	0.775573	1.11541	0.584394	0.344428	0.00704593	0.672971	0.0950253
1434291_a_at	Serf1	NM_011353	small EDRK-rich factor 1	1749.3	ENSMUSG00000021643	286177	0.968949	0.663642	1.02652	0.619537	0.960722	0.814227	0.772475	0.121693	0.526014	3.32e-10	0.386571	2.21e-06
1434308_at	BC042513	NM_173388	cDNA sequence BC042513	11186.1	ENSMUSG00000038178	11186	0.873876	0.338687	3.33328	0	1.87936	0.00653088	1.0135	0.95369	1.56185	0.247297	1.78606	0.0174854
1434311_at	Cnot6l	NM_144910	CCR4-NOT transcription complex, subunit 6-like	28374.2	ENSMUSG00000034724	28374	1.03154	0.706138	0.681904	1.43e-06	0.563851	0.00523156	0.791978	0.208093	0.152611	0	0.249073	1.52e-08
1434325_x_at	Prkar1b	NM_008923	protein kinase, cAMP dependent regulatory, type I beta	9334.2	ENSMUSG00000020612	306163	0.902342	0.255261	0.681358	1.21e-06	0.533088	0.000551417	0.934424	0.680088	0.594861	6.31e-06	0.372169	9.55e-07
1434328_at	Rpl15	NM_025586	ribosomal protein L15	2050.2	ENSMUSG00000048089	2050	0.957102	0.520283	0.929984	0.0996773	1.0749	0.648472	1.02153	0.889376	0.444085	0	0.758255	0.107566
1434329_s_at	Adipor2	NM_197985	adiponectin receptor 2	24126.1	ENSMUSG00000030168	291826	1.09259	0.245328	0.816768	0.000338242	0.852471	0.337953	1.09068	0.582536	0.402704	0	0.712273	0.0593716
1434350_at	Axud1	NM_153287	AXIN1 up-regulated 1	29537.1	ENSMUSG00000032515	125196	1.01941	0.887523	13.5179	0	14.304	0	1.04585	0.841604	3.95379	1.18e-05	3.07512	4.87e-07
1434369_a_at	Cryab	NM_009964	crystallin, alpha B	178.3	ENSMUSG00000032060	178	1.07489	0.350692	0.989321	0.850325	1.06442	0.705309	1.0566	0.729387	0.483876	7.9e-10	0.696094	0.0459505
1434427_a_at	Rnf157	---	Ring finger protein 157	15571.4	---	49752	0.895997	0.153417	1.48622	3.28e-11	1.57672	0.00516244	1.09342	0.578298	0.170729	0	0.477489	0.000115128
1434429_at	Syt14l	NM_172804	synaptotagmin 14-like	39419.1	ENSMUSG00000044912	311393	0.842018	0.146043	0.976472	0.835634	1.10941	0.622943	0.821575	0.337663	0.452831	0.0445141	0.569869	0.0203344
1434437_x_at	Rrm2	NM_009104	ribonucleotide reductase M2	99.2	ENSMUSG00000020649	99	1.01974	0.737973	0.783877	1.55e-15	0.80173	0.0990863	1.02581	0.845599	0.441581	0	0.551502	2.64e-05
1434439_at	Gsk3b	NM_019827	glycogen synthase kinase 3 beta	86603.1	ENSMUSG00000022812	200770	1.25701	0.0303427	0.724004	0.00424482	0.459123	0.000981595	0.857468	0.464491	0.548296	0.119726	0.837502	0.454207
1434441_at	---	---	Mus musculus, clone IMAGE:4015738, mRNA	62580.1	---	288797	0.999782	0.997881	0.580543	1.16e-11	0.588382	0.00376578	1.05197	0.759114	0.473581	0.0319631	0.678318	0.0413495
1434442_at	D5Ertd593e	NM_175096	DNA segment, Chr 5, ERATO Doi 593, expressed	21965.1	ENSMUSG00000047963	21965	1.64676	3.62e-09	0.457381	0	0.77943	0.143166	1.20403	0.242946	2.46639	0	2.71148	5.28e-10
1434460_at	Bbs4	NM_175325	Bardet-Biedl syndrome 4 homolog (human)	25448.1	ENSMUSG00000025235	200714	1.01667	0.888381	0.981235	0.868823	1.05923	0.811792	1.06754	0.774737	0.406606	0.0270319	1.02859	0.913738
1434467_at	Atcay	NM_178662	ataxia, cerebellar, Cayman type homolog (human)	142380.3	---	127681	0.762928	0.011246	1.0281	0.725098	0.87592	0.561939	0.995091	0.981532	0.597272	0.000466684	0.459763	0.00349986
1434472_at	5031436O03Rik	---	RIKEN cDNA 5031436O03 gene	10141.2	---	229761	1.04188	0.699151	0.663301	4.47e-05	0.526723	0.00348466	1.0147	0.939578	2.29075	3.09e-14	1.58624	0.0234047
1434478_at	Heca	---	RIKEN cDNA 2210037E17 gene	34222.1	---	276430	0.948585	0.463588	0.823723	0.000320108	0.739438	0.0768954	1.04718	0.773493	0.409537	0.0013084	0.609216	0.00742569
1434495_at	Zfp278	NM_019574	RIKEN cDNA 9630045H20 gene	87461.1	ENSMUSG00000020453	275563	1.09445	0.529482	0.382038	9.54e-12	0.443494	0.00310993	0.778119	0.316336	0.928295	0.859355	0.56206	0.0502939
1434496_at	Plk3	NM_013807	polo-like kinase 3 (Drosophila)	69521.1	ENSMUSG00000028680	259022	0.785412	0.0439085	1.70064	1.66e-10	1.5627	0.0436394	0.709607	0.125822	3.86159	0	2.07653	0.00111546
1434524_at	Eif2b3	---	Eukaryotic translation initiation factor 2B, subunit 3	34612.1	---	34612	0.990116	0.892655	1.09477	0.0627771	1.0925	0.568212	0.945688	0.711857	2.05586	0.00180488	1.5431	0.00544852
1434530_at	Odz4	NM_011858	Odd Oz/ten-m homolog 4 (Drosophila)	29307.1	ENSMUSG00000048078	254610	1.0607	0.56755	1.00665	0.954179	0.556076	0.0105403	0.443746	0.000215495	1.33605	0.43897	0.494683	0.00525652
1434539_at	Lrrn3	NM_010733	leucine rich repeat protein 3, neuronal	39913.1	ENSMUSG00000036295	39913	0.945477	0.391466	0.39657	0	0.279021	1.93e-14	0.87048	0.343702	0.117581	9.01e-12	0.1441	0
1434551_at	1110031M08Rik	---	RIKEN cDNA 1110031M08 gene	24148.1	---	347805	1.00665	0.921035	0.865768	0.00549688	0.881613	0.465932	0.970379	0.855374	0.447411	0	0.59993	0.00753836
1434590_at	B230209C24Rik	NM_177235	RIKEN cDNA B230209C24 gene	39341.1	ENSMUSG00000042182	336619	1.00434	0.976112	1.12284	0.420751	1.25895	0.341088	0.908121	0.680913	0.677329	0.352249	0.332476	0.000128308
1434592_at	---	---	---	55209.1	---	---	0.937205	0.601659	2.23198	1.78e-15	1.89042	0.00441164	0.987657	0.955807	1.14257	0.721074	1.29759	0.286105
1434628_a_at	Rhpn2	NM_027897	rhophilin, Rho GTPase binding protein 2	35465.4	ENSMUSG00000030494	286600	1.14434	0.0721593	0.368344	0	0.442989	5.73e-06	0.898444	0.505108	0.809417	0.0174273	0.797079	0.205254
1434629_at	---	---	---	30661.1	---	---	0.843113	0.121914	0.628907	2.67e-05	0.483284	0.00115157	0.977558	0.907663	1.05071	0.885416	1.17281	0.45476
1434639_at	Kbtbd9	---	Kelch repeat and BTB (POZ) domain containing 9	35927.1	---	152443	2.06238	7.54e-11	0.999995	0.999968	1.92218	0.00214109	2.2471	4.96e-05	0.630954	0.231283	1.90819	0.00367376
1434661_at	Syngr1	NM_009303	synaptogyrin 1	4296.3	ENSMUSG00000022415	230301	0.880536	0.280283	0.824227	0.0696234	0.470775	0.00196432	0.98817	0.955961	0.925003	0.476417	0.718507	0.191988
1434670_at	Kif5a	NM_008447	Kinesin family member 5A	43499.1	---	30355	1.30717	0.00153249	0.669362	5.9e-07	0.687064	0.0559321	1.246	0.208056	0.388754	0.0132464	0.946436	0.781675
1434674_at	---	---	---	1423.3	---	---	1.11065	0.164564	2.34362	0	2.0231	2.82e-05	0.967685	0.847161	1.21138	0.0446935	1.07126	0.712784
1434680_at	BC030417	NM_153804	CDNA sequence BC030417	123628.1	ENSMUSG00000033426	291854	0.568124	9.36e-05	0.593734	0.000283852	0.421778	0.00182742	0.913155	0.718818	0.900945	0.801358	0.864602	0.62212
1434684_at	Rin3	NM_177620	Ras and Rab interactor 3	24145.1	ENSMUSG00000044456	24145	0.952715	0.735982	1.18681	0.210409	1.78147	0.0276032	1.35988	0.219234	4.16825	0.000445866	4.45302	5.72e-09
1434693_at	---	---	---	32998.1	---	---	0.886475	0.402113	1.02849	0.842672	1.01268	0.956438	0.669339	0.0745059	0.596	0.216247	0.48013	0.0067845
1434694_at	1700084E18Rik	---	Leucine-rich repeat-containing 8	28355.1	---	297949	1.00151	0.987623	1.52338	5.89e-09	2.09495	2.28e-05	1.00907	0.959438	1.20711	0.093115	1.16734	0.42544
1434699_at	6030408C04Rik	---	RIKEN cDNA 6030408C04 gene	31352.1	---	253264	1.03151	0.705412	0.588342	2.62e-09	0.564989	0.00618475	1.07571	0.689606	0.587505	0.135062	0.493808	0.00164815
1434700_at	6030408C04Rik	---	RIKEN cDNA 6030408C04 gene	31352.1	---	253264	1.08223	0.31241	0.58579	4.14e-12	0.568916	0.00736543	0.801585	0.244582	0.625353	0.15441	0.453088	0.000566477
1434717_at	---	---	---	17837.1	---	---	1.07519	0.395154	0.74054	0.000283571	0.83874	0.389936	1.01897	0.920663	0.185323	1.7e-05	0.667518	0.0677895
1434718_at	---	---	---	17837.1	---	---	0.817206	0.0901111	0.797872	0.0930377	0.756176	0.27453	1.03352	0.889051	0.393557	0.018919	0.747129	0.300106
1434725_at	4921521N14Rik	NM_153528	RIKEN cDNA 4921521N14 gene	19316.1	ENSMUSG00000036292	19316	0.981682	0.898097	0.808356	0.10416	0.700487	0.132044	1.00382	0.985907	0.508639	0.0949587	0.481148	0.00653841
1434729_at	AK129302	NM_001003916	cDNA sequence AK129302	32086.1	---	336158	1.31378	0.0103615	0.933078	0.462896	0.849782	0.390051	0.85007	0.364203	0.696743	0.314915	0.463809	0.000368837
1434734_at	E130016E03Rik	---	RIKEN cDNA E130016E03 gene	32022.1	ENSMUSG00000040692	249437	1.19887	0.0880742	0.981997	0.851345	0.955859	0.817967	1.02055	0.911985	0.513391	0.0715141	0.426042	0.000203608
1434738_at	A530046H20Rik	NM_172310	RIKEN cDNA A530046H20 gene	63417.1	ENSMUSG00000030515	35127	1.02689	0.720907	0.889293	0.0379794	0.811124	0.217871	0.923072	0.621365	0.455298	0.00795243	0.598787	0.00588306
1434751_at	---	---	---	7973.3	---	---	1.00454	0.945028	0.977115	0.608649	0.948368	0.73574	0.900339	0.489125	0.679511	0.000158269	0.469667	1.83e-05
1434754_at	Garnl4	---	GTPase activating RANGAP domain-like 4	26548.1	---	26548	1.05862	0.394916	0.718639	7.37e-14	0.606778	0.00168232	0.97643	0.871887	0.49296	0.00747288	0.388569	7.46e-08
1434755_at	Coro2b	NM_175484	coronin, actin binding protein, 2B	34556.5	ENSMUSG00000041729	335229	1.04095	0.743261	2.11579	6.03e-11	1.22823	0.354316	0.961717	0.855305	1.10436	0.445153	0.699182	0.155005
1434767_at	C79407	NM_172578	expressed sequence C79407	21144.1	ENSMUSG00000047534	21144	1.14773	0.0526097	0.895769	0.0503596	0.878106	0.453732	1.03599	0.83002	0.463031	1.55e-14	0.487599	0.000264311
1434774_at	Rhbdl6	NM_172572	rhomboid, veinlet-like 6 (Drosophila)	89695.1	ENSMUSG00000020806	89695	0.969615	0.825366	0.919113	0.53216	0.664396	0.127435	0.910873	0.704858	2.30675	0.0221661	2.3848	0.000743697
1434777_at	Lmyc1	NM_008506	lung carcinoma myc related oncogene 1	198846.1	ENSMUSG00000028654	1055	0.789395	0.0382706	0.0920627	0	0.124423	2.22e-16	1.42443	0.0725442	0.214226	0	0.161832	4e-11
1434789_at	Depdc1b	NM_178683	DEP domain containing 1B	32318.1	ENSMUSG00000021697	32318	1.04732	0.686127	0.792996	0.0329276	0.59043	0.0156899	0.999744	0.998948	0.317983	0.002808	0.350825	3.02e-05
1434817_s_at	4930535B03Rik	---	RIKEN cDNA 4930535B03 gene	26257.1	ENSMUSG00000028106	196275	1.07478	0.51592	0.829718	0.145134	0.848603	0.470237	0.955329	0.829046	0.524533	0.122278	0.426964	0.00139645
1434830_at	Mad	NM_010751	Max dimerization protein	40991.1	ENSMUSG00000001156	279580	1.01706	0.900087	1.11097	0.414972	2.12916	0.00118216	0.985727	0.951145	0.835184	0.634459	0.765885	0.336739
1434850_at	D030034H08	NM_001001306	Hypothetical protein D030034H08	1689.1	---	331133	1.18552	0.0738369	1.01303	0.893342	0.976038	0.909022	0.982966	0.931431	0.297856	0	0.461899	0.00184083
1434856_at	---	---	---	218595.3	---	---	0.901077	0.304038	0.907381	0.230846	1.1465	0.455509	1.00239	0.989259	0.577632	6.18e-05	0.397177	3.03e-05
1434862_at	Fut2	NM_018876	fucosyltransferase 2	209977.1	ENSMUSG00000055978	290046	0.834399	0.00609424	0.366329	0	0.528605	0.000438979	0.972523	0.864659	0.455219	0.00377481	0.496545	0.00029138
1434877_at	Nptx1	NM_008730	neuronal pentraxin 1	5142.2	ENSMUSG00000025582	5142	0.951463	0.611581	0.72341	0.00191396	0.418908	0.000145432	0.906264	0.622183	0.323011	1.31e-14	0.173067	1.19e-10
1434882_at	Mtdh	NM_026002	Metadherin	183022.1	ENSMUSG00000022255	130883	1.07612	0.26571	1.07482	0.0893532	1.1655	0.291003	0.971024	0.837514	2.04783	0	1.4047	0.0216831
1434893_at	Atp1a2	NM_178405	ATPase, Na+/K+ transporting, alpha 2 polypeptide	193539.4	ENSMUSG00000007097	207432	1.00544	0.970208	1.03516	0.8107	1.25497	0.409472	0.90809	0.703976	1.29248	0.0813206	3.35103	1.96e-05
1434895_s_at	Ppp1r13b	NM_011625	protein phosphatase 1, regulatory (inhibitor) subunit 13B	202748.1	---	313076	0.993668	0.935733	2.17179	0	1.69788	0.00150256	0.985796	0.931591	1.04155	0.904053	0.83537	0.336335
1434902_at	Rnf157	---	Ring finger protein 157	46213.1	---	49752	0.9714	0.813251	1.27209	0.0350922	1.30147	0.239613	1.05063	0.818784	0.270859	0.000966022	0.386893	0.000551648
1434911_s_at	---	---	---	21646.1	---	---	0.963756	0.673103	0.841939	0.0251684	0.859379	0.426143	1.06875	0.706302	0.489285	0.0304926	0.412601	6.11e-05
1434944_at	---	---	---	6529.2	---	---	1.04774	0.724957	0.828407	0.113295	0.699312	0.148144	1.15505	0.521118	0.342816	0	0.342857	0.000167049
1434949_at	Armc8	NM_028768	armadillo repeat containing 8	27717.3	ENSMUSG00000032468	234823	0.990751	0.914751	0.577672	1.5e-09	0.684822	0.0402001	0.791251	0.173966	0.466366	0.0334811	0.519937	0.00118164
1434952_at	---	---	---	89391.1	---	---	1.05427	0.618595	0.701302	0.000814771	0.599149	0.0200277	0.915877	0.657228	0.358395	0.00887326	0.625324	0.0435136
1434969_at	---	---	CDNA clone IMAGE:5683160, partial cds	127308.1	---	276234	0.864379	0.21344	0.734168	0.00925105	0.481707	0.00170902	0.911577	0.654014	0.589357	0.205045	0.751392	0.228519
1434983_at	---	---	---	87407.1	---	---	1.01214	0.914264	0.901854	0.442685	0.951524	0.828251	0.939864	0.774024	0.54657	0.143447	0.445784	0.00274483
1434990_at	Ppm1e	NM_177167	protein phosphatase 1E (PP2C domain containing)	41934.1	---	341988	1.01514	0.891049	0.874222	0.181021	0.636012	0.0507808	1.01416	0.946341	0.431503	0.0320006	0.622963	0.0587305
1434997_at	2700084L06Rik	NM_198164	RIKEN cDNA 2700084L06 gene	200924.1	---	200924	1.25134	0.0168561	1.02431	0.79288	0.974453	0.897461	1.12494	0.52842	0.391531	0.00504849	0.629106	0.0376332
1435001_at	Plaa	NM_172695	phospholipase A2, activating protein	33764.1	ENSMUSG00000028577	22724	1.22365	0.0318795	0.714814	8.42e-05	0.749535	0.161826	0.965313	0.851499	0.285559	0.00117122	0.572073	0.0129143
1435005_at	Cenpe	NM_173762	centromere protein E	28496.1	ENSMUSG00000045328	161470	0.945706	0.420834	0.912635	0.0947426	0.888243	0.477129	1.10481	0.529035	0.410471	0.000931183	0.432653	1.07e-05
1435020_at	---	---	---	28959.2	---	---	1.0116	0.869774	0.856139	0.005832	0.860686	0.365734	0.90729	0.54127	0.364889	0.00228639	0.680709	0.0325745
1435021_at	Gabrb3	NM_008071	gamma-aminobutyric acid (GABA-A) receptor, subunit beta 3	32758.1	ENSMUSG00000007653	8004	1.15526	0.0268274	0.866789	0.00053426	0.86326	0.349507	1.06082	0.692151	0.392553	0.000686303	0.640857	0.00890675
1435024_at	4931428F04Rik	---	RIKEN cDNA 4931428F04 gene	204876.1	---	236103	0.755527	0.0396987	0.812005	0.148964	0.421787	0.00133235	0.967275	0.890107	1.07756	0.85096	0.741667	0.295367
1435031_at	Tmpit	NM_172541	transmembrane protein induced by tumor necrosis factor alpha	11688.1	ENSMUSG00000039886	11688	0.766981	0.0301151	1.7519	1.78e-09	1.85824	0.00280347	1.28153	0.22367	2.04804	0.0360562	1.5603	0.0440856
1435050_at	B930094H20Rik	---	RIKEN cDNA B930094H20 gene	26449.1	---	361051	0.996858	0.961813	0.869517	0.00117834	0.956654	0.79705	1.06707	0.693261	0.490044	0.0118276	0.735885	0.102683
1435061_at	Nudt11	NM_021431	nudix (nucleoside diphosphate linked moiety X)-type motif 11	40716.1	ENSMUSG00000040512	41198	1.07268	0.378149	0.523742	0	0.598773	0.0023121	0.817969	0.204398	0.36364	0.00238886	0.340947	1.66e-08
1435062_at	---	---	---	93987.1	---	---	0.770476	0.0577308	0.725774	0.0236027	0.450436	0.00206318	0.979564	0.928701	0.6005	0.192997	0.468247	0.00745139
1435084_at	C730049O14Rik	---	RIKEN cDNA C730049O14 gene	80570.1	---	209644	0.807615	0.0210024	2.06552	0	2.37867	1.98e-06	1.18511	0.359835	2.65425	0.00267601	4.53616	2.22e-16
1435089_at	2300006M17Rik	---	RIKEN cDNA 2010111I01 gene	30248.3	---	188105	0.844775	0.198483	0.425716	3.45e-10	0.514592	0.0112254	0.988875	0.962211	0.91701	0.55629	0.983487	0.951162
1435106_at	---	---	---	24441.1	---	---	1.25669	0.0125793	0.683466	3.33e-06	0.565025	0.00689189	1.22104	0.275187	0.224143	0	0.3918	7.09e-05
1435119_at	---	---	---	93670.1	---	---	1.00309	0.983036	36.7255	0	64.1972	0	1.05241	0.84005	1.64894	0.2333	4.00219	2.5e-06
1435125_at	---	---	---	40382.1	---	---	1.03652	0.803917	0.805753	0.130348	0.829296	0.471445	1.07366	0.768095	1.04984	0.905952	2.44855	0.000349931
1435157_at	5830454D03Rik	---	RIKEN cDNA 5830454D03 gene	34014.1	---	334463	1.10178	0.320777	0.839533	0.0635259	0.541397	0.00830814	0.914709	0.669003	0.440667	0.0369003	0.442673	0.00172918
1435185_at	---	---	---	42857.1	---	---	0.92226	0.569123	0.835445	0.202917	0.881864	0.618712	1.14381	0.566693	0.253194	0.000707593	0.630307	0.104775
1435186_s_at	---	---	---	42857.1	---	---	1.14255	0.35762	1.00378	0.979107	0.933779	0.802254	1.04072	0.874323	0.434095	0.0451055	0.682343	0.19615
1435207_at	Dixdc1	NM_178118	DIX domain containing 1	41644.1	---	82598	0.901682	0.263701	0.468342	6.66e-16	0.416406	2.11e-06	0.720479	0.047435	0.261241	0.00024129	0.363294	3.45e-07
1435208_at	BC023741	---	CDNA sequence BC023741	18534.1	---	214305	1.02418	0.828428	0.767158	0.0100594	1.00763	0.971012	1.34925	0.117845	1.40936	0.312799	2.5598	2.32e-06
1435240_at	BC053917	NM_001001182	cDNA sequence BC053917	2777.3	---	359155	0.96791	0.613677	0.598344	0	0.622602	0.00363999	0.921597	0.592927	0.453007	0	0.518315	0.000192789
1435243_at	2810407L07Rik	---	RIKEN cDNA 2810407L07 gene	30258.1	---	207555	1.0558	0.665034	2.14355	3.55e-14	2.21674	0.000157475	1.07127	0.747641	1.62656	1.5e-06	2.46838	3.25e-05
1435244_at	---	---	---	39302.2	---	---	1.09926	0.483163	2.36442	1.67e-12	2.47123	3.49e-05	1.22464	0.359026	1.86933	0.130613	2.64489	1.71e-05
1435251_at	Snx13	---	sorting nexin 13	34671.1	---	213991	1.12646	0.203765	0.545911	5.35e-07	0.556899	0.00608182	0.865142	0.44784	0.353845	0.00567416	0.537599	0.00622371
1435261_at	---	---	---	23956.1	---	---	1.26741	0.103273	0.854138	0.274387	1.07502	0.793562	2.3157	0.000797117	0.890623	0.782696	1.01159	0.968924
1435265_at	---	---	---	25683.1	---	---	0.793344	0.0202923	0.509405	5.14e-10	0.449877	0.000156942	0.787884	0.200016	0.147534	6.39e-07	0.189827	9.28e-11
1435268_at	---	---	---	191884.1	---	---	1.05297	0.699582	0.524527	4.95e-06	0.238494	3.75e-09	0.877987	0.521839	0.935327	0.864599	0.540055	0.0114703
1435273_at	Wars2	NM_027462	tryptophanyl tRNA synthetase 2 (mitochondrial)	29516.1	ENSMUSG00000004233	316754	1.08425	0.546178	4.45316	0	3.66291	1.39e-09	1.08493	0.719536	2.08788	0.0383095	1.6169	0.048398
1435278_at	2610206C24Rik	---	RIKEN cDNA 2610206C24 gene	31537.2	---	31537	0.886246	0.29183	0.700607	0.00431871	0.752289	0.236742	0.787506	0.290885	0.393907	0.0189337	0.714815	0.201601
1435286_at	AW125296	---	expressed sequence AW125296	71064.1	---	71064	1.03485	0.733518	0.437515	1.49e-14	0.370001	2.57e-05	0.653376	0.0437681	0.119684	4.42e-08	0.260756	6.62e-07
1435306_a_at	Kif11	NM_010615	kinesin family member 11	42203.2	---	42203	0.966846	0.619401	0.791092	1.09e-06	0.842805	0.31061	1.03274	0.840706	0.275751	0	0.366483	3.24e-07
1435321_at	3732412D22Rik	NM_001001980	RIKEN cDNA 3732412D22 gene	18830.1	---	18830	0.87694	0.0692565	0.831604	0.00285691	0.744288	0.0973558	1.23127	0.204155	0.31016	0	0.529776	0.00122161
1435343_at	Dock10	---	dedicator of cytokinesis 10	27147.1	---	133473	1.36135	8.29e-05	0.934994	0.292911	0.872458	0.41974	0.857602	0.346233	0.340489	0.00155835	0.538624	0.00103927
1435344_at	1110029I05Rik	---	RIKEN cDNA 1110029I05 gene	17977.1	---	---	1.00396	0.957322	0.969043	0.508458	0.738554	0.0854286	0.887711	0.473163	0.439717	0.0078098	0.661577	0.0290047
1435363_at	Plekhg1	---	Pleckstrin homology domain containing, family G (with RhoGef domain) member 1	11768.1	---	150831	0.940914	0.675323	0.859847	0.29513	0.567364	0.0409336	0.680081	0.128404	0.899666	0.801074	0.417244	0.00303433
1435385_at	Sdccag33l	---	Serologically defined colon cancer antigen 33 like	28740.1	---	315789	0.998999	0.992262	0.966613	0.720025	1.03682	0.858675	1.04477	0.819026	0.318634	0.00147905	0.682383	0.0889216
1435386_at	Vwf	NM_011708	Von Willebrand factor homolog	22339.1	ENSMUSG00000001930	22339	1.43393	0.00737818	3.88851	0	6.37985	0	2.53705	1.96e-05	0.733266	0.0351803	1.42948	0.162714
1435394_s_at	Rhoc	NM_007484	ras homolog gene family, member C	262.2	ENSMUSG00000002233	262	0.966168	0.766464	1.06074	0.602931	0.907747	0.656601	0.938609	0.756187	6.1692	0	6.99571	0
1435398_at	Stxbp5	---	syntaxin binding protein 5 (tomosyn)	37490.1	---	286868	0.975753	0.794734	0.756199	0.00226141	0.707848	0.107931	0.973778	0.891778	0.497477	0.0277617	0.635065	0.0484509
1435425_at	9030221M09Rik /// MGC65558	NM_001004146	RIKEN cDNA 9030221M09 gene /// similar to phosphatidylserine decarboxylase	220974.2	ENSMUSG00000023452	273765	1.13376	0.372927	0.716904	0.00597963	0.326803	4.22e-05	0.874542	0.584506	1.00217	0.995885	0.402304	0.00184644
1435435_at	Cttnbp2	---	cortactin binding protein 2	17573.1	---	224189	2.42906	0	0.421206	0	1.15707	0.453528	2.27809	2.76e-06	0.202065	3.39e-05	0.516377	0.00356354
1435445_at	Ccnt2	---	cyclin T2	44881.1	---	268672	0.947832	0.686921	0.422843	1.08e-09	0.434411	0.0017864	0.821859	0.415388	0.454955	0.0473005	0.685933	0.185688
1435448_at	Bcl2l11	NM_009754	BCL2-like 11 (apoptosis facilitator)	141083.1	ENSMUSG00000027381	141083	0.980101	0.760373	0.594287	0	0.46178	3.49e-06	0.993825	0.967421	0.67944	3.29e-05	0.840339	0.300634
1435449_at	Bcl2l11	NM_009754	BCL2-like 11 (apoptosis facilitator)	141083.1	ENSMUSG00000027381	141083	1.09781	0.222434	0.627031	3.4e-09	0.499885	0.000278425	0.908443	0.570531	0.753714	0.0113072	0.900109	0.575191
1435454_a_at	BC006779	---	CDNA sequence BC006779	89417.2	ENSMUSG00000027580	315872	1.14762	0.123259	0.81686	0.012622	0.889282	0.544748	1.08125	0.663536	1.14719	0.157946	4.73254	0
1435456_at	AI428795	NM_024477	expressed sequence AI428795	200557.1	ENSMUSG00000033209	295660	0.764398	0.0170991	1.07632	0.353679	0.751126	0.157693	0.807539	0.25772	0.169566	6.86e-07	0.105418	0
1435464_at	5430439C17Rik	---	RIKEN cDNA 5430439C17 gene	42932.1	---	---	1.44822	0.00170267	0.56	8.85e-06	0.736084	0.186336	1.13678	0.541519	0.436251	0.0339186	0.746538	0.238413
1435465_at	4930465M17Rik	---	RIKEN cDNA 4930465M17 gene	46675.1	---	46675	0.988489	0.857086	0.423551	0	0.478245	1.66e-06	1.06637	0.644734	1.12801	0.586572	1.06588	0.666982
1435479_at	---	---	---	595.3	---	---	1.11885	0.421056	0.970536	0.835695	1.47591	0.127026	1.88057	0.00794839	0.927565	0.609199	4.04394	1.15e-08
1435483_x_at	Mftc	NM_172402	mitochondrial folate transporter/carrier	17875.2	ENSMUSG00000022299	17875	1.10288	0.352469	7.18433	0	9.56926	0	1.04536	0.83773	2.18384	0.0294917	2.79554	2.19e-06
1435497_at	BC028450	NM_173790	cDNA sequence BC028450	28132.1	ENSMUSG00000039141	28132	1.15258	0.163015	0.877799	0.126255	1.0386	0.855723	0.903415	0.609874	0.39067	0.0159099	0.638376	0.0539332
1435511_at	Syn2	NM_013681	Synapsin II	40449.1	ENSMUSG00000009394	275845	1.08902	0.436574	0.722822	0.00865519	0.829659	0.33373	1.105	0.573645	0.162993	4.33e-06	0.251287	1.12e-08
1435513_at	Htr2c	NM_008312	5-hydroxytryptamine (serotonin) receptor 2C	119143.1	ENSMUSG00000041380	234090	1.01143	0.937664	4.35141	0	4.30822	6.5e-08	0.997649	0.99258	1.73444	0.189511	1.0281	0.925045
1435514_at	Lztfl1	NM_033322	leucine zipper transcription factor-like 1	39928.2	ENSMUSG00000025245	209759	1.50435	0.00231404	1.04688	0.73838	0.490039	0.00979427	0.831585	0.464013	0.858447	0.716138	0.317596	9.82e-05
1435518_at	Rap1b	NM_024457	RAS related protein 1b	27560.3	ENSMUSG00000054358	233009	0.986271	0.82067	1.66341	0	1.73948	3.77e-05	1.06153	0.649634	1.931	0	2.34715	1.34e-10
1435524_at	2010109N14Rik	---	RIKEN cDNA 2010109N14 gene	1948.5	---	260791	1.06578	0.389487	0.869858	0.005539	0.961178	0.804819	1.04053	0.79558	2.01349	1.98e-14	1.63002	0.00218419
1435554_at	---	---	---	23047.1	---	---	0.913747	0.133033	0.491518	0	0.397399	4.18e-10	0.858447	0.256136	0.361024	2.74e-06	0.696235	0.0126214
1435562_at	Pdzk8	---	PDZ domain containing 8	91919.2	---	268797	1.25055	0.0778044	0.932475	0.542722	0.875251	0.541811	0.949253	0.798217	0.36212	0.013096	0.74459	0.209486
1435564_at	C230078M08Rik	NM_176995	RIKEN cDNA C230078M08 gene	133211.1	ENSMUSG00000047439	133211	0.988096	0.865626	0.775519	2.12e-07	0.641276	0.00654313	1.04648	0.76532	0.40601	0.00590799	0.66864	0.0200571
1435597_at	---	---	Gene model 17, (NCBI)	89551.1	---	89551	1.08596	0.273593	0.873045	0.00548545	0.983658	0.925449	0.995796	0.980086	0.442084	0.00887661	0.64523	0.0251093
1435598_at	---	---	---	129506.1	---	---	1.02027	0.832252	0.542059	8.54e-09	0.47545	0.000421963	1.03714	0.841027	0.42962	0.0156076	0.575871	0.0111421
1435607_at	Grm2	---	G protein-coupled receptor, family C, group 1, member B	53862.1	---	335432	0.886475	0.254278	0.557105	5.05e-10	0.496047	0.00147029	1.06569	0.739416	0.24055	5.01e-05	0.199251	1.44e-09
1435609_at	---	---	---	41030.1	---	---	1.09028	0.508263	1.11287	0.438007	0.915368	0.734006	0.869371	0.568072	0.40923	0.02619	0.474521	0.0107471
1435637_at	D8Wsu49e	NM_028007	DNA segment, Chr 8, Wayne State University 49, expressed	200687.1	ENSMUSG00000031703	334685	0.882917	0.177625	0.893805	0.122922	0.904413	0.573289	0.778239	0.1463	0.443075	8.05e-12	0.493482	0.000511073
1435656_at	---	---	---	39794.1	---	---	0.843771	0.186213	0.891482	0.255195	0.97281	0.905423	1.08133	0.718292	0.218113	0.000128403	0.650301	0.0996897
1435694_at	---	---	---	26053.1	---	---	1.07692	0.573199	3.56813	0	2.0603	0.000607945	0.772587	0.238548	1.49216	0.26765	1.38735	0.154926
1435718_at	Ap3s2	NM_009682	adaptor-related protein complex 3, sigma 2 subunit	32602.1	ENSMUSG00000030542	220173	0.898232	0.382137	0.821463	0.0880321	0.842633	0.462802	1.00086	0.996819	0.425323	0.0261937	0.708316	0.177447
1435740_at	Rai17	NM_183208	retinoic acid induced 17	29219.1	ENSMUSG00000055376	227484	0.905628	0.131437	0.554156	0	0.486774	2.23e-05	0.949754	0.739815	0.910211	0.722697	0.87939	0.453187
1435745_at	5031439G07Rik	---	RIKEN cDNA 5031439G07 gene	28334.1	---	323925	1.05055	0.492031	1.51299	9.1e-15	1.27411	0.134584	0.949893	0.74638	2.09332	0.00098593	1.77669	0.000473969
1435746_at	Srpk2	NM_009274	serine/arginine-rich protein specific kinase 2	25390.1	ENSMUSG00000004870	288728	1.2546	0.0303293	0.854347	0.132908	0.816223	0.384269	0.77408	0.246454	0.305271	0.00274025	0.52089	0.0143941
1435747_at	Fgf14	NM_010201	fibroblast growth factor 14	32472.3	ENSMUSG00000025551	206362	0.935316	0.524661	0.92886	0.339436	0.944987	0.794195	0.994339	0.977697	0.291336	0	0.372632	0.000156966
1435767_at	---	---	---	45097.2	---	---	1.33483	0.0421506	1.02476	0.865214	0.689549	0.15283	1.26091	0.325024	0.989937	0.945177	2.00785	0.00562901
1435781_at	D10Ertd516e	---	DNA segment, Chr 10, ERATO Doi 516, expressed	66300.1	---	203965	1.09132	0.342789	0.591023	1.66e-09	0.732944	0.140398	0.908034	0.61808	0.494583	0.0412148	0.448721	0.000764011
1435796_at	4933413A10Rik	---	RIKEN cDNA 4933413A10 gene	102783.1	---	102783	0.952382	0.737156	2.23691	1.87e-09	1.10499	0.718073	0.912705	0.718821	0.892509	0.786543	0.518921	0.0261568
1435847_at	Cdc42bpa	---	Cdc42 binding protein kinase alpha	28337.2	---	259655	0.872579	0.26919	0.838758	0.163498	0.611348	0.0393489	0.907991	0.657549	0.463151	1.68e-07	0.490282	0.00786755
1435849_at	---	---	---	44464.1	---	---	1.01496	0.918616	1.01082	0.940512	1.58903	0.0936169	1.07276	0.78168	2.38056	0.0389735	5.2152	4.85e-09
1435851_at	Lgi1	NM_020278	leucine-rich repeat LGI family, member 1	92696.1	ENSMUSG00000049452	298251	1.00699	0.951046	0.680835	0.00767782	0.234376	4.28e-09	0.954044	0.818819	0.347772	0.00450459	0.181966	6.32e-10
1435880_at	E430012K20Rik	---	RIKEN cDNA E430012K20 gene	38130.1	---	290937	0.989132	0.913119	0.454034	4.3e-11	0.349131	8.11e-06	1.01545	0.939124	0.493977	0.0521675	0.521825	0.00809948
1435890_at	5730596K20Rik	NM_027566	RIKEN cDNA 5730596K20 gene	25711.1	ENSMUSG00000024759	264016	1.10176	0.242232	1.04443	0.499692	0.916727	0.616718	0.958784	0.800243	0.440355	0.0224962	0.683221	0.0452134
1435892_at	D430002O22Rik	---	RIKEN cDNA D430002O22 gene	30633.1	---	277103	1.00683	0.957555	0.602753	3.67e-05	0.444085	0.00189041	0.698934	0.131838	0.780477	0.538533	0.583401	0.056038
1435899_at	9430079B08Rik	---	RIKEN cDNA 9430079B08 gene	171079.1	---	171079	1.05962	0.689467	0.95771	0.76215	1.02965	0.91223	1.21252	0.434899	0.383013	0.0217581	0.982774	0.952346
1435905_at	D3Ertd300e	NM_019995	DNA segment, Chr 3, ERATO Doi 300, expressed	33860.1	ENSMUSG00000027751	37356	1.01177	0.935894	0.848242	0.253593	0.692359	0.183571	1.10971	0.680065	0.406204	0.0289795	0.62799	0.115588
1435914_at	5730405M06Rik	---	RIKEN cDNA 5730405M06 gene	216273.1	ENSMUSG00000018501	---	0.907897	0.337204	0.688252	0.00068651	0.86092	0.456761	1.28667	0.166844	0.311659	0.00133455	0.489677	0.00173809
1435930_at	Zfp291	---	zinc finger protein 291	86588.1	ENSMUSG00000034007	86588	1.08707	0.363396	1.03963	0.587425	0.938616	0.743096	0.913438	0.620972	0.452495	0.0155276	0.626023	0.0285555
1435938_at	2610318C08Rik	NM_181589	RIKEN cDNA 2610318C08 gene	45502.1	ENSMUSG00000048327	45785	0.94529	0.447791	0.884755	0.0286062	0.876149	0.420596	1.08716	0.591891	0.35252	0.000570024	0.462834	3.06e-05
1435939_s_at	AI987662	NM_178899	expressed sequence AI987662	4441.4	ENSMUSG00000044156	206911	1.20788	0.129188	1.9329	1.85e-10	1.81328	0.0065268	0.658496	0.0646561	0.927078	0.606924	0.12419	1.23e-13
1435946_at	---	---	---	200712.1	---	---	1.00902	0.949476	0.804316	0.120955	0.478684	0.00443746	0.735407	0.193092	1.02341	0.875058	0.659712	0.134847
1435950_at	Hr	NM_021877	hairless	10225.3	ENSMUSG00000022096	7598	1.0159	0.913565	1.73758	0.000126905	1.3438	0.283826	0.922937	0.751895	4.10838	0	4.85801	8.92e-09
1435952_at	---	---	---	81940.1	---	---	1.17455	0.189393	0.42385	1.9e-09	0.797373	0.410484	0.886257	0.633096	0.815095	0.626194	0.912121	0.755565
1435960_at	---	---	---	44107.1	---	---	0.999015	0.988094	0.860759	0.000617087	0.765484	0.0816576	0.874039	0.357879	0.634785	0.0896506	0.453054	3.18e-06
1435968_at	---	---	---	206054.1	---	---	1.07756	0.230207	1.04243	0.239783	1.06234	0.66126	1.19996	0.174864	0.370705	8.49e-06	0.488928	4.24e-06
1435981_at	---	---	10 days neonate cerebellum cDNA, RIKEN full-length enriched library, clone:6530415D11 product:unknown EST, full insert sequence	44883.1	---	292000	1.74498	4.44e-16	0.866657	0.0135393	1.47367	0.0451254	1.43832	0.0491263	0.2264	0	0.4194	0.000292428
1435994_at	---	---	Adult male corpus striatum cDNA, RIKEN full-length enriched library, clone:C030012J07 product:unknown EST, full insert sequence	44647.1	---	44647	4.69833	0	0.870117	0.334337	2.99783	1.55e-05	3.65544	5.17e-08	0.811039	0.617707	0.948113	0.856897
1435996_at	Card11	NM_175362	caspase recruitment domain family, member 11	32866.1	ENSMUSG00000036526	46187	1.03261	0.805498	0.64568	0.00179974	0.449428	0.00198565	1.12004	0.619284	0.53176	0.121078	0.341084	0.000169427
1436025_at	A430106J12Rik	NM_176841	RIKEN cDNA A430106J12 gene	37793.1	ENSMUSG00000032740	347120	1.29364	0.0282517	0.710086	0.00247028	0.629093	0.0599721	0.793641	0.311413	0.432988	0.0354305	0.687015	0.160817
1436027_at	Osbpl11	NM_176840	oxysterol binding protein-like 11	26564.1	ENSMUSG00000022807	26564	1.02673	0.74618	3.01873	0	2.68467	2.66e-09	1.0552	0.752197	1.24423	0.0516569	1.33538	0.11658
1436040_at	2310005L22Rik	---	RIKEN cDNA 2310005L22 gene	41686.1	---	258912	1.10265	0.392126	1.01554	0.848559	1.28701	0.195731	0.947567	0.777527	1.16866	0.621183	2.68625	2.49e-07
1436045_at	---	---	---	40999.1	---	---	1.02502	0.86455	0.816728	0.153521	0.74814	0.292837	1.0721	0.782671	0.31019	0.00385798	0.703065	0.233568
1436050_x_at	Hes6	NM_019479	hairy and enhancer of split 6 (Drosophila)	29549.6	ENSMUSG00000034306	280029	0.841078	0.00602603	0.810446	1.32e-07	0.594554	0.000439914	0.895748	0.426932	0.398215	0	0.384651	4.47e-09
1436051_at	9630007J19Rik	---	RIKEN cDNA 9630007J19 gene	200292.1	---	360457	1.20888	0.00821694	0.851094	0.00206592	0.911666	0.58827	1.23877	0.183951	0.42645	0.0024928	0.670219	0.0325364
1436058_at	2510004L01Rik	NM_021384	RIKEN cDNA 2510004L01 gene	27276.1	ENSMUSG00000020641	24045	0.913436	0.521115	0.767756	0.0643787	0.600126	0.0416558	1.01345	0.953168	1.09679	0.448361	5.85284	2.22e-16
1436067_at	Zbtb10	---	zinc finger and BTB domain containing 10	103262.1	ENSMUSG00000027507	103262	0.993448	0.949133	0.577897	7.11e-08	0.466435	0.000954132	1.01214	0.952286	0.410043	0.0102122	0.517504	0.00771975
1436075_at	Sfrp5	NM_018780	secreted frizzled-related sequence protein 5	37996.1	ENSMUSG00000018822	103731	0.796614	0.0253562	0.352213	0	0.157476	6.16e-13	1.16975	0.449107	0.275616	0.000935496	0.128731	1.8e-13
1436088_at	0910001A06Rik	NM_144846	RIKEN cDNA 0910001A06 gene	45726.1	ENSMUSG00000022378	246108	1.37715	0.012633	0.644287	0.00222366	0.445831	0.00357968	1.07943	0.762278	0.52351	0.120684	0.756022	0.344443
1436089_at	Ddx26	NM_008715	DEAD/H (Asp-Glu-Ala-Asp/His) box polypeptide 26	33002.1	ENSMUSG00000035161	319684	1.24741	0.10354	0.495508	1.68e-07	0.673018	0.1137	1.02682	0.908035	0.428663	0.0413134	0.790756	0.38467
1436094_at	---	---	Gene model 1052, (NCBI)	39328.1	---	297818	1.1299	0.083839	0.898697	0.0418206	0.973764	0.868499	1.06894	0.664203	3.20171	5.71e-05	2.4919	2.55e-09
1436098_at	---	---	---	27370.1	---	---	0.947368	0.655647	0.774283	0.0140085	0.602637	0.0264959	1.20613	0.351094	0.284649	0.00141285	0.471565	0.0031579
1436103_at	Rab3ip	NM_001003950	RAB3A interacting protein	55062.1	---	336394	1.1772	0.121498	0.828434	0.0558156	0.603075	0.01777	0.964887	0.851136	0.423124	0.0152282	0.692352	0.0964995
1436117_at	A830010M20Rik	---	RIKEN cDNA A830010M20 gene	103400.1	---	261891	1.12679	0.190691	0.408071	0	0.569747	0.00236571	1.0341	0.840047	0.811804	0.49922	1.11847	0.53894
1436124_at	Pcyt1b	NM_177546	phosphate cytidylyltransferase 1, choline, beta isoform	44503.1	ENSMUSG00000035246	166467	0.998445	0.988363	0.859273	0.181395	0.616259	0.0228617	0.906191	0.607082	0.434783	0.0384676	0.517879	0.00425838
1436141_at	---	---	---	194863.1	---	---	1.44486	0.0109463	0.960265	0.778754	5.53084	1.45e-11	2.95593	1.36e-05	1.00497	0.990578	0.631566	0.119317
1436155_at	Nmnat2	NM_175460	nicotinamide nucleotide adenylyltransferase 2	40548.1	ENSMUSG00000042751	40548	0.837662	0.202714	1.14425	0.239386	0.899424	0.677251	0.796309	0.345868	2.99985	0.00163635	3.44403	1.82e-07
1436164_at	Slc30a1	NM_009579	solute carrier family 30 (zinc transporter), member 1	33773.1	ENSMUSG00000037434	---	1.196	0.042339	0.816175	0.00620195	0.617101	0.0187957	1.16111	0.408429	1.48206	0.208258	2.41787	2.45e-06
1436172_at	9530028C05	---	Hypothetical protein 9530028C05	100378.2	---	258507	0.892323	0.431765	1.11197	0.462001	1.12777	0.661717	1.443	0.146236	1.035	0.81531	5.41339	9.42e-11
1436181_at	Gm592	NM_001004364	gene model 592, (NCBI)	29258.1	---	---	1.53855	9.14e-05	0.707678	0.00125322	1.4569	0.0709072	1.12434	0.562108	0.305446	0.00392149	1.19062	0.434542
1436185_at	AI314180	NM_172381	expressed sequence AI314180	220963.1	ENSMUSG00000050812	234801	0.928211	0.430348	0.811059	0.0238791	0.734266	0.140088	0.980499	0.917786	0.308429	0.0030642	0.544907	0.0081472
1436226_at	Tceb1	NM_026456	transcription elongation factor B (SIII), polypeptide 1	39272.1	ENSMUSG00000042730	289248	0.985691	0.839707	0.939631	0.250104	0.915389	0.592481	1.01709	0.914611	0.485483	8.67e-11	0.665862	0.0240925
1436251_at	Pde1c	NM_011054	phosphodiesterase 1C	39191.1	ENSMUSG00000004347	5145	1.38936	0.0133336	0.42916	3.78e-11	0.981712	0.941999	1.4273	0.128123	0.534997	0.1311	0.575981	0.0556335
1436305_at	AI853829	---	Similar to hypothetical protein MGC26996; chromosome 6 open reading frame 172	11177.1	---	295212	1.19512	0.105852	2.4178	0	1.55349	0.0164545	0.900879	0.572046	1.52537	0.191259	1.19938	0.361217
1436309_at	Neto2	---	neuropilin (NRP) and tolloid (TLL)-like 2	27143.1	---	126079	1.02726	0.811261	0.754926	0.00207928	0.841051	0.392184	0.997845	0.990801	0.361144	0.00972915	0.344411	1.04e-05
1436316_at	9430029L20Rik	---	RIKEN cDNA 9430029L20 gene	18538.1	---	271301	1.15777	0.0651804	2.3227	0	1.70548	0.00367549	0.86202	0.428263	3.30763	0	1.51072	0.0356346
1436336_at	2210013M04Rik	NM_178595	RIKEN cDNA 2210013M04 gene	20066.2	ENSMUSG00000053746	268037	0.998556	0.988187	0.978694	0.795828	0.95223	0.790157	1.10081	0.578699	2.54499	5.11e-15	2.15589	2.09e-05
1436352_at	5730599I05Rik	NM_198019	RIKEN cDNA 5730599I05 gene	105652.1	ENSMUSG00000041491	105652	1.09563	0.43823	1.01605	0.894163	0.818657	0.381369	1.05915	0.784521	0.34972	0.00638364	0.663296	0.101608
1436356_at	---	---	---	40604.1	---	---	0.876494	0.36061	0.789903	0.0945894	0.661645	0.135426	0.834806	0.476016	0.427686	0.0382409	0.720503	0.267758
1436363_a_at	Nfix	NM_010906	nuclear factor I/X	9394.3	ENSMUSG00000001911	9394	1.06117	0.683188	0.846926	0.249409	0.453097	0.00255985	0.743829	0.214378	1.01645	0.911644	0.599914	0.0710721
1436365_at	B230208J24Rik	NM_145356	RIKEN cDNA B230208J24 gene	186279.1	ENSMUSG00000044646	159332	0.660575	0.00300669	0.660921	0.00360945	0.40883	0.000659378	0.614511	0.0417906	1.00382	0.992511	1.05946	0.826813
1436368_at	Slc16a10	NM_028247	solute carrier family 16 (monocarboxylic acid transporters), member 10	186778.2	ENSMUSG00000019838	186778	0.793495	0.0746795	2.89946	0	2.10801	0.000241672	0.790648	0.267653	1.63859	0.194039	1.32489	0.208672
1436383_at	Cplx2	NM_009946	Complexin 2	40684.1	ENSMUSG00000025867	268902	1.10224	0.12165	0.849016	4.12e-05	0.864772	0.306558	1.02084	0.880418	0.354107	2.4e-05	0.285109	6.84e-14
1436389_at	---	---	---	24316.1	---	---	0.939669	0.514862	0.894151	0.131811	0.814192	0.302671	1.03585	0.847569	0.365844	0.0052817	0.588185	0.0152074
1436396_at	D430033N04Rik	NM_146039	RIKEN cDNA D430033N04 gene	31382.1	ENSMUSG00000042050	31382	1.09629	0.527351	1.00106	0.994148	1.30463	0.337094	1.09814	0.711665	1.44263	0.383411	4.00753	2.01e-06
1436405_at	Dock4	---	Dedicator of cytokinesis 4	26388.1	---	341423	1.45775	0.00288896	1.57703	7.32e-06	1.94064	0.00713465	0.555792	0.0181309	0.640066	0.284095	0.393282	0.00141785
1436426_at	5730509K17Rik	NM_172274	RIKEN cDNA 5730509K17 gene	44434.1	ENSMUSG00000039765	44434	0.908385	0.476116	0.673345	0.00500346	0.662064	0.119296	0.900903	0.668471	0.523584	0.122315	0.393978	0.00141738
1436463_at	---	---	0 day neonate cerebellum cDNA, RIKEN full-length enriched library, clone:C230032N17 product:unknown EST, full insert sequence	90274.1	---	90274	1.02949	0.84166	0.923427	0.580804	0.474862	0.0072216	0.596931	0.0418797	0.879779	0.760224	0.547941	0.0414293
1436501_at	Mtus1	NM_001005863	mitochondrial tumor suppressor 1	200266.1	ENSMUSG00000046075	149438	0.961096	0.698083	0.450883	1.08e-13	0.604356	0.0273839	0.910612	0.650226	0.33261	0.00237423	0.488041	0.00464822
1436502_at	Mtus1	NM_001005863	mitochondrial tumor suppressor 1	200266.1	ENSMUSG00000046075	149438	0.898671	0.293811	0.610457	1.86e-05	0.625461	0.0406888	1.08138	0.702611	0.419196	0.0259241	0.508425	0.00781574
1436507_at	Irak2	NM_172161	interleukin-1 receptor-associated kinase 2	77683.1	ENSMUSG00000033925	152142	1.05343	0.720253	1.00302	0.983327	1.07815	0.785764	1.32454	0.266897	0.999421	0.9989	2.39268	0.00314545
1436510_a_at	Lrrfip2	---	Leucine rich repeat (in FLII) interacting protein 2	29797.2	---	302287	0.9687	0.713218	1.26181	6.55e-05	1.17098	0.344952	1.0159	0.922769	1.74811	6.5e-11	2.07578	1.35e-05
1436512_at	Arl7	NM_177305	ADP-ribosylation factor-like 7	3388.1	ENSMUSG00000049866	27968	1.1131	0.262818	0.33029	0	0.353803	6.4e-07	1.1781	0.342065	0.629833	9.51e-07	0.621949	0.0205803
1436513_at	3526402J09Rik	---	RIKEN cDNA 3526402J09 gene	22501.1	ENSMUSG00000040777	22501	1.53636	1.85e-05	0.950692	0.631394	0.92499	0.745022	0.958885	0.852519	0.551384	0.107169	0.42795	0.00248163
1436517_at	H1fx	NM_198622	H1 histone family, member X	33796.1	---	33796	0.95089	0.478841	0.993498	0.892516	0.789539	0.146909	0.947412	0.727322	0.480771	4.44e-16	0.425331	2.99e-06
1436525_at	Ap3s2	NM_009682	adaptor-related protein complex 3, sigma 2 subunit	2564.2	ENSMUSG00000030542	220173	0.676364	0.00448516	0.980416	0.8813	0.730641	0.207584	1.00953	0.96707	0.721758	0.00958369	0.444866	0.00430574
1436534_at	1810007I17Rik	---	RIKEN cDNA 1810007I17 gene	40370.1	---	---	1.04981	0.460897	0.661951	0	0.703197	0.023685	1.05754	0.700357	0.499156	0.00908109	0.609012	0.00285002
1436535_at	A530054J02Rik	---	RIKEN cDNA A530054J02 gene	40370.1	---	355161	1.02354	0.736171	0.718341	3.16e-07	0.744302	0.101041	0.875274	0.43068	0.363511	0.00384541	0.609003	0.0110277
1436536_at	C730015A04Rik	NM_177788	RIKEN cDNA C730015A04 gene	40228.1	ENSMUSG00000043251	40228	0.978731	0.882509	1.02551	0.857346	1.13413	0.646524	0.901262	0.681931	2.23975	0.0484749	1.70406	0.0690075
1436538_at	2310006J04Rik	NM_026278	RIKEN cDNA 2310006J04 gene	196281.4	ENSMUSG00000031637	251453	0.984558	0.800137	0.86468	0.0318059	0.609385	0.000545961	1.06936	0.617238	0.654026	0.0848654	0.429822	6.52e-08
1436546_at	---	---	---	88628.1	---	---	0.918481	0.389863	0.828043	0.0289518	0.870598	0.464006	1.00885	0.960201	0.489449	0.0354643	0.676935	0.0577254
1436562_at	Ddx58	NM_172689	DEAD (Asp-Glu-Ala-Asp) box polypeptide 58	80701.1	ENSMUSG00000040296	86382	1.00244	0.986594	1.00338	0.981318	1.01296	0.962902	1.00275	0.991338	1.84169	0.146307	4.73968	1.2e-07
1436570_at	---	---	---	23897.1	---	---	0.903645	0.397827	0.81762	0.125643	0.446943	0.000283081	0.889799	0.547154	1.25629	0.0579823	0.800712	0.310917
1436575_at	6430537F04	---	hypothetical protein 6430537F04	37794.1	---	359340	0.939831	0.654004	1.00333	0.981643	0.53989	0.026004	1.04984	0.847069	0.508874	0.0928091	0.464448	0.00938287
1436585_at	---	---	---	74633.1	---	---	1.21241	0.144799	0.764867	0.0481421	0.446343	0.00303023	0.83608	0.467734	0.362787	0.0104346	0.729192	0.276649
1436596_at	H2afv	---	H2A histone family, member V	215097.1	---	27624	0.944341	0.615833	0.736401	0.00530957	0.667855	0.076007	1.09702	0.650172	0.321706	0.00466584	0.30284	9.85e-06
1436600_at	Tnrc9	NM_172913	trinucleotide repeat containing 9	127662.1	ENSMUSG00000043668	302755	1.13424	0.0524362	0.211445	0	0.278388	6.82e-11	1.11061	0.515018	0.183816	1.07e-06	0.198912	1.23e-13
1436614_at	---	---	---	34924.1	---	---	0.753906	0.0433413	0.635298	0.000269479	0.650491	0.0661015	0.912045	0.666921	1.16592	0.710972	2.14827	0.000430139
1436643_x_at	1810073K19Rik	NM_183257	RIKEN cDNA 1810073K19 gene	23995.2	ENSMUSG00000053190	333763	1.11395	0.449912	1.10517	0.487647	3.73485	2.12e-11	3.26445	7.37e-10	4.4716	0	11.2337	0
1436666_at	---	---	---	96522.1	---	---	1.36852	0.00916715	0.376715	2.02e-13	1.23927	0.438746	1.21907	0.434259	0.936323	0.875541	1.55414	0.135477
1436707_x_at	Brrn1	NM_144818	barren homolog (Drosophila)	29786.2	ENSMUSG00000034906	29786	1.15414	0.0219814	1.03919	0.286978	1.09122	0.539515	1.08377	0.563074	0.3918	0	0.610962	0.00182705
1436714_at	Lpp	NM_178665	LIM domain containing preferred translocation partner in lipoma	205997.2	ENSMUSG00000033306	209385	1.31312	0.000402019	1.21127	0.00373264	1.04586	0.822442	1.22646	0.271992	1.01369	0.899295	2.00058	0.00040425
1436725_at	E130306D19Rik	---	RIKEN cDNA E130306D19 gene	113006.1	---	331567	1.03146	0.762091	0.603425	1.52e-06	0.72068	0.106952	1.03709	0.843005	0.313854	0.00256755	0.407418	0.000105413
1436751_at	BC052883	NM_201370	cDNA sequence BC052883	20593.1	---	20593	0.953309	0.573664	2.64825	0	2.4129	7.5e-08	0.884306	0.466637	1.16455	0.580551	1.19824	0.3208
1436771_x_at	Pgd	NM_025801	phosphogluconate dehydrogenase	24365.3	ENSMUSG00000028961	252080	0.829173	0.00291736	0.946522	0.188451	0.959089	0.760369	1.0198	0.883435	2.11221	0	2.09941	5.79e-08
1436793_at	St18	NM_173868	suppression of tumorigenicity 18	132050.1	ENSMUSG00000033740	234612	0.871165	0.0646681	0.879957	0.0153221	0.677755	0.0338201	0.821044	0.247792	0.312243	0.000172161	0.245339	2.81e-10
1436821_at	Plcxd3	NM_177355	phosphatidylinositol-specific phospholipase C, X domain containing 3	132330.1	ENSMUSG00000049148	308996	0.807465	0.0455722	1.14827	0.113636	0.981184	0.929598	0.698152	0.0856346	0.0976327	1.48e-09	0.135573	4.01e-13
1436827_at	Gm944	---	Gene model 944, (NCBI)	29837.1	---	312276	1.20962	0.0304616	0.332555	0	0.469887	0.000207959	1.0126	0.943276	0.882092	0.714684	1.43829	0.0540528
1436845_at	Axin2	NM_015732	axin2	71710.2	ENSMUSG00000000142	71710	0.918557	0.523861	0.583842	2.74e-05	0.45911	0.00164511	1.00085	0.996917	0.959061	0.724119	0.431786	0.0022435
1436867_at	Srl	NM_175347	sarcalumenin	35811.1	ENSMUSG00000022519	35811	0.913574	0.510263	0.828681	0.174673	0.606083	0.0240635	0.705018	0.0884102	0.418256	0.0166158	0.200753	3.13e-09
1436868_at	Rtn4rl1	NM_177708	reticulon 4 receptor-like 1	82661.1	ENSMUSG00000045287	82661	1.04203	0.683978	0.354244	0	0.400525	0.000115227	1.06873	0.744793	0.720101	0.354531	0.7365	0.200693
1436907_at	Nav1	NM_173437	neuron navigator 1	34977.1	ENSMUSG00000009418	34977	1.20047	0.0364949	0.629133	3.77e-10	0.791627	0.249173	0.969107	0.86655	0.374866	0.00755674	0.545015	0.0067149
1436908_at	Pcm1	NM_023662	pericentriolar material 1	28192.3	ENSMUSG00000031592	117896	0.977517	0.743809	0.757462	9.53e-09	0.801752	0.180536	1.00343	0.98255	0.456571	2.22e-16	0.52164	0.000358924
1436918_at	1810038L18Rik	---	RIKEN cDNA 1810038L18 gene	103617.1	---	45565	0.896701	0.115451	0.501847	0	0.499917	0.000678653	0.825765	0.289819	0.887501	0.708222	0.851092	0.422286
1436920_at	C030033F14Rik	---	RIKEN cDNA C030033F14 gene	40854.2	---	255429	1.29736	0.0687422	30.0015	0	28.2093	0	0.924061	0.755537	4.94544	8.75e-05	4.32616	1.53e-07
1436961_at	Hspa12a	NM_175199	heat shock 70kDa protein 12A	39739.1	ENSMUSG00000025092	39739	0.863586	0.279786	1.65689	0.000176255	1.80947	0.0139178	0.898587	0.655721	0.419939	0.0249345	0.263404	4.22e-06
1436962_at	---	---	Gene model 92, (NCBI)	45451.1	---	297645	1.03068	0.6234	0.529572	0	0.497073	5.2e-06	0.978361	0.875933	0.536296	0.00458881	0.617885	0.00229551
1436969_at	1700013E18Rik	NM_175176	RIKEN cDNA 1700013E18 gene	56432.1	ENSMUSG00000042943	251308	1.48875	0.000955169	0.704213	0.00458236	0.898304	0.620464	0.936709	0.747161	0.368571	0.0119679	1.11359	0.627543
1436982_at	---	---	---	34077.1	---	---	0.992381	0.920256	0.839914	0.00609283	0.647059	0.0277462	0.859844	0.402293	0.381656	0.00393252	0.473608	0.000574754
1436987_at	5430433G21Rik	---	RIKEN cDNA 5430433G21 gene	41113.1	---	41113	1.00741	0.959532	2.16015	5.18e-08	1.50516	0.139787	1.00614	0.980721	1.02384	0.955229	1.23621	0.472133
1436988_at	5430433G21Rik	---	RIKEN cDNA 5430433G21 gene	41113.1	---	41113	1.00434	0.97624	5.01192	0	2.66997	0.000277472	0.96655	0.893223	1.81746	0.152171	1.79119	0.0486861
1436994_a_at	Hist1h1c	NM_015786	histone 1, H1c	193539.5	ENSMUSG00000036181	193539	0.724696	0.000136779	0.542259	0	0.601343	0.00490855	0.912243	0.57947	0.314499	0	0.391495	3.45e-06
1436997_x_at	Sh3bgrl	NM_019989	SH3-binding domain glutamic acid-rich protein like	21446.3	ENSMUSG00000031246	260760	1.26687	0.00017245	1.03635	0.368634	1.17846	0.262774	0.910113	0.517668	0.418549	0	0.483809	1.61e-05
1436999_at	AL024069	NM_001003948	expressed sequence AL024069	187470.1	---	187470	1.09261	0.537409	1.29858	0.0409286	1.76422	0.0170731	1.21413	0.403339	1.72589	0.126467	7.72414	0
1437065_at	7330412A13Rik	---	RIKEN cDNA 7330412A13 gene	31375.1	---	136238	1.16023	0.185528	1.15748	0.156616	0.62191	0.0790057	0.726828	0.200388	0.366088	0.0116658	0.558644	0.0471775
1437085_at	D630039A03Rik	NM_178727	RIKEN cDNA D630039A03 gene	23214.1	ENSMUSG00000052117	23214	1.06253	0.633448	0.436124	4.72e-09	0.314681	8.92e-07	1.00745	0.970094	0.554399	0.13146	0.812109	0.358687
1437086_at	Ascl1	NM_008553	achaete-scute complex homolog-like 1 (Drosophila)	76039.1	ENSMUSG00000020052	136217	1.01177	0.838051	0.153882	0	0.153787	0	1.03149	0.815276	0.149825	0	0.127324	0
1437087_at	---	---	---	32847.1	---	---	1.04817	0.578361	0.861465	0.0102396	0.788626	0.224568	1.00914	0.959648	0.493111	0.0367168	0.548477	0.00533402
1437098_x_at	---	---	---	78552.1	---	---	1.03554	0.808667	0.53836	1.14e-05	0.761631	0.292297	0.829964	0.440738	2.35842	0.0246239	0.961174	0.886738
1437100_x_at	Pim3	NM_145478	proviral integration site 3	30018.2	ENSMUSG00000035828	273436	0.681471	4.75e-07	6.26654	0	5.83155	0	1.03451	0.826541	2.86114	0	3.44999	2.22e-16
1437108_at	Lsm6	---	LSM6 homolog, U6 small nuclear RNA associated (S. cerevisiae)	28694.2	---	28694	0.987378	0.903324	0.985419	0.872198	0.992615	0.968375	1.00544	0.9756	0.44181	0.0365064	0.523533	0.00244738
1437112_at	Pld1	NM_008875	phospholipase D1	7819.1	---	212039	1.43812	0.00804309	1.43484	0.00202054	2.08677	0.00361381	1.63114	0.0447329	1.226	0.154037	1.34271	0.301905
1437113_s_at	Pld1	NM_008875	phospholipase D1	7819.1	---	212039	1.27489	0.0369894	1.67542	1.13e-10	2.24878	0.000103864	1.71614	0.00801686	1.04458	0.718603	1.34466	0.199626
1437132_x_at	Nedd9	NM_017464	neural precursor cell expressed, developmentally down-regulated gene 9	8315.2	ENSMUSG00000021365	288980	0.815766	0.003752	0.40144	0	0.393926	8.38e-07	1.00144	0.992972	0.586312	2.46e-10	0.92272	0.657737
1437150_at	1700012H17Rik	NM_173426	RIKEN cDNA 1700012H17 gene	23609.1	ENSMUSG00000049119	331470	1.01881	0.897991	0.726701	0.0268401	0.347863	0.000117903	1.33269	0.23632	0.524276	0.113108	0.422254	0.00329233
1437165_a_at	Pcolce	NM_008788	procollagen C-proteinase enhancer protein	18808.3	ENSMUSG00000029718	262345	1.05087	0.555668	1.03421	0.645925	1.14649	0.448934	0.975554	0.887591	2.0464	7.8e-09	1.04501	0.819484
1437197_at	9430041O17Rik	---	RIKEN cDNA 9430041O17 gene	32247.2	ENSMUSG00000031626	211096	1.22039	0.0167901	1.8087	0	2.52	1.13e-07	1.04415	0.809206	0.367801	0.0053479	0.420639	0.000105706
1437199_at	---	---	Gene model 337, (NCBI)	52043.1	---	52043	1.23161	0.00371854	0.184443	0	0.315839	6.49e-09	1.74783	0.000476746	0.460333	0.0278462	0.550274	0.00217482
1437224_at	Rtn4	NM_024226	reticulon 4	125631.1	ENSMUSG00000020458	192580	0.943232	0.599541	0.619849	0.000296819	0.403663	0.000362882	1.12359	0.598809	0.544708	0.117179	0.768617	0.316465
1437247_at	Fosl2	NM_008037	fos-like antigen 2	24684.1	ENSMUSG00000029135	24684	1.15868	0.0862074	1.25695	0.00606855	1.91252	0.000197013	1.47035	0.0243451	1.86131	0.0573082	2.38394	1.56e-06
1437251_at	Cdca2	NM_175384	cell division cycle associated 2	33831.1	ENSMUSG00000048922	33831	1.1039	0.24273	0.868759	0.0851565	0.858234	0.453646	1.14667	0.463118	0.32172	0.000792067	0.514427	0.00378512
1437252_at	Gats	NM_030719	opposite strand transcription unit to Stag3	45218.1	ENSMUSG00000015944	45218	1.13822	0.230627	1.23722	0.00880331	1.19775	0.383526	0.942269	0.766449	0.606779	0.146123	0.472029	0.00234342
1437265_at	5330438D12Rik	NM_183200	RIKEN cDNA 5330438D12 gene	74869.1	ENSMUSG00000052291	345097	1.10233	0.296992	0.81392	0.0213993	0.622354	0.0276225	0.78017	0.208043	0.388559	0.0165839	0.588065	0.020667
1437279_x_at	Sdc1	NM_011519	syndecan 1	2580.2	ENSMUSG00000020592	2580	1.35877	0.00720441	1.22063	0.101613	1.4608	0.0611981	1.33884	0.131622	3.72917	0	8.66669	0
1437302_at	Adrb2	NM_007420	adrenergic receptor, beta 2	5598.1	ENSMUSG00000045730	5598	1.11406	0.45541	1.32676	0.0453505	1.57804	0.0772415	1.09715	0.709074	2.27289	4.01e-10	1.23493	0.463267
1437313_x_at	Hmgb2	---	High mobility group box 2	1693.3	ENSMUSG00000054717	279998	0.88132	0.0266319	0.873675	7.12e-06	1.2516	0.0993515	0.985988	0.916766	0.35908	0	0.654426	0.00441973
1437323_a_at	Iapp	NM_010491	islet amyloid polypeptide	415.2	ENSMUSG00000041681	415	1.15493	0.129577	1.10772	0.473489	0.819019	0.24321	0.914314	0.583263	1.01099	0.940862	0.0848179	0
1437351_at	Cxxc4	NM_001004367	CXXC finger 4	39384.1	---	224814	1.15538	0.318523	1.08605	0.559453	0.5701	0.0424432	0.747124	0.249966	0.653239	0.306341	0.494894	0.017225
1437360_at	Pcdh19	---	Protocadherin 19	39738.1	---	39738	1.53961	0.00162028	0.674469	0.00552153	0.358637	0.00019305	0.956705	0.858352	0.266941	0.000863311	0.383979	0.00112356
1437370_at	Sgol2	NM_199007	shugoshin-like 2 (S. pombe)	200641.1	---	32800	1.04602	0.564557	0.65639	7.2e-07	0.679922	0.0336528	1.09546	0.582926	0.245778	0.000159869	0.428262	3.12e-05
1437371_at	9930021J17Rik	NM_172682	RIKEN cDNA 9930021J17 gene	49448.1	ENSMUSG00000051000	156633	0.930449	0.618396	2.34022	1.05e-10	2.50043	0.000341249	1.07147	0.784024	0.843026	0.67648	1.06939	0.819753
1437375_at	---	---	---	38018.1	---	---	0.916127	0.253354	0.818792	0.000418708	0.749561	0.083609	0.878849	0.415964	0.584802	0.0651631	0.488111	0.000103206
1437378_x_at	Scarb1	NM_016741	scavenger receptor class B, member 1	4603.4	ENSMUSG00000037936	282242	1.28621	0.0267441	1.42172	0.00016337	1.62981	0.00900679	1.08754	0.650967	2.32298	3e-13	2.31667	1.14e-05
1437380_x_at	Pgd	NM_025801	phosphogluconate dehydrogenase	24365.5	ENSMUSG00000028961	252080	0.908809	0.129439	0.982681	0.663166	0.983215	0.901243	0.922719	0.548562	1.76246	2.18e-14	2.11644	3.81e-08
1437394_at	Centg2	NM_178119	centaurin, gamma 2	4077.1	ENSMUSG00000026298	291135	1.03778	0.742491	0.667706	0.000553143	0.518288	0.0151493	0.929715	0.766498	0.384076	1.88e-13	0.609422	0.0896415
1437397_at	AI987712	NM_178921	expressed sequence AI987712	10516.1	ENSMUSG00000055663	347368	1.22077	0.170283	2.08415	1.48e-07	1.36547	0.254706	1.22366	0.425483	0.326179	0.0057923	0.649479	0.144052
1437405_a_at	Igfbp4	NM_010517	insulin-like growth factor binding protein 4	22248.4	ENSMUSG00000017493	233799	0.912677	0.180377	0.950357	0.252968	0.894616	0.465331	1.11367	0.457745	0.394166	0	0.396199	9.43e-08
1437406_x_at	Igfbp4	NM_010517	insulin-like growth factor binding protein 4	22248.4	ENSMUSG00000017493	233799	0.973226	0.845805	0.94564	0.63608	0.896762	0.640245	1.04632	0.834633	0.506092	2.49e-07	0.497123	0.00962973
1437414_at	Zfp217	---	zinc finger protein 217	22858.1	---	22858	1.15819	0.183943	1.09667	0.254736	1.29518	0.21387	0.9513	0.805381	0.336747	0.00502869	0.777736	0.279129
1437418_at	---	---	---	11171.1	---	---	0.942347	0.658965	2.5126	0	2.15183	0.000606836	0.822657	0.395399	1.04829	0.910579	1.3901	0.179319
1437421_at	---	---	---	40530.1	---	---	0.956583	0.749349	0.769428	0.0629925	0.755577	0.280758	1.09894	0.693161	0.446259	0.0426277	0.721019	0.252939
1437466_at	Alcam	NM_009655	activated leukocyte cell adhesion molecule	203946.1	ENSMUSG00000022636	288282	0.930773	0.343925	0.874355	0.0156831	0.7599	0.112865	0.690697	0.0269361	0.183801	5.9e-08	0.458179	6.18e-05
1437467_at	Alcam	NM_009655	activated leukocyte cell adhesion molecule	203946.1	ENSMUSG00000022636	288282	0.832504	0.00618536	0.915021	0.0464456	0.801951	0.137947	0.634905	0.00192701	0.267751	1.73e-06	0.469349	4.67e-06
1437488_at	Slc9a9	NM_177909	solute carrier family 9 (sodium/hydrogen exchanger), isoform 9	37336.2	ENSMUSG00000031129	326125	1.03362	0.820006	0.969417	0.82305	1.07336	0.774787	0.985351	0.950026	0.950203	0.903162	0.417023	0.0023872
1437499_at	9130416N05Rik	---	RIKEN cDNA 9130416N05 gene	133378.1	---	247537	1.0203	0.859338	2.28642	1.36e-10	1.16046	0.557117	0.902507	0.672964	1.00889	0.982859	1.12036	0.681639
1437550_at	Dhx36	NM_028136	DEAH (Asp-Glu-Ala-His) box polypeptide 36	200824.1	ENSMUSG00000027770	224233	0.920774	0.362756	0.82311	0.0137603	0.949216	0.786511	0.966673	0.851949	0.459072	0.0171451	0.678669	0.0662684
1437566_at	Gnl2	NM_145552	guanine nucleotide binding protein-like 2 (nucleolar)	90760.2	ENSMUSG00000028869	90760	1.0048	0.965164	1.16525	0.173602	1.12313	0.622366	0.986209	0.950804	2.12221	1.03e-08	1.68462	0.0282397
1437597_at	---	---	---	131924.1	---	---	0.914494	0.327841	0.678161	6.34e-11	0.778544	0.181066	0.838006	0.314581	0.302386	0.00101154	0.319077	2.89e-07
1437598_at	7330412A13Rik	---	RIKEN cDNA 7330412A13 gene	63382.1	---	136238	1.43545	2.13e-05	1.09392	0.217068	0.969942	0.899242	0.895141	0.628829	0.448584	0.0273478	0.593566	0.0587085
1437611_x_at	Kif2c	NM_134471	kinesin family member 2C	27828.3	ENSMUSG00000028678	247651	0.832647	0.0100625	0.898803	0.0461946	0.898081	0.518861	1.03852	0.812159	0.251091	0	0.578998	0.0030381
1437613_s_at	AW456874	NM_207232	expressed sequence AW456874	204669.2	---	315089	1.07616	0.57035	0.840248	0.0923001	0.677861	0.080723	1.06724	0.744995	0.518619	0.0924196	0.433154	0.000959675
1437614_x_at	Zdhhc14	NM_146073	zinc finger, DHHC domain containing 14	22338.2	ENSMUSG00000034265	258676	1.31747	0.0241249	3.74375	0	4.7907	2e-15	1.01345	0.950677	1.32103	0.0574119	1.17488	0.497615
1437647_at	Dido1	NM_011805	death inducer-obliterator 1	34978.1	ENSMUSG00000027572	253836	1.00881	0.928371	0.390783	0	0.568242	0.0106245	1.03225	0.871068	0.908757	0.796388	1.04836	0.827878
1437675_at	D930008O12Rik	---	RIKEN cDNA D930008O12 gene	131102.1	---	311962	0.76446	0.0161376	1.15898	0.193921	0.656183	0.120887	0.555275	0.0192977	0.17219	6.87e-06	0.321408	0.000111729
1437716_x_at	Kif22	NM_145588	kinesin family member 22	29381.2	ENSMUSG00000030677	286488	1.06383	0.324739	0.898178	0.00680724	1.07593	0.635461	1.09649	0.536291	0.432352	0	0.690117	0.0283054
1437751_at	A830037N07Rik	NM_177113	RIKEN cDNA A830037N07 gene	10707.2	ENSMUSG00000046379	347722	0.50657	1.87e-07	1.55535	2.57e-05	0.583012	0.0292426	0.591176	0.0236661	0.890001	0.364526	0.428045	0.0024007
1437784_at	---	---	---	133407.1	---	---	0.759426	0.00184334	0.685458	5.42e-06	0.501722	0.00186556	0.857702	0.435873	0.630047	0.190901	0.386054	0.000119991
1437813_at	Aim1l	---	Absent in melanoma 1-like	87128.1	---	240080	1.52573	0.000641898	2.18333	7.44e-11	2.0785	0.000683242	1.41236	0.103095	1.05679	0.886835	0.94899	0.832341
1437846_x_at	Bace2	NM_019517	beta-site APP-cleaving enzyme 2	28116.2	ENSMUSG00000040605	97885	1.00746	0.959265	1.45715	0.00795703	2.78918	0.000167246	0.989614	0.967119	1.14673	0.352757	2.43347	0.00261067
1437869_at	3222402P14Rik	---	RIKEN cDNA 3222402P14 gene	28416.2	---	295951	0.979396	0.883406	0.808701	0.139815	0.858606	0.532032	1.04596	0.843121	0.438321	0.0392836	0.799103	0.401385
1437874_s_at	Hexb	NM_010422	hexosaminidase B	219675.2	ENSMUSG00000021665	27816	1.02518	0.715436	1.13167	0.00667114	1.08632	0.576926	0.860946	0.307395	0.471471	0	0.572144	0.000781164
1437894_at	A230003G05Rik	---	RIKEN cDNA A230003G05 gene	132579.1	---	132579	0.822544	0.0521312	0.416929	1.31e-13	0.370069	9.45e-05	1.26829	0.274892	0.383323	0.00999018	0.266424	2.92e-06
1437895_at	BC053460	---	CDNA sequence BC053460	41811.1	---	260360	1.0954	0.466424	0.945086	0.651793	1.06551	0.804303	1.15134	0.558454	0.472014	0.0640332	0.47212	0.0100869
1437916_at	---	---	---	131009.1	---	---	1.16797	0.28384	3.64272	0	1.11214	0.701051	1.0188	0.94133	1.12926	0.772036	1.05256	0.861938
1437920_at	Epha5	NM_007937	Eph receptor A5	200563.1	---	137991	1.01145	0.92885	0.521083	1.16e-06	0.595012	0.0471098	0.790776	0.32988	0.33832	2.84e-14	0.381283	0.000876119
1437921_x_at	---	---	---	139779.1	---	---	0.818549	0.064264	0.684296	0.00036466	0.421735	0.000222396	0.931559	0.728654	0.890833	0.758054	0.795111	0.325572
1437953_at	Prei4	---	preimplantation protein 4	61100.1	---	---	1.34984	0.0164447	0.837287	0.18906	1.64562	0.0399667	2.12474	0.000816903	1.10075	0.819274	2.3018	0.000711365
1437966_at	B230206N24Rik	NM_172487	RIKEN cDNA B230206N24 gene	40967.1	ENSMUSG00000045009	133060	1.02031	0.796058	2.69384	0	2.11754	9.51e-06	1.18414	0.319428	0.479033	0.0171097	0.734554	0.117278
1438009_at	Hist1h2ad	NM_178188	histone 1, H2ad	14767.2	ENSMUSG00000043515	347700	0.979425	0.720371	0.954102	0.0158627	0.720047	0.0143599	0.86337	0.262468	0.499039	0	0.350223	9.46e-13
1438032_at	Chdc1	---	calponin homology (CH) domain containing 1	38294.1	---	288868	0.967341	0.804847	1.63392	2.86e-05	2.01937	0.00195512	1.34498	0.183278	0.958737	0.911561	1.60867	0.0505566
1438038_at	4930402H24Rik	NM_029432	RIKEN cDNA 4930402H24 gene	35506.1	ENSMUSG00000027309	271990	1.16774	0.180079	0.558565	3.17e-06	0.906644	0.676668	0.954888	0.834348	0.473599	0.0488479	0.973	0.912288
1438041_at	---	---	---	200668.1	---	---	1.02645	0.809892	0.581198	1.07e-05	0.348814	5.41e-05	0.887958	0.605451	0.423784	0.0257232	0.452882	0.00498269
1438057_at	---	---	---	41490.1	---	---	0.968338	0.726572	0.640169	1.53e-07	0.809216	0.335149	0.658492	0.0470509	0.522676	0.106351	0.499744	0.00533192
1438062_at	4832420A03Rik	---	RIKEN cDNA 4832420A03 gene	66407.1	---	43977	1.17539	0.063722	0.903031	0.186157	0.847457	0.45489	0.785909	0.250545	0.418168	0.0150214	0.645268	0.0714507
1438103_at	Pcdhgc4	NM_033582	protocadherin gamma subfamily C, 4	133603.1	---	---	1.17167	0.22579	0.80865	0.136854	0.775466	0.348436	0.969751	0.902162	0.415668	0.0310265	0.810592	0.474646
1438108_at	9430067K14Rik	NM_175509	RIKEN cDNA 9430067K14 gene	109815.1	ENSMUSG00000051344	239534	1.11807	0.432417	0.884683	0.352259	0.806977	0.393958	0.900836	0.657667	0.900584	0.799947	0.449493	0.00528562
1438157_s_at	Nfkbia	NM_010907	nuclear factor of kappa light chain gene enhancer in B-cells inhibitor, alpha	179920.1	ENSMUSG00000021025	170515	0.854827	0.0156081	2.93207	0	5.88118	0	1.03766	0.798556	1.73876	0.00301745	2.90828	1.09e-13
1438163_x_at	---	---	---	28435.3	---	---	1.05634	0.673915	1.25834	0.0593441	1.26208	0.347393	1.29179	0.274507	1.92393	1.55e-06	2.46645	0.000225075
1438194_at	2900019G14Rik	---	RIKEN cDNA 2900019G14 gene	26627.1	---	---	0.969322	0.787405	0.647232	0.00129747	0.497699	0.00251804	0.575939	0.0100098	0.348668	0.00693167	0.398082	0.000385692
1438201_at	---	---	---	32334.2	---	---	0.838379	0.0369919	0.698003	1.74e-06	0.756104	0.136064	0.83654	0.309201	0.432785	0.0221262	0.600604	0.0122313
1438211_s_at	Dbp	NM_016974	D site albumin promoter binding protein	24222.3	ENSMUSG00000054244	3459	0.732114	0.000405301	0.388658	2.22e-16	0.370418	2.31e-07	0.85135	0.332381	0.786996	0.0262084	0.457204	7.11e-05
1438232_at	Foxp2	NM_053242	forkhead box P2	187748.1	ENSMUSG00000029563	332919	1.24075	0.107684	1.56306	0.000593462	0.899944	0.665952	0.960397	0.860346	0.366852	0.0133306	0.710816	0.210905
1438244_at	---	---	---	4025.4	---	---	1.0147	0.836142	0.544586	0	0.53859	0.0149108	0.716827	0.155258	0.727803	0.00499445	0.479335	0.00914867
1438282_at	---	---	---	133476.1	---	---	1.00121	0.990778	0.395792	6.74e-11	1.00519	0.985086	1.1997	0.47235	0.605317	0.231706	1.01482	0.960211
1438295_at	Glcci1	NM_133236	Glucocorticoid induced transcript 1	210787.1	ENSMUSG00000029638	210787	0.990988	0.944812	0.669793	0.00528777	0.327018	4.5e-05	0.584036	0.0309634	0.672618	0.337029	1.28182	0.372952
1438307_at	---	---	---	138561.1	---	---	1.07134	0.634897	0.854939	0.276916	1.18256	0.544582	1.00254	0.992008	0.370657	0.0166747	0.877381	0.657694
1438339_at	Fancd2	---	Fanconi anemia, complementation group D2	72959.2	---	160061	0.956462	0.711408	1.03906	0.742168	1.13186	0.604277	0.820173	0.391694	0.430313	0.0359581	0.459199	0.0057823
1438390_s_at	Pttg1	NM_013917	pituitary tumor-transforming 1	6856.3	ENSMUSG00000020415	6856	0.880155	0.0246766	0.963099	0.195333	0.895768	0.423675	0.94908	0.699968	0.430149	0	0.527374	4.88e-06
1438394_x_at	Krt2-4	NM_008475	keratin complex 2, basic, gene 4	46425.1	ENSMUSG00000046834	46425	1.08052	0.536548	0.884811	0.379128	0.621991	0.0284627	0.640228	0.0276476	0.498774	0.0871111	0.13785	3.04e-13
1438399_at	Pex2	NM_021483	peroxin 2	74737.1	ENSMUSG00000027674	151332	0.898606	0.0707631	0.755607	0	0.74064	0.0359382	0.793351	0.0949561	0.367977	0.00196057	0.31906	3.78e-12
1438407_at	9330132E09Rik	---	RIKEN cDNA 9330132E09 gene	103468.1	---	103468	0.898681	0.376968	0.612039	7.26e-05	0.45329	0.00158412	0.972551	0.900416	0.752481	0.434212	1.02389	0.924598
1438416_at	Thrap5	NM_198107	thyroid hormone receptor associated protein 5	182246.2	ENSMUSG00000013833	260089	1.15758	0.046945	0.791184	4.97e-05	0.589695	0.00184445	0.951943	0.754548	0.638726	3.86e-06	0.362112	9.77e-08
1438420_at	Rnpc2	NM_133242	RNA-binding region (RNP1, RRM) containing 2	220947.1	ENSMUSG00000027620	153895	0.950937	0.495712	0.913987	0.0752667	0.93434	0.722848	0.960438	0.823151	0.428433	0.00912542	1.2791	0.206099
1438430_at	Hbp1	NM_153198	High mobility group box transcription factor 1	87639.3	ENSMUSG00000002996	87639	1.05683	0.537207	0.91405	0.234057	0.955881	0.815998	1.02895	0.87536	0.498242	5.85e-10	0.750547	0.171895
1438490_at	Slc39a14	NM_144808	solute carrier family 39 (zinc transporter), member 14	132445.1	ENSMUSG00000022094	270647	1.01071	0.941628	1.16542	0.285091	4.23081	3.64e-08	2.56899	0.000179004	1.21747	0.639679	3.8172	3.48e-06
1438500_at	B230206N24Rik	NM_172487	RIKEN cDNA B230206N24 gene	44834.1	ENSMUSG00000045009	133060	0.936497	0.537931	3.22872	0	2.24195	8.84e-05	1.03416	0.87324	0.488765	0.0573982	0.626621	0.0645116
1438571_at	---	---	---	31704.1	---	---	1.05898	0.686478	1.00205	0.988615	0.898494	0.694762	1.09067	0.729876	0.870263	0.345739	0.427397	0.00396232
1438619_x_at	Zdhhc14	NM_146073	zinc finger, DHHC domain containing 14	22338.5	ENSMUSG00000034265	258676	1.11399	0.361563	5.70181	0	4.86727	2.22e-16	0.951085	0.812808	1.0006	0.996762	1.13206	0.593075
1438633_x_at	Lasp1	NM_010688	LIM and SH3 protein 1	200673.7	ENSMUSG00000038366	271967	1.01464	0.816403	0.667578	0	0.67879	0.00867102	1.02109	0.880347	0.366028	0	0.68324	0.0136566
1438634_x_at	Lasp1	NM_010688	LIM and SH3 protein 1	200673.8	ENSMUSG00000038366	271967	1.06963	0.258503	0.562133	0	0.654907	0.00182553	1.02485	0.851291	0.395402	0	0.658272	0.00291778
1438635_x_at	B930041F14Rik	NM_178699	RIKEN cDNA B930041F14 gene	132095.1	ENSMUSG00000042150	29083	1.13967	0.193823	0.763203	0.00352888	0.57872	0.00593961	0.930172	0.683472	0.347475	0.00501712	0.681542	0.0614053
1438645_x_at	Bace2	NM_019517	beta-site APP-cleaving enzyme 2	28116.3	ENSMUSG00000040605	97885	1.1059	0.396351	2.5503	1.13e-14	2.2759	0.000592457	0.789286	0.331187	1.04482	0.738637	1.81011	0.0214193
1438664_at	Prkar2b	NM_011158	protein kinase, cAMP dependent regulatory, type II beta	25594.2	---	25594	1.04892	0.471805	0.760542	1.49e-10	0.745973	0.0603486	0.80584	0.148016	0.27485	2.12e-05	0.418548	5.28e-07
1438670_at	Ptpn1	NM_011201	protein tyrosine phosphatase, non-receptor type 1	21840.8	ENSMUSG00000027540	277916	1.75483	2.68e-08	1.48664	4.41e-05	3.41637	1.2e-11	1.52256	0.0230327	1.19769	0.142538	2.08851	0.000197726
1438677_at	Pkp4	NM_026361	plakophilin 4	153748.2	---	260938	0.834324	0.0462887	0.729761	4.44e-08	0.746081	0.175831	0.810797	0.297716	0.464738	3.7e-13	0.476444	0.00236413
1438684_at	B230104P22Rik	NM_001004363	RIKEN cDNA B230104P22 gene	25874.1	---	25874	1.00874	0.951997	0.62275	0.0010013	0.377402	0.000367917	0.999907	0.999698	0.530141	0.117205	0.68191	0.189034
1438705_at	Cbfa2t3h	NM_009824	core-binding factor, runt domain, alpha subunit 2, translocated to, 3 homolog (human)	12429.2	ENSMUSG00000006362	194339	1.09331	0.539636	0.996689	0.981647	0.416461	0.00158683	0.700399	0.160432	1.00455	0.975367	0.438764	0.00525488
1438718_at	---	---	---	44895.1	---	---	1.11494	0.332811	0.444195	3.72e-10	0.330154	8.8e-07	1.13414	0.500112	0.71873	0.322605	0.705756	0.112647
1438720_at	9330159F19Rik	---	RIKEN cDNA 9330159F19 gene	190114.1	---	132789	0.839859	0.224195	0.964618	0.802284	0.474462	0.00719044	0.609974	0.051385	0.626955	0.265365	0.478623	0.0125732
1438726_at	9530064J02	---	hypothetical protein 9530064J02	52312.1	---	52312	0.974607	0.83937	0.532681	8.79e-06	0.469798	0.0058568	0.685083	0.130965	0.724856	0.437215	0.461767	0.00859825
1438730_at	BC028801	---	cDNA sequence BC028801	101215.1	---	---	1.29419	0.0131425	0.609255	2.31e-05	0.692926	0.165733	1.52682	0.074252	0.304588	0.00318929	0.482255	0.0124716
1438811_at	Dlg7	NM_144553	discs, large homolog 7 (Drosophila)	132188.1	ENSMUSG00000037544	240543	0.854102	0.275408	1.1537	0.321704	1.08101	0.772001	1.07237	0.780546	0.82737	0.651849	0.455584	0.00770423
1438841_s_at	Arg2	NM_009705	arginase type II	6577.3	ENSMUSG00000021125	3506	1.02387	0.871078	14.3493	0	12.8124	0	1.36667	0.216255	9.58944	0	13.6186	0
1438855_x_at	---	---	---	4348.3	---	---	1.01433	0.922062	1.01965	0.892735	1.03356	0.905165	1.04255	0.869314	1.03904	0.794931	3.64754	9.94e-06
1438910_a_at	Epb7.2	NM_013515	erythrocyte protein band 7.2	4441.5	ENSMUSG00000026880	295284	1.31378	0.00233742	0.880536	0.0907431	1.20793	0.27656	1.58464	0.00510645	0.573057	7.79e-07	2.34565	9.62e-07
1438931_s_at	Sesn1	---	Sestrin 1	29742.2	---	139418	0.949942	0.572549	14.2693	0	12.3164	0	0.784512	0.201953	5.85021	0	2.4697	1.77e-06
1438936_s_at	---	---	---	202665.1	---	---	1.00358	0.98037	1.01633	0.910474	0.927518	0.785669	0.960354	0.872978	1.01897	0.964277	3.26156	6.31e-05
1438972_x_at	2810410L24Rik	NM_175239	RIKEN cDNA 2810410L24 gene	169387.1	ENSMUSG00000056649	125044	1.13824	0.344896	0.510126	1.14e-06	0.655384	0.0962009	0.831777	0.43397	0.3741	0.0187732	0.590605	0.061626
1438975_x_at	Zdhhc14	NM_146073	zinc finger, DHHC domain containing 14	22338.7	ENSMUSG00000034265	258676	1.3573	0.0120117	3.79508	0	4.20913	2.58e-13	0.979348	0.922276	1.11892	0.445227	0.983717	0.945394
1439014_at	A430031N04	NM_177718	hypothetical protein A430031N04	25459.1	ENSMUSG00000051065	259328	0.863303	0.0589299	0.465675	0	0.413286	4.23e-07	1.01823	0.907551	0.875294	0.677284	0.909622	0.582097
1439037_at	Ddx17	NM_152806	DEAD (Asp-Glu-Ala-Asp) box polypeptide 17	181538.5	ENSMUSG00000055065	29644	0.494632	4.83e-07	0.92949	0.611021	1.05799	0.838794	0.889491	0.644107	0.922549	0.583916	0.755383	0.341563
1439040_at	Cenpe	NM_173762	centromere protein E	6751.1	ENSMUSG00000045328	161470	0.844642	0.0760309	0.981265	0.834383	0.984381	0.943016	0.971146	0.887814	0.276189	0	0.50615	0.00763926
1439060_s_at	D11Ertd498e	NM_145940	DNA segment, Chr 11, ERATO Doi 498, expressed	35817.4	ENSMUSG00000041895	35817	1.3976	0.00391449	0.802857	0.0198021	1.12239	0.55859	1.75857	0.00171115	0.495677	7.59e-09	0.791817	0.280472
1439071_at	5430416N02Rik	---	RIKEN cDNA 5430416N02 gene	90087.1	---	277093	0.855662	0.255298	1.22045	0.0556114	1.39282	0.175343	1.04921	0.838902	0.967043	0.922624	2.06597	0.00341895
1439091_at	Fancd2	---	Fanconi anemia, complementation group D2	22289.1	---	160061	0.955908	0.668935	0.962562	0.680237	1.11623	0.59733	1.09375	0.648843	0.494742	0.0519821	0.4669	0.0019931
1439093_at	6330544N02Rik	---	RIKEN cDNA 6330544N02 gene	155691.1	---	355625	1.06226	0.560539	0.479693	5.35e-13	0.539495	0.0132362	1.03211	0.887527	0.5796	0.154138	0.671875	0.138012
1439109_at	MGC54896	NM_201362	similar to CTCL tumor antigen se57-1	100375.1	---	266831	0.86316	0.225955	0.68635	0.00436543	0.274155	7.38e-08	0.528509	0.00279188	0.323881	0.00522942	0.207089	7.41e-09
1439128_at	7330412A13Rik	---	RIKEN cDNA 7330412A13 gene	63382.2	---	136238	1.12654	0.190147	1.07139	0.452055	0.792055	0.321473	0.668681	0.0732442	0.368034	0.00928336	0.612883	0.0619814
1439143_at	9,33E+12	---	hypothetical protein 9330167E06	140056.1	---	---	1.48182	0.00526282	0.899821	0.445084	0.398116	0.000784954	0.997086	0.990565	0.978285	0.958325	0.64873	0.139576
1439149_s_at	---	---	Mus musculus, clone IMAGE:6742657, mRNA	87296.1	---	229259	0.936196	0.638581	1.00244	0.984385	1.00473	0.984028	0.793891	0.308155	1.04875	0.909228	0.372148	0.000422013
1439163_at	---	---	---	34852.1	---	---	0.968772	0.827093	37.084	0	58.8216	0	1.79063	0.0214572	26.5838	0	31.5656	0
1439190_at	2900090M10Rik	NM_028429	RIKEN cDNA 2900090M10 gene	87242.1	ENSMUSG00000051435	252019	0.985906	0.907164	7.83229	0	6.7413	0	0.865881	0.464607	2.03876	0.0416481	3.87581	1.06e-12
1439204_at	Scn3a	---	sodium channel, voltage-gated, type III, alpha polypeptide	33983.1	ENSMUSG00000026992	33983	0.74664	0.0240101	0.695936	0.00519353	0.638038	0.0706942	0.630738	0.0488616	0.343558	0.00715558	0.370826	0.000466441
1439205_at	---	---	---	37999.1	---	---	1.09667	0.525375	6.64661	0	9.66999	0	0.970776	0.906939	2.74244	0.0145404	2.43842	0.00211936
1439211_at	D17Ertd488e	NM_177465	DNA segment, Chr 17, ERATO Doi 488, expressed	25923.1	ENSMUSG00000054134	25923	0.804731	0.135217	1.28237	0.0845148	0.501695	0.0119692	0.736488	0.222578	0.954405	0.911533	0.168182	1.24e-09
1439263_at	Fin15	NM_008016	fibroblast growth factor inducible 15	3421.2	---	3421	1.00377	0.97605	0.808955	0.102836	0.84816	0.503684	0.849748	0.483849	0.838114	0.220854	0.439335	0.00377159
1439264_x_at	Lasp1	NM_010688	LIM and SH3 protein 1	200673.13	ENSMUSG00000038366	271967	0.966022	0.567023	0.705906	0	0.797588	0.119185	0.911468	0.506997	0.37054	0	0.797314	0.135101
1439265_at	---	---	---	220875.1	---	---	1.09878	0.36546	0.967338	0.766243	0.71031	0.200542	0.616463	0.0523373	0.400849	0.0259301	0.462645	0.00855779
1439272_at	---	---	---	32012.3	---	---	1.06811	0.568598	1.0132	0.903355	1.17744	0.477848	1.31651	0.20099	0.293324	0	0.562618	0.0326193
1439278_at	Zbtb20	NM_019778	zinc finger and BTB domain containing 20	184777.1	ENSMUSG00000022708	117429	1.0068	0.948587	1.15743	0.141449	0.962997	0.875865	1.05153	0.824496	0.42481	0.0254363	0.679817	0.15634
1439336_at	---	---	---	194488.1	---	---	0.931502	0.52818	0.466031	3.75e-12	0.92596	0.781101	1.23395	0.406344	0.501929	0.0937412	0.926033	0.7942
1439389_s_at	Myadm	NM_016969	myeloid-associated differentiation marker	29874.2	ENSMUSG00000054807	29874	0.917495	0.202649	0.710274	3.67e-11	0.825116	0.240342	0.976921	0.880943	1.08516	0.303074	2.04323	6.26e-06
1439436_x_at	Incenp	NM_016692	inner centromere protein	29755.2	ENSMUSG00000024660	29755	0.94392	0.338713	1.02157	0.5409	0.914489	0.504738	1.03747	0.778895	0.421552	0	0.600808	0.00033993
1439486_at	C030030G16Rik	NM_175462	RIKEN cDNA C030030G16 gene	44910.1	ENSMUSG00000036380	119462	1.06901	0.56665	0.817517	0.0598021	0.809024	0.323914	0.943884	0.771371	0.462026	0.0489781	0.435819	0.00080487
1439489_at	Gpr120	NM_181748	G protein-coupled receptor 120	35288.1	ENSMUSG00000054200	35288	0.915887	0.196052	2.7741	0	1.24568	0.12743	1.09292	0.531745	2.22566	0.00452879	1.21355	0.197347
1439497_at	---	---	---	157670.1	---	---	1.0456	0.723661	0.703178	0.0123863	0.644722	0.0584887	1.06905	0.748873	0.382851	0.0175712	0.932663	0.768477
1439500_at	---	---	---	40563.1	---	---	0.903432	0.219546	0.761105	2.09e-05	0.609572	0.0042241	0.954499	0.771566	0.379756	0.00256091	0.51318	0.000371129
1439510_at	Sgol1	NM_028232	shugoshin-like 1 (S. pombe)	188453.1	ENSMUSG00000023940	153202	1.23353	0.108065	0.492327	4.39e-07	0.704068	0.154442	1.12307	0.604951	0.364619	0.0113158	0.579317	0.0476909
1439515_at	2900045N06Rik	NM_028385	RIKEN cDNA 2900045N06 gene	45637.1	ENSMUSG00000034269	274741	0.981594	0.819077	0.713428	7.5e-06	0.754454	0.122638	1.03847	0.823085	0.283739	0.00043212	0.524858	0.00139508
1439520_at	---	---	---	138156.1	---	---	0.933958	0.508046	0.952057	0.589607	0.964756	0.89184	0.982718	0.94379	0.415152	0.0287918	0.995003	0.986143
1439526_at	---	---	Adult male cecum cDNA, RIKEN full-length enriched library, clone:9130022D06 product:unknown EST, full insert sequence	133686.1	---	133686	1.12349	0.298891	0.740669	0.00962788	0.634229	0.0498109	0.993194	0.974033	0.34193	0.00893415	0.53167	0.0140202
1439531_at	E130311K13	NM_177856	hypothetical protein E130311K13	39342.1	ENSMUSG00000048581	39342	1.17558	0.212669	0.873974	0.323193	0.97955	0.929498	0.770141	0.245066	0.429029	0.0374218	0.669088	0.126
1439537_at	---	---	---	34195.1	---	---	1.14234	0.193891	2.20964	0	2.32469	0.00177286	1.23228	0.410119	1.28722	0.544796	1.62997	0.0984768
1439571_at	E230008J23Rik	---	RIKEN cDNA E230008J23 gene	120516.1	---	194241	0.815085	0.0944884	0.613576	9.87e-05	0.64357	0.0778355	1.03266	0.887773	0.506953	0.0886245	0.403568	0.0013814
1439599_at	---	---	---	23980.1	---	---	0.998547	0.99202	3.06513	0	4.12488	3.24e-08	0.634107	0.0725205	1.93287	0.10964	4.35325	8.45e-08
1439610_at	---	---	---	100092.1	---	---	1.15432	0.317771	0.754002	0.0477586	0.397154	0.000853584	0.754916	0.266052	0.28519	0.00259199	0.272364	1.01e-05
1439622_at	Rassf4	NM_178045	Ras association (RalGDS/AF-6) domain family 4	36661.1	ENSMUSG00000042129	257931	1.23677	0.00731609	0.693249	3.09e-07	0.66179	0.0205474	1.08111	0.633628	0.364299	0.00438316	0.694876	0.0527256
1439648_at	Anln	NM_028390	Anillin, actin binding protein (scraps homolog, Drosophila)	34426.1	ENSMUSG00000036777	282751	1.13187	0.365822	0.860287	0.288627	0.605978	0.0472773	0.927534	0.744641	0.470081	0.064754	0.449523	0.00479915
1439728_at	D330027H18Rik	---	RIKEN cDNA D330027H18 gene	22818.1	---	22818	1.13882	0.291005	4.91488	0	4.64728	7.55e-15	1.38043	0.124879	3.56267	0.000709692	2.91778	6.3e-07
1439732_at	---	---	16 days neonate cerebellum cDNA, RIKEN full-length enriched library, clone:9630041I08 product:unknown EST, full insert sequence	102147.1	---	102147	0.976452	0.849707	1.09913	0.358458	0.94335	0.799429	0.724175	0.144596	0.110862	2.98e-08	0.1415	3.04e-12
1439794_at	---	---	---	59574.1	---	---	1.05027	0.512846	0.370386	0	0.498575	0.000245592	0.935643	0.692538	0.172251	3.2e-08	0.281145	4.81e-09
1439807_at	B230382K22Rik	NM_175502	RIKEN cDNA B230382K22 gene	41219.1	ENSMUSG00000054409	41219	1.0885	0.521187	0.60804	0.000147052	0.377766	0.00037685	0.82433	0.435092	0.794265	0.583294	0.710066	0.240021
1439817_at	2900064A13Rik	NM_133749	RIKEN cDNA 2900064A13 gene	30848.1	ENSMUSG00000055943	268027	0.985186	0.913945	0.674079	0.00314935	1.05795	0.819994	1.17944	0.477715	0.443366	0.0402672	0.928722	0.786185
1439821_at	2310006J04Rik	NM_026278	RIKEN cDNA 2310006J04 gene	115430.1	ENSMUSG00000031637	251453	0.834758	0.213074	0.991611	0.953418	0.837102	0.521198	1.05802	0.824051	0.334113	0.00824551	0.719809	0.265736
1439825_at	BC023741	---	CDNA sequence BC023741	216297.1	---	214305	1.25199	0.0571018	0.788165	0.07773	0.89872	0.629356	1.32636	0.159147	1.44748	0.257511	2.65908	2.2e-06
1439830_at	Map3k5	NM_008580	mitogen activated protein kinase kinase kinase 5	89450.1	ENSMUSG00000020001	6595	1.16687	0.163386	0.54889	3.86e-07	0.593237	0.0187679	0.913285	0.649863	0.219146	8.95e-05	0.419614	0.000512407
1439839_at	D130051D11Rik	---	RIKEN cDNA D130051D11 gene	130033.1	---	303351	0.927778	0.535693	0.492913	7.39e-08	0.973963	0.924162	1.35957	0.225558	0.711229	0.417021	1.16157	0.611961
1439843_at	Camk4	NM_009793	calcium/calmodulin-dependent protein kinase IV	45058.1	ENSMUSG00000038128	45058	1.68357	0.000254965	1.04228	0.750942	0.79503	0.326834	0.906722	0.653307	0.297741	0.00335554	0.282655	5.98e-06
1439845_at	---	---	---	39817.1	---	---	0.993302	0.963134	1.02895	0.842059	0.924982	0.771433	0.909321	0.704079	0.594959	0.21556	0.465883	0.00953494
1439854_at	---	---	---	39779.1	---	---	1.13795	0.32843	0.643255	0.00109663	0.483291	0.00264536	1.05184	0.812683	0.74407	0.435568	1.13981	0.579349
1439887_at	---	---	16 days embryo head cDNA, RIKEN full-length enriched library, clone:C130025B04 product:unknown EST, full insert sequence	23549.1	---	151876	0.989679	0.938238	0.430974	7.22e-10	0.324711	6.32e-06	1.10049	0.651069	0.515258	0.0933394	0.509633	0.0106648
1439906_at	---	---	Adult male spinal cord cDNA, RIKEN full-length enriched library, clone:A330007G10 product:unknown EST, full insert sequence	23555.1	---	23555	1.14369	0.0601972	0.758764	5.28e-10	0.826442	0.258907	0.995397	0.977078	0.224732	2.55e-05	0.336673	4.23e-08
1439908_at	9130423L19Rik	NM_133906	RIKEN cDNA 9130423L19 gene	25477.1	ENSMUSG00000029729	213114	0.905602	0.463424	1.14018	0.292785	2.08041	0.00569106	0.934322	0.788798	0.974386	0.95075	1.36893	0.287096
1439925_at	---	---	---	44024.1	---	---	1.22984	0.154937	0.950788	0.726462	0.859372	0.583837	2.77267	3.53e-05	1.00877	0.983393	1.62506	0.0986904
1439965_at	---	---	---	22950.1	---	---	0.844948	0.192025	6.87281	0	2.78701	2.98e-08	0.79562	0.249513	2.89752	0.00266624	1.58435	0.0247207
1439986_at	C130010K08Rik	---	RIKEN cDNA C130010K08 gene	139159.1	---	320886	1.00465	0.974577	1.21404	0.178809	1.17674	0.55386	0.752288	0.262058	2.94845	0.0100362	1.67135	0.0808539
1440015_at	---	---	---	130762.1	---	---	1.02059	0.873683	0.662441	0.00148963	0.448762	0.00369151	1.04728	0.853308	0.525988	0.0995934	0.496062	0.0174368
1440052_at	Efna5	NM_010109	RIKEN cDNA C530014P21 gene	130925.1	ENSMUSG00000003070	7978	1.08204	0.486701	0.396994	1.03e-11	1.00381	0.989037	0.99316	0.978376	0.944296	0.891372	1.00802	0.978381
1440106_at	---	---	---	138139.1	---	---	1.02885	0.844969	0.480474	3.53e-07	1.01342	0.961569	1.00039	0.998755	1.00981	0.981442	1.01529	0.958919
1440132_s_at	Prkar1b	NM_008923	protein kinase, cAMP dependent regulatory, type I beta	209126.1	ENSMUSG00000020612	306163	0.88952	0.415006	0.699707	0.0104001	0.548963	0.0236429	1.02779	0.908888	0.393802	0.0203925	0.311731	6.1e-05
1440145_at	---	---	---	213948.1	---	---	0.963298	0.754104	1.15126	0.171872	1.12414	0.611486	0.899988	0.634294	3.80179	0.000158928	2.07451	0.00125391
1440179_x_at	AI853829	---	Similar to hypothetical protein MGC26996; chromosome 6 open reading frame 172	122407.1	---	295212	1.01402	0.831734	2.56471	0	1.87147	7.5e-06	0.959619	0.773082	1.62549	0.0178663	1.42189	0.0167958
1440201_at	AV344025	NM_178927	Expressed sequence AV344025	5337.1	ENSMUSG00000054993	265834	1.17497	0.125576	1	0.999998	0.968232	0.885885	0.797926	0.294891	0.360474	1.08e-12	0.363772	0.000191603
1440252_at	---	---	---	30175.1	---	---	1.14724	0.33853	1.07554	0.613622	0.480874	0.00786579	0.930726	0.774246	1.02402	0.871883	1.15419	0.620783
1440270_at	Fgf12	NM_010199	fibroblast growth factor 12	51802.1	ENSMUSG00000022523	7996	1.23637	0.107356	1.01299	0.925301	0.908352	0.684445	0.957713	0.845851	0.228937	0.000220818	0.608217	0.0636776
1440291_at	---	---	---	133153.1	---	---	1.17585	0.174042	0.57146	1.34e-05	0.482345	0.00475948	1.3644	0.168351	0.357119	0.0130204	0.415955	0.00210958
1440343_at	Rps6ka5	NM_153587	ribosomal protein S6 kinase, polypeptide 5	31856.1	ENSMUSG00000021180	220417	1.35572	0.0360962	0.905946	0.490168	0.90426	0.715793	1.02174	0.932391	0.410597	0.0322306	0.523606	0.0284207
1440374_at	Pde1c	NM_011054	Phosphodiesterase 1C	36166.1	ENSMUSG00000004347	5145	1.27722	0.0163892	0.779398	0.00579225	0.610523	0.0183645	1.25243	0.217326	0.0781405	4.81e-11	0.254372	6.05e-08
1440383_at	---	---	---	161142.1	---	---	1.14352	0.270908	1.98329	1.08e-12	2.10039	0.00019484	1.11217	0.597867	1.04022	0.917476	1.20381	0.403464
1440397_at	---	---	---	150477.1	---	---	0.988634	0.858779	0.738648	2.22e-07	0.788177	0.148146	0.736998	0.0553616	0.337084	0.000225766	0.316689	2.17e-09
1440435_at	Ky	NM_024291	kyphoscoliosis	33431.1	ENSMUSG00000035606	101692	0.982878	0.903139	0.499155	1.18e-06	0.280475	2.4e-06	0.739462	0.209922	0.664159	0.308069	0.3193	8.02e-05
1440444_at	Fads1	NM_146094	fatty acid desaturase 1	100888.1	ENSMUSG00000010663	30158	1.09911	0.500365	2.53649	6.34e-11	0.949075	0.850241	0.968036	0.89787	0.927791	0.858397	0.972752	0.925286
1440452_at	Drp2	NM_010078	dystrophin related protein 2	38076.1	---	121662	1.07753	0.579148	0.93544	0.619778	1.12678	0.594426	0.735174	0.160991	0.472357	0.0737102	0.204369	1.35e-08
1440619_at	Mapk8ip	NM_011162	Mitogen activated protein kinase 8 interacting protein	208728.1	ENSMUSG00000027223	2720	1.07371	0.459584	0.701285	0.000283418	0.459734	9.93e-05	0.806573	0.221702	0.76981	0.488302	0.628958	0.0217184
1440682_at	---	---	---	207711.1	---	---	0.784977	0.0689452	0.38645	4.19e-11	1.00499	0.985658	1.00038	0.998795	0.770547	0.534526	1.01405	0.962229
1440732_at	---	---	---	162142.1	---	---	1.00819	0.955213	2.94063	7.55e-15	2.05889	0.00911857	1.05202	0.841171	2.08812	0.0793212	2.71644	0.000715114
1440774_x_at	BC052883	NM_201370	cDNA sequence BC052883	115827.1	---	20593	1.22691	0.085209	2.57217	0	1.82331	0.00456602	0.853985	0.463567	0.90236	0.79032	0.992751	0.975602
1440778_x_at	---	---	---	122767.1	---	---	0.97261	0.847939	1.12899	0.3981	1.04228	0.880586	0.824022	0.445635	0.444429	0.0474534	0.931947	0.811758
1440787_s_at	1300007O09Rik	---	RIKEN cDNA 1300007O09 gene	200669.1	---	45256	1.35709	0.00804626	0.458023	3.7e-10	0.501074	0.00232554	0.994583	0.978275	0.639587	0.232082	0.724703	0.16446
1440799_s_at	Farp2	NM_145519	FERM, RhoGEF and pleckstrin domain protein 2	200915.1	ENSMUSG00000034066	243091	1.26341	0.0705699	1.05589	0.667787	1.26577	0.315503	1.00558	0.980376	2.28211	0.0440611	1.55136	0.0692954
1440866_at	Prkr	NM_011163	protein kinase, interferon-inducible double stranded RNA dependent	86877.1	ENSMUSG00000024079	311918	1.14759	0.241183	1.01186	0.925439	1.0308	0.900169	1.23128	0.356164	2.18263	0.0319826	2.77244	9.49e-06
1440896_at	AA517739	---	Expressed sequence AA517739	133061.1	ENSMUSG00000022983	29397	0.914096	0.509544	0.621117	0.000778578	0.368994	0.000300482	1.13404	0.611921	0.741696	0.47665	0.729569	0.283341
1440908_at	D030063E12	---	hypothetical protein D030063E12	102877.1	---	102877	0.830869	0.188578	7.28421	0	5.7928	1.33e-14	1.40536	0.160574	1.80554	0.157607	2.15709	0.00350298
1440910_at	---	---	---	102438.1	---	---	1.1077	0.151835	1.22866	7.97e-06	1.02003	0.905097	1.01145	0.943408	0.462695	0.0179448	0.635544	0.0138392
1440924_at	Mphosph1	---	M-phase phosphoprotein 1	49800.1	---	278471	0.960924	0.732366	1.04117	0.728691	0.92193	0.722649	1.05537	0.800359	0.377776	0.0168545	0.424721	0.00153782
1440940_at	---	---	---	153506.1	---	---	0.963117	0.782682	0.478247	1.33e-07	0.632598	0.0878216	1.06883	0.785102	0.996024	0.991928	1.31507	0.3234
1440984_at	5830435C13Rik	---	RIKEN cDNA 5830435C13 gene	73959.1	---	228071	0.877317	0.1108	0.690067	4.94e-08	0.594491	0.0108832	0.847154	0.368118	0.480466	0.0332387	0.459382	0.000484156
1441031_at	Padi1	NM_011059	peptidyl arginine deiminase, type I	132401.1	ENSMUSG00000025329	20854	1.12738	0.409822	0.644542	0.00233514	0.493175	0.0105715	0.907188	0.699061	0.998495	0.997109	0.774121	0.385798
1441113_at	A430071A18Rik	---	RIKEN cDNA A430071A18 gene	26188.1	---	307761	0.938476	0.637072	1.16534	0.217169	0.699725	0.177725	0.722358	0.18736	0.737519	0.465684	0.176042	2.52e-09
1441120_at	---	---	10 days neonate cortex cDNA, RIKEN full-length enriched library, clone:A830035N18 product:unknown EST, full insert sequence	193143.1	---	350123	1.11545	0.45199	1.0127	0.925583	1.45838	0.159296	1.25148	0.373063	1.5172	0.319723	2.77879	0.000217356
1441197_at	9530059O14Rik	---	RIKEN cDNA 9530059O14 gene	102303.1	---	186748	0.743857	0.0167253	0.425859	2.66e-11	0.337813	9.05e-05	0.768332	0.298551	0.847726	0.693972	1.00096	0.997414
1441317_x_at	Gababrbp	NM_178394	gamma-aminobutyric acid (GABA-B) receptor binding protein	131980.1	ENSMUSG00000039466	228812	0.722758	0.000159051	0.719397	7.87e-07	0.56054	0.00142216	0.971847	0.862094	0.472251	0.0124976	0.488976	0.000245568
1441320_a_at	AI413194	---	expressed sequence AI413194	22973.1	---	22973	1.3182	0.0178855	1.06302	0.605141	1.05453	0.803692	1.17923	0.407664	1.27845	0.49046	2.5427	4.69e-06
1441422_at	Gas2l1	NM_030228	growth arrest-specific 2 like 1	36315.1	ENSMUSG00000034201	44591	1.32994	0.0459827	1.07826	0.591867	1.08309	0.748655	1.21591	0.403255	1.74025	0.156529	2.1048	0.00261325
1441520_at	Calmbp1	NM_009791	calmodulin binding protein 1	209466.1	ENSMUSG00000033952	168523	1.0367	0.756519	1.14121	0.251216	0.946168	0.82945	1.09551	0.704213	0.54194	0.140991	0.26996	6.9e-06
1441577_at	C530014P21Rik	---	RIKEN cDNA C530014P21 gene	209331.1	---	---	0.985796	0.879548	0.411396	7.11e-15	1.13209	0.654298	1.04217	0.870546	0.764803	0.505592	1.02467	0.934201
1441603_at	---	---	---	211411.1	---	---	1.14261	0.301477	2.16857	0	2.20766	0.00024813	0.946515	0.803787	1.23565	0.552085	1.99707	0.0024044
1441608_at	---	---	---	131901.1	---	---	0.728893	0.0219121	0.386105	2.73e-11	1.01054	0.969786	0.999963	0.999883	1.01554	0.970692	1.01324	0.964393
1441623_at	---	---	---	183539.1	---	---	0.838519	0.143569	1.08987	0.544745	0.757904	0.294905	0.710366	0.167183	0.559603	0.16159	0.481044	0.0123733
1441729_at	---	---	---	39825.1	---	---	1.26834	0.0322308	0.679759	0.00502423	0.895019	0.626963	1.26633	0.256781	0.564736	0.135056	0.469443	0.00442701
1441749_at	4930447F24Rik	---	RIKEN cDNA 4930447F24 gene	137352.1	---	360480	1.00882	0.951808	1.04517	0.759358	1.15794	0.596614	0.945729	0.825609	1.45174	0.374504	2.73666	0.000646052
1441757_at	---	---	---	214951.1	---	---	1.11531	0.452493	0.999158	0.995345	0.499854	0.0124332	0.767046	0.296027	0.678041	0.354593	0.553888	0.045429
1441764_at	Prdm10	---	PR domain containing 10	136470.1	---	335039	0.675322	0.00335937	0.660652	0.00369799	0.656334	0.113446	1.11318	0.657896	0.475348	0.062314	0.38924	0.00124698
1441793_at	---	---	---	117140.1	---	---	1.05119	0.657837	0.414486	0	0.333582	1.65e-06	1.04625	0.814003	0.920441	0.830086	0.889094	0.589789
1441799_at	---	---	---	38027.1	---	---	0.928855	0.606532	9.85333	0	3.85312	2.73e-07	0.996139	0.987826	1.29819	0.534778	1.40036	0.254845
1441818_at	---	---	---	77737.1	---	---	0.906818	0.497918	0.931708	0.621734	0.804644	0.428313	0.799564	0.376484	0.781863	0.555609	0.407501	0.00234241
1441823_at	---	---	---	130959.1	---	---	0.941778	0.496107	0.49165	3.27e-08	0.708967	0.214869	0.927477	0.766615	0.832662	0.662807	0.961251	0.893622
1441858_at	---	---	---	131939.1	---	---	0.478209	5.14e-09	0.934953	0.570308	1.01043	0.970093	1.0159	0.950295	1.06794	0.875695	1.013	0.965017
1441867_x_at	---	---	---	202274.1	---	---	1.09971	0.44285	1.08219	0.454027	1.07763	0.734951	1.0041	0.984402	0.60995	0.177404	0.492794	0.0064446
1441878_s_at	1810049H13Rik	NM_025560	RIKEN cDNA 1810049H13 gene	136392.1	ENSMUSG00000039670	45063	1.07352	0.587152	0.749404	0.0194936	0.491512	0.00258884	0.83021	0.379674	0.675744	0.304085	0.989618	0.964259
1441894_s_at	Grasp	NM_019518	GRP1 (general receptor for phosphoinositides 1)-associated scaffold protein	133295.1	ENSMUSG00000000531	276573	0.935662	0.570289	0.367129	1.29e-14	0.166886	1.44e-14	0.972759	0.879761	0.848913	0.6204	0.928656	0.716912
1441915_s_at	2310076L09Rik	NM_025874	RIKEN cDNA 2310076L09 gene	185311.1	ENSMUSG00000011305	254985	1.02223	0.879882	2.15425	3.49e-08	3.56781	1.26e-06	1.15212	0.576601	1.74913	0.183539	1.63741	0.0953957
1441938_x_at	Cables1	NM_022021	Cdk5 and Abl enzyme substrate 1	63141.1	ENSMUSG00000040957	40717	1.08065	0.579268	4.77856	0	4.06725	2.83e-08	1.0722	0.783186	2.14297	0.0644515	1.87573	0.0310744
1442025_a_at	---	---	---	34106.1	---	---	0.996776	0.982268	16.2514	0	21.1129	0	0.905101	0.694362	18.2754	0	10.8471	0
1442026_at	---	---	---	34106.1	---	---	1.0035	0.980822	5.95425	0	7.66038	1.33e-15	0.813755	0.415675	4.48984	0	3.26749	5.63e-05
1442062_at	7120426M23Rik	---	RIKEN cDNA 7120426M23 gene	152699.1	---	---	0.805471	0.0528685	0.742472	0.020357	0.519357	0.005289	0.797486	0.287761	0.268533	0.000956653	0.560609	0.0223671
1442067_at	---	---	---	170274.1	---	---	0.818731	0.0571608	0.262152	0	0.993256	0.980519	2.27212	0.00116163	0.492415	0.0901641	1.01093	0.970601
1442095_at	D930044O18Rik	---	RIKEN cDNA D930044O18 gene	103436.1	---	---	0.704031	0.00145528	0.642047	5.83e-05	0.456947	0.00108367	0.691927	0.0909377	0.682794	0.318336	0.70354	0.155955
1442112_at	Vps18	NM_172269	vacuolar protein sorting 18 (yeast)	86773.1	ENSMUSG00000034216	294761	1.48354	0.00546226	1.15692	0.311471	2.31284	0.00181275	1.44019	0.149852	1.12628	0.777153	1.35562	0.303749
1442138_at	4933402E03Rik	---	RIKEN cDNA 4933402E03 gene	45424.1	---	326268	1.36184	0.000739543	0.609521	2.07e-08	0.537893	0.00106471	1.00888	0.958116	0.409546	0.0199998	0.47989	0.000293695
1442145_at	A130034M23Rik	---	RIKEN cDNA A130034M23 gene	25017.1	---	8924	1.04439	0.673934	1.0093	0.919152	0.949855	0.786217	0.991551	0.962174	2.57528	0	1.26144	0.230559
1442166_at	Cpne5	NM_153166	copine V	39905.1	ENSMUSG00000024008	39905	0.810571	0.148529	1.22888	0.152883	1.02918	0.916581	1.00745	0.976631	2.33665	0.0392057	1.39633	0.256629
1442176_at	---	---	---	106461.1	---	---	2.72142	1.11e-15	0.97975	0.887159	2.17342	0.00446742	1.7633	0.0250869	0.982768	0.966997	1.65904	0.0869155
1442180_at	BC038059	NM_173419	cDNA sequence BC038059	127330.1	ENSMUSG00000048281	127330	0.835186	0.0805266	0.571302	2.4e-09	0.512876	0.00139633	0.903097	0.579882	0.376648	0.00664346	0.396533	5.49e-05
1442270_at	Pbx3	NM_016768	RIKEN cDNA B930068K11 gene	114363.1	ENSMUSG00000038718	239941	0.90326	0.268691	0.760498	0.00914526	0.82304	0.482001	0.953317	0.850289	0.37934	0.0208087	0.874662	0.649603
1442347_at	Lrp8	NM_053073	low density lipoprotein receptor-related protein 8, apolipoprotein e receptor	39864.1	ENSMUSG00000028613	276656	1.05852	0.428581	0.387192	0	0.370703	1.26e-07	1.04547	0.782756	0.702556	0.30802	0.814113	0.257232
1442348_at	---	---	---	39996.1	---	---	0.706669	0.00888875	0.613696	0.000156622	0.709202	0.149821	0.874015	0.542682	0.405171	0.0235195	0.461008	0.0045698
1442388_at	2410137F16Rik	---	RIKEN cDNA 2410137F16 gene	156821.1	---	128180	0.982143	0.874077	0.499229	8.15e-09	0.623552	0.0881767	0.632843	0.0708638	0.794111	0.582989	0.657072	0.154239
1442453_at	5832424M12	NM_172591	Hypothetical protein 5832424M12	217949.1	ENSMUSG00000041685	23928	0.92887	0.517704	0.846667	0.129626	0.411237	0.00132508	0.745521	0.245069	0.804163	0.596772	0.658014	0.156517
1442454_at	Top2a	NM_011623	Topoisomerase (DNA) II alpha	31738.1	ENSMUSG00000020914	4237	1.05764	0.438947	0.674825	5.68e-11	0.856621	0.429955	0.978233	0.90397	0.379212	0.00563696	0.468409	0.000680703
1442590_at	---	---	---	43241.1	---	---	1.15042	0.326992	0.987203	0.928558	1.26985	0.386982	1.39213	0.191724	1.64308	0.236827	5.92744	3.28e-11
1442659_at	Pcdh9	---	protocadherin 9	208246.1	---	37126	0.818657	0.130172	0.356033	2.2e-14	0.476218	0.0062347	0.59699	0.0380116	0.502245	0.0762093	0.526259	0.0280892
1442700_at	Pde4b	NM_019840	phosphodiesterase 4B, cAMP specific	45913.1	ENSMUSG00000021699	20181	1.4451	0.0110295	0.361877	4.23e-13	0.99967	0.999047	0.999378	0.998038	1.00131	0.997518	1.13004	0.678192
1442762_at	4833412E22Rik	---	RIKEN cDNA 4833412E22 gene	197455.1	---	210465	0.944105	0.689985	2.33289	1.97e-10	1.3134	0.324786	0.933034	0.784148	3.75732	0.00012335	1.16629	0.601521
1442786_s_at	D5Bwg0860e	NM_027530	DNA segment, Chr 5, Brigham & Women's Genetics 0860 expressed	195906.1	ENSMUSG00000029291	270469	1.12424	0.0572457	0.895816	0.00157808	0.983921	0.912778	0.792457	0.111115	0.426762	0.0122697	0.411422	1.66e-07
1442903_at	4732423E21Rik	---	RIKEN cDNA 4732423E21 gene	208297.1	---	---	1.07011	0.517663	0.417338	9.1e-14	1.01379	0.960588	1.00804	0.974807	0.956282	0.915235	1.02511	0.933027
1443007_at	---	---	---	105020.1	---	---	1.00368	0.97931	0.867439	0.31512	0.680204	0.164753	0.709014	0.175292	0.832454	0.662236	0.498083	0.0181585
1443017_at	Cpeb2	NM_175937	cytoplasmic polyadenylation element binding protein 2	210381.1	ENSMUSG00000039782	7233	1.18018	0.232441	3.35946	0	1.6902	0.0543557	1.42024	0.165948	1.26951	0.569855	1.38342	0.272575
1443086_at	---	---	---	216113.1	---	---	0.807234	0.104034	0.457604	2.21e-08	0.711176	0.219115	0.702841	0.164451	0.75033	0.493979	0.713838	0.253564
1443267_at	---	---	Adult male spinal cord cDNA, RIKEN full-length enriched library, clone:A330043M21 product:unknown EST, full insert sequence	103171.1	---	103171	1.26028	0.0488836	0.465769	4.04e-08	0.91347	0.726094	1.01515	0.950459	0.421428	0.0391944	0.524481	0.0265744
1443327_at	D130043K22Rik	---	RIKEN cDNA D130043K22 gene	77787.1	---	261514	1.01932	0.814398	0.584446	2.8e-13	0.469672	0.000121852	0.962577	0.824	0.351982	0.0013207	0.420449	3.87e-05
1443344_at	4932409I22Rik	NM_198614	RIKEN cDNA 4932409I22 gene	214534.1	---	334207	1.12265	0.377944	0.426441	1.07e-10	0.36583	0.000125175	0.85257	0.493408	0.664833	0.302249	0.613752	0.0796365
1443368_at	---	---	---	188065.1	---	---	0.883062	0.379024	1.00774	0.954946	0.853418	0.538747	0.697555	0.140953	0.245585	0.000409898	0.281006	1.28e-05
1443558_s_at	C630002B14Rik	NM_175331	RIKEN cDNA C630002B14 gene	218238.1	ENSMUSG00000054027	200446	0.990268	0.885827	2.75008	0	2.56212	1.27e-10	0.945886	0.716354	1.59843	0.0468345	1.41325	0.0309607
1443575_at	2310040G24Rik	---	RIKEN cDNA 2310040G24 gene	69981.1	---	333223	0.988136	0.902667	2.11608	1.58e-14	1.60273	0.00951561	1.07197	0.700362	0.87844	0.718687	0.895683	0.590261
1443697_at	---	---	---	214313.1	---	---	0.7863	0.0310348	0.311136	0	0.726712	0.249621	0.72474	0.204596	0.555473	0.154168	0.749709	0.329857
1443698_at	---	---	Similar to F-box protein 39	149240.1	---	291131	1.07882	0.594835	1.06696	0.651424	1.06678	0.783889	1.31029	0.216585	4.22363	1.04e-05	16.2006	0
1443721_x_at	BC019206	NM_183426	cDNA sequence BC019206	154528.1	ENSMUSG00000035673	262102	0.997954	0.988766	1.00948	0.947843	1.65984	0.0671125	1.09659	0.71578	1.00091	0.998269	2.08519	0.0129078
1443736_at	---	---	Similar to hypothetical protein FLJ36119	83600.1	---	83600	1.04479	0.655826	0.749474	0.0101119	0.411624	0.000280745	1.07228	0.742251	0.803396	0.601973	0.688193	0.139012
1443773_at	Ylpm1	NM_178363	YLP motif containing 1	40541.1	---	153183	1.28716	0.0114938	0.762924	0.00411346	0.521869	0.00966041	0.830068	0.415704	0.423469	0.033082	0.56261	0.0367976
1443790_x_at	4930414L22Rik	---	RIKEN cDNA 4930414L22 gene	68737.1	---	349145	1.17221	0.20861	0.457867	6.97e-09	0.707466	0.112675	1.14508	0.487824	0.48952	0.0617307	0.834361	0.421877
1443823_s_at	---	---	---	181435.1	---	---	1.03866	0.787335	1.31692	0.0195428	1.51721	0.0524296	0.723262	0.13644	2.79057	0.00408576	5.24198	2.22e-16
1443837_x_at	Bcl2	NM_009741	B-cell leukemia/lymphoma 2	131374.1	ENSMUSG00000048549	257460	1.02672	0.730411	1.65683	0	2.04818	0.002861	0.766483	0.273792	1.50732	0.326961	1.46485	0.147905
1443847_x_at	---	---	---	125743.1	---	---	0.962432	0.746987	1.80156	5.52e-07	1.74857	0.0138025	1.05397	0.814735	1.96552	0.0797813	2.61484	2.31e-05
1443902_at	6430573F11Rik	NM_176952	RIKEN cDNA 6430573F11 gene	180924.1	ENSMUSG00000039620	180924	1.07825	0.583565	0.641964	0.00103509	0.418722	0.00120345	0.660224	0.0896824	0.621163	0.255799	0.429206	0.00360812
1443906_at	Daf1	NM_010016	decay accelerating factor 1	154364.1	ENSMUSG00000026399	101591	0.996356	0.979964	0.653668	0.00307258	0.918701	0.749495	0.617748	0.0547243	0.279471	0.00201623	0.411826	0.00254169
1443919_at	B230206N24Rik	NM_172487	RIKEN cDNA B230206N24 gene	133060.1	ENSMUSG00000045009	133060	1.16677	0.150943	2.85604	0	2.00683	0.00177653	1.10344	0.658312	1.02487	0.946427	1.10586	0.687559
1443941_at	---	---	Hypothetical gene supported by AK049058; BC025881	86468.1	---	359368	1.26595	0.0821466	1.29035	0.0704562	0.693636	0.175137	1.04616	0.854957	0.370538	0.0173398	0.347188	0.000314483
1443963_at	---	---	---	32750.1	---	---	1.05359	0.719647	1.25372	0.117008	1.30983	0.329923	1.0159	0.950315	1.00825	0.984388	2.01013	0.0181458
1443969_at	---	---	Similar to Insulin receptor substrate-2 (IRS-2) (4PS)	34143.1	---	247438	1.09721	0.495142	3.46995	0	3.08344	1.51e-05	0.968309	0.898994	2.96163	1.27e-13	2.15962	0.00829576
1444026_at	AI593442	NM_177907	expressed sequence AI593442	127730.1	ENSMUSG00000050570	335160	0.928466	0.516809	0.433816	6.52e-09	0.123415	7.11e-15	1.08044	0.73898	0.234212	0.000457402	0.0978661	6.66e-16
1444045_at	---	---	---	37399.1	---	---	0.950972	0.672549	0.372617	6.59e-13	0.978267	0.936763	0.959288	0.869598	0.71764	0.429384	0.978681	0.941708
1444065_at	9330151E16Rik	---	RIKEN cDNA 9330151E16 gene	194755.1	---	194755	0.895652	0.439731	0.917168	0.547133	0.311068	2.49e-05	0.601114	0.044557	0.999378	0.998817	0.481782	0.0133833
1444067_at	Pde1c	NM_011054	phosphodiesterase 1C	132533.1	ENSMUSG00000004347	5145	1.23375	0.0976092	0.793617	0.0951064	0.975312	0.926568	1.28706	0.312443	0.226269	0.000236978	0.764572	0.363381
1444089_at	Spnb2	NM_009260	spectrin beta 2	31326.1	ENSMUSG00000020315	123110	1.05807	0.526804	0.804502	0.0263974	0.614292	0.0224974	0.984547	0.934901	0.246557	0.000352173	0.518527	0.00448634
1444107_at	---	---	---	73838.1	---	---	0.770596	0.0197875	2.69782	0	2.82827	1.35e-08	1.01501	0.938082	2.24557	0.0119621	3.10886	3.22e-09
1444112_at	---	---	---	46333.1	---	---	0.896459	0.418168	1.01271	0.92033	0.952583	0.831213	1.20491	0.375073	2.15343	0.0476611	1.7123	0.016536
1444128_at	---	---	---	133197.1	---	---	1.09749	0.433644	3.06133	0	2.72404	1.55e-06	0.820843	0.37217	1.57073	0.238471	1.65377	0.0284505
1444330_at	D2Ertd173e	---	DNA segment, Chr 2, ERATO Doi 173, expressed	155523.1	---	---	0.96081	0.726911	2.02291	4.53e-08	1.75943	0.0204596	1.23115	0.380642	0.93651	0.875862	1.56552	0.0871244
1444347_at	Mgat4a	NM_173870	mannoside acetylglucosaminyltransferase 4, isoenzyme A	173200.1	ENSMUSG00000026110	25861	1.00364	0.978576	1.13059	0.342716	2.03194	0.00547224	1.23524	0.395165	1.42769	0.39054	1.33563	0.314792
1444376_at	Sesn1	---	Sestrin 1	215983.1	---	139418	1.0171	0.90716	4.33959	0	5.69769	2.95e-11	1.06902	0.79212	1.12406	0.780635	1.30631	0.365033
1444402_at	C230027N18Rik	---	RIKEN cDNA C230027N18 gene	132808.1	---	295686	1.17088	0.143983	0.906043	0.398669	0.856141	0.498151	0.963517	0.861878	0.45743	0.0470382	0.857186	0.526925
1444494_at	Kbtbd10	---	Kelch repeat and BTB (POZ) domain containing 10	216085.1	---	178784	0.931171	0.546067	0.858541	0.121139	0.800322	0.364588	0.822402	0.398255	0.320386	0.00360658	0.407771	0.00155727
1444507_at	---	---	---	219404.1	---	---	0.909405	0.393582	0.445206	2.83e-09	0.590402	0.0526828	0.873132	0.585338	0.566374	0.175263	0.698461	0.220601
1444530_at	---	---	---	156185.1	---	---	0.941954	0.596236	1.25787	0.0298702	1.19225	0.525637	1.20679	0.458171	2.24004	0.0442536	1.46149	0.198858
1444615_x_at	Cbfa2t1h	NM_009822	CBFA2T1 identified gene homolog (human)	181211.1	ENSMUSG00000006586	4909	1.06272	0.348669	0.561117	0	0.61421	0.00519298	0.894375	0.491177	0.441431	0.00854251	0.458115	4.59e-05
1444690_at	---	---	---	137991.1	---	---	1.02038	0.887514	0.691913	0.00817902	0.438404	0.00254935	0.702848	0.15675	0.163055	5.29e-06	0.29333	2.83e-05
1444744_at	---	---	---	156189.1	---	---	1.18073	0.124155	0.436672	3e-11	0.452169	0.00175055	1.23452	0.34082	0.424043	0.0375632	0.890199	0.65359
1444767_at	Gnas	NM_010309	RIKEN cDNA A930027G11 gene	83999.1	ENSMUSG00000027523	125770	0.913547	0.165046	1.91553	0	2.05434	0.000530021	0.894859	0.602363	1.56153	0.190406	1.41599	0.124266
1445247_at	C530044C16Rik	---	RIKEN cDNA C530044C16 gene	131454.1	---	360302	0.827361	0.189616	4.15868	0	3.57295	5.11e-07	0.978113	0.930392	2.78812	0.0139164	1.82145	0.0392384
1445459_at	---	---	---	110129.1	---	---	1.17325	0.154238	0.571327	6.93e-10	0.458587	0.00024922	0.985619	0.937147	0.766011	0.0224008	0.433044	0.000239456
1445532_at	C230040D10Rik	---	RIKEN cDNA C230040D10 gene	39429.1	---	117238	1.00736	0.959779	1.75251	9.47e-05	3.00724	5.68e-05	1.03006	0.906886	3.2077	0.00551564	2.09722	0.0121992
1445562_at	---	---	---	212096.1	---	---	1.00093	0.994897	2.40968	6.69e-10	1.01823	0.947982	1.00658	0.979339	1.0261	0.951042	1.01621	0.956483
1445709_at	---	---	---	101191.1	---	---	0.845874	0.23686	27.4738	0	18.6212	0	1.04728	0.854202	7.3085	2.56e-09	9.90981	0
1445824_at	Zfp458	NM_001001152	zinc finger protein 458	61078.1	---	306358	1.00006	0.999679	0.909953	0.510636	2.08588	0.00552698	1.09825	0.711401	0.995372	0.991191	1.17362	0.588199
1445888_x_at	Adprtl3	NM_145619	ADP-ribosyltransferase (NAD+, poly (ADP-ribose polymerase)-like 3	212965.1	ENSMUSG00000023249	273659	1.08482	0.570745	1.21071	0.168936	1.15897	0.576698	1.17799	0.509012	1.54624	0.248751	3.51816	7.83e-07
1445897_s_at	Ifi35	NM_027320	interferon-induced protein 35	202671.1	ENSMUSG00000010358	45558	1.05517	0.397143	1.26755	2.6e-11	1.37092	0.0191258	1.17935	0.213053	1.9876	7.44e-05	3.15615	0
1446119_at	---	---	Adult male hypothalamus cDNA, RIKEN full-length enriched library, clone:A230059N19 product:unknown EST, full insert sequence	102390.1	---	102390	0.932304	0.533287	0.404779	7.08e-13	0.281314	8.74e-08	1.0371	0.853284	0.974486	0.93958	1.00661	0.976106
1446144_at	Pex2	NM_021483	peroxin 2	210117.1	ENSMUSG00000027674	151332	0.870106	0.0278632	0.434683	0	0.562244	0.0379375	0.555446	0.0204753	0.386361	0.0180863	0.374692	0.000876233
1446252_at	---	---	Similar to ceramide kinase-like	31903.1	---	31903	1.35118	0.0362973	0.609927	0.000583796	0.457998	0.00466237	0.725555	0.202908	0.810861	0.617523	0.441282	0.00551605
1446324_at	---	---	---	193117.1	---	---	0.91446	0.144432	0.370235	0	0.284514	6.05e-08	0.759169	0.164187	0.262598	0.000310443	0.339732	1.65e-05
1446624_at	Fcmd	NM_139309	Fukuyama type congenital muscular dystrophy homolog (human)	209663.1	ENSMUSG00000028414	247210	1.11951	0.435842	0.804052	0.107165	0.799987	0.417167	0.858417	0.546249	0.882464	0.764232	0.474954	0.0116792
1446626_at	---	---	---	214694.1	---	---	0.870544	0.260876	3.58162	0	1.60047	0.0780065	0.739088	0.233167	0.950056	0.90263	0.815574	0.490782
1446720_at	---	---	---	182621.1	---	---	0.874229	0.226242	0.370386	0	0.483946	0.0088362	0.669222	0.113229	0.648458	0.301773	0.516857	0.0252444
1447159_at	---	---	---	182840.1	---	---	1.20812	0.187353	3.39763	0	1.01821	0.94808	1.00262	0.991767	1.54739	0.299152	1.02748	0.926746
1447222_at	Hspa12a	NM_175199	heat shock 70kDa protein 12A	86619.1	ENSMUSG00000025092	39739	1.22154	0.162043	1.82641	1.7e-05	2.11381	0.00480689	1.31547	0.278148	1.09984	0.820436	0.544258	0.0393882
1447272_s_at	Atp10a	NM_009728	ATPase, class V, type 10A	217468.1	ENSMUSG00000025324	135129	0.989786	0.941027	1.91895	1.85e-06	3.24624	4.26e-07	1.15174	0.555426	1.7951	0.15159	2.70007	5.8e-05
1447275_at	Gm1805	---	Gene model 1805, (NCBI)	32171.1	---	32171	1.0564	0.624487	0.453874	2.68e-08	0.289191	2.19e-07	0.854635	0.441027	1.10875	0.792801	0.798473	0.328623
1447363_s_at	Bub1b	NM_009773	budding uninhibited by benzimidazoles 1 homolog, beta (S. cerevisiae)	200255.1	ENSMUSG00000040084	29133	1.15266	0.0770215	0.901015	0.0968286	0.829042	0.271248	1.08408	0.616144	0.506313	0.0234206	0.464818	7.07e-05
1447421_at	---	---	---	49558.1	---	---	0.955004	0.687119	0.388947	5.12e-12	0.950638	0.854855	1.08072	0.759034	0.88456	0.770136	0.955151	0.876193
1447426_at	---	---	---	156448.1	---	---	0.844725	0.182838	0.437891	4.28e-09	0.774897	0.357137	0.763269	0.286021	1.01846	0.965224	0.774023	0.384726
1447443_at	---	---	---	139973.1	---	---	1.01618	0.912083	2.61505	1.63e-13	1.02435	0.93077	1.00241	0.992425	1.00819	0.984494	1.01771	0.952491
1447449_at	---	---	---	151370.1	---	---	0.718067	0.0227159	1.31371	0.058516	2.05795	0.00507642	1.13337	0.617443	1.02839	0.945018	1.46242	0.188127
1447520_at	---	---	---	59984.1	---	---	0.982765	0.90408	1.10624	0.483293	1.25525	0.407261	0.83971	0.491202	1.65422	0.23029	2.78886	0.000323043
1447527_at	---	---	---	99929.1	---	---	1.13041	0.326385	2.19362	6.52e-10	1.57417	0.0969513	0.958476	0.867247	0.902565	0.806719	1.28234	0.400631
1447551_x_at	Lphn3	---	latrophilin 3	138064.1	---	273631	1.06823	0.648689	1.03105	0.8234	0.908115	0.718192	0.887699	0.633003	0.452534	0.0514037	0.48738	0.0146172
1447583_x_at	Gpr30	---	G protein-coupled receptor 30	126278.1	---	103547	0.830664	0.00635104	0.557031	0	0.503642	4.28e-05	0.94149	0.695698	0.516499	0.0216958	0.359682	3.32e-08
1447621_s_at	2610307O08Rik	---	RIKEN cDNA 2610307O08 gene	96268.1	---	45995	3.33366	0	0.924168	0.582069	1.72423	0.0356596	5.50671	4.66e-14	0.681235	0.349312	3.23628	6.73e-06
1447669_s_at	Gng4	NM_010317	guanine nucleotide binding protein (G protein), gamma 4 subunit	215394.1	ENSMUSG00000021303	215394	0.972142	0.732115	0.944514	0.337054	0.960093	0.81828	1.11532	0.515883	0.206903	4.7e-05	0.360594	1.54e-06
1447670_at	Psmd9	NM_026000	proteasome (prosome, macropain) 26S subunit, non-ATPase, 9	36406.2	ENSMUSG00000029440	278997	0.953222	0.739956	2.41784	3.41e-12	2.03776	0.00985343	0.942142	0.813923	1.29769	0.534609	1.0769	0.801601
1447676_x_at	---	---	---	140183.1	---	---	0.995619	0.975925	1.00654	0.963972	0.937362	0.815374	0.999983	0.999945	2.24916	0.0525071	3.23792	6.4e-05
1447681_x_at	---	---	---	170779.2	---	---	0.936327	0.359373	1.87166	0	3.41159	1.49e-11	0.801257	0.261598	3.39518	0.000297476	3.80043	1.86e-12
1447685_x_at	Ets2	NM_011809	E26 avian leukemia oncogene 2, 3' domain	147688.1	ENSMUSG00000022895	290207	1.00585	0.963002	1.01688	0.88699	0.992464	0.976599	0.926264	0.753486	2.79415	0.00449919	2.97639	9.94e-06
1447791_s_at	Gna14	NM_008137	guanine nucleotide binding protein, alpha 14	87476.1	ENSMUSG00000024697	313181	1.14107	0.310007	0.813522	0.152381	0.611982	0.0666738	1.99632	0.00308242	0.220178	0.000223527	0.302572	4.31e-05
1447830_s_at	Rgs2	NM_009061	regulator of G-protein signaling 2	136875.1	ENSMUSG00000026360	28262	0.864582	0.235596	7.34779	0	8.97236	0	0.952547	0.821319	4.46034	3.23e-06	6.85731	0
1447839_x_at	Adm	NM_009627	adrenomedullin	162696.1	ENSMUSG00000030790	1408	0.881391	0.331253	0.856553	0.278791	0.606109	0.0411537	0.906589	0.661702	3.45435	0.00222532	1.11726	0.653525
1447851_x_at	---	---	---	135129.1	---	---	1.30517	0.0610114	2.1337	3.16e-08	4.13944	2.08e-10	1.09695	0.696191	2.51112	0.0234234	2.51926	0.000155278
1447854_s_at	Hist2h2bb	NM_175666	histone 2, H2bb	200193.1	ENSMUSG00000043936	5220	1.09842	0.225405	0.605345	6.33e-11	0.621864	0.00699395	0.952374	0.764342	0.403761	0.00420043	0.48873	0.000194389
1447856_x_at	Slc25a25	NM_146118	solute carrier family 25 (mitochondrial carrier, phosphate carrier), member 25	148143.1	ENSMUSG00000026819	37395	1.06503	0.66167	1.20545	0.152623	2.05418	0.00383936	0.95083	0.838238	1.23239	0.587749	1.19426	0.530957
1447863_s_at	Nr4a2	NM_013613	nuclear receptor subfamily 4, group A, member 2	149186.1	ENSMUSG00000026826	3507	0.741115	2.76e-06	0.298866	0	0.260847	6.44e-15	0.839725	0.243046	0.259881	2.19e-08	0.352335	4.26e-09
1447870_x_at	1110002E22Rik	---	RIKEN cDNA 1110002E22 gene	117738.1	---	45669	1.05921	0.335212	2.30263	0	1.99682	2.89e-07	0.93757	0.624225	0.55408	0.00275299	0.55206	3.86e-05
1447908_x_at	Ttc3	NM_009441	tetratricopeptide repeat domain 3	132548.1	ENSMUSG00000040785	213408	1.10203	0.403234	0.905437	0.42461	1.24164	0.379204	0.996775	0.989108	0.465748	0.0479359	0.723479	0.250617
1447936_at	2410006H16Rik	---	RIKEN cDNA 2410006H16 gene	45149.1	---	270874	0.960516	0.604737	0.959283	0.375984	1.15478	0.343224	1.05038	0.740116	1.84793	0.00416647	2.132	3.7e-07
1447948_at	A430107O13Rik	---	RIKEN cDNA A430107O13 gene	26707.2	---	130466	0.965693	0.693899	0.396879	0	0.423138	0.000307634	0.923639	0.704291	0.522868	0.110913	0.37607	0.000244654
1448007_at	5830435C13Rik	---	RIKEN cDNA 5830435C13 gene	73959.3	---	228071	0.927417	0.353116	0.585677	6.72e-13	0.55728	0.00577457	0.91928	0.654768	0.5339	0.0582724	0.492503	0.00188256
1448016_at	---	---	---	3022.1	---	---	1.02151	0.809628	0.950538	0.532336	0.75295	0.118054	0.968788	0.85116	0.460309	9.05e-10	0.594331	0.00841094
1448083_at	---	---	---	40940.2	---	---	1.18989	0.218475	1.09625	0.48621	1.19824	0.488031	0.842675	0.492113	0.611771	0.229028	0.427328	0.00382998
1448107_x_at	Klk6	NM_010639	kallikrein 6	4486.1	ENSMUSG00000038787	142722	0.975533	0.66296	2.3487	0	1.94848	1.65e-07	1.00944	0.945211	4.50635	0	2.19142	1.97e-11
1448125_at	Rit2	NM_009065	Ras-like without CAAX 2	5163.1	ENSMUSG00000028057	5163	0.977192	0.792399	0.967649	0.727583	1.12773	0.486005	0.748924	0.0915798	0.318448	0	0.318435	7.94e-08
1448136_at	Enpp2	NM_015744	ectonucleotide pyrophosphatase/phosphodiesterase 2	28107.1	ENSMUSG00000022425	250256	1.14061	0.226783	1.06654	0.353312	1.11886	0.631768	0.874123	0.551264	0.645533	0.00242556	0.269866	3.8e-06
1448158_at	Sdc1	NM_011519	syndecan 1	2580.1	ENSMUSG00000020592	2580	1.06939	0.644659	1.00132	0.992559	1.3327	0.293493	1.00643	0.979823	1.01746	0.906408	7.12505	9.99e-15
1448175_at	Ehd1	NM_010119	EH-domain containing 1	30169.1	ENSMUSG00000024772	30169	1.15648	0.154196	0.894221	0.302193	0.93394	0.736675	1.29992	0.157331	1.06337	0.63648	2.20297	5.15e-05
1448181_at	Klf15	NM_023184	Kruppel-like factor 15	41389.1	ENSMUSG00000030087	41389	0.954185	0.747152	39.7265	0	39.2393	0	0.808888	0.403264	15.9681	0	17.3954	0
1448191_at	Plk1	NM_011121	polo-like kinase 1 (Drosophila)	16525.1	ENSMUSG00000030867	16525	1.03193	0.627489	0.90792	0.0363921	0.890583	0.45727	1.1352	0.390319	0.279577	0	0.481494	2.59e-05
1448205_at	Ccnb1-rs1 /// Ccnb1	NM_007629	cyclin B1, related sequence 1 /// cyclin B1	22569.1	ENSMUSG00000041431	260114	1.04123	0.509183	0.755899	1.24e-13	0.77465	0.0641299	1.05701	0.676209	0.419187	0	0.516325	1.02e-05
1448207_at	Lasp1	NM_010688	LIM and SH3 protein 1	200673.1	ENSMUSG00000038366	271967	0.893942	0.273469	0.483319	3.83e-12	0.444206	0.000329757	0.902945	0.605835	0.45514	8.88e-08	0.478751	0.00229905
1448226_at	Rrm2	NM_009104	ribonucleotide reductase M2	99.1	ENSMUSG00000020649	99	1.03705	0.556967	0.750993	0	0.851564	0.273926	1.00559	0.968457	0.338471	0	0.596787	0.00125113
1448227_at	Grb7	NM_010346	growth factor receptor bound protein 7	17500.1	ENSMUSG00000019312	276702	1.04652	0.484257	0.555821	0	0.487744	6.71e-06	1.0662	0.658509	0.619038	6.11e-09	0.553459	0.000412944
1448231_at	Fkbp5	NM_010220	FK506 binding protein 5	154390.1	ENSMUSG00000024222	276405	1.03074	0.759578	9.90747	0	9.24846	0	1.18649	0.369589	4.48642	0	4.13611	5.75e-14
1448249_at	Gpd1	NM_010271	glycerol-3-phosphate dehydrogenase 1 (soluble)	10669.1	ENSMUSG00000023019	252391	0.923326	0.582226	1.20074	0.156982	1.86874	0.00986095	1.06205	0.80122	1.07504	0.622553	2.377	0.000484806
1448269_a_at	Klhl13	NM_026167	kelch-like 13 (Drosophila)	26546.1	ENSMUSG00000036782	224306	0.904581	0.111582	0.891679	0.00299707	0.91547	0.522491	0.761441	0.0462909	0.152538	0	0.186776	0
1448271_a_at	Ddx21	NM_019553	DEAD (Asp-Glu-Ala-Asp) box polypeptide 21	25264.1	ENSMUSG00000020075	25264	1.02858	0.697164	1.06413	0.141877	1.14266	0.425562	1.07557	0.653038	2.01703	9.09e-12	1.50227	0.0187329
1448272_at	Btg2	NM_007570	B-cell translocation gene 2, anti-proliferative	903.1	ENSMUSG00000041551	239605	1.23216	0.00792291	1.74957	0	1.86853	9.32e-05	1.15783	0.358088	2.04142	5.84e-14	1.70684	0.00152589
1448276_at	Tm4sf7	NM_053082	transmembrane 4 superfamily member 7	195498.1	ENSMUSG00000025511	259477	1.29451	0.0102524	1.20315	0.015421	1.49347	0.0221549	1.79747	0.00045443	2.582	0	3.1853	2.88e-11
1448285_at	Rgs4	NM_009062	regulator of G-protein signaling 4	41642.1	ENSMUSG00000038530	41642	7.64665	0	1.00625	0.965571	1.44468	0.183821	27.2413	0	1.02376	0.873142	2.71617	0.000701493
1448306_at	Nfkbia	NM_010907	nuclear factor of kappa light chain gene enhancer in B-cells inhibitor, alpha	8884.1	ENSMUSG00000021025	170515	0.983295	0.855199	3.44334	0	6.90572	0	1.13471	0.476022	1.72825	2.92e-08	2.77468	1.92e-08
1448312_at	Pcsk2	NM_008792	proprotein convertase subtilisin/kexin type 2	1247.1	ENSMUSG00000027419	294493	1.11523	0.388447	1.64806	2.8e-06	2.03071	0.00322025	0.933046	0.773373	1.92649	9.73e-07	2.1256	0.00268167
1448334_a_at	Ccni	NM_017367	cyclin I	22711.1	ENSMUSG00000047688	250419	1.05082	0.404481	0.91271	0.00677026	1.19375	0.203325	0.934534	0.624819	0.470104	0	0.653887	0.00571857
1448335_s_at	Ccni	NM_017367	cyclin I	22711.1	ENSMUSG00000047688	250419	0.94899	0.430648	0.993009	0.87753	1.04107	0.805585	0.959726	0.795134	0.52673	1.7e-13	0.471563	5.37e-05
1448354_at	G6pdx	NM_008062	glucose-6-phosphate dehydrogenase X-linked	27210.1	ENSMUSG00000031400	27210	1.02681	0.67352	1.11117	0.00331663	1.13784	0.349159	1.07626	0.587661	2.09028	0	2.20697	1.07e-08
1448364_at	Ccng2	NM_007635	cyclin G2	3527.1	ENSMUSG00000029385	3527	1.07405	0.49464	0.742875	0.000748487	0.782688	0.230948	1.15158	0.445448	0.355081	2.01e-12	0.24965	5.29e-08
1448375_at	Smbp	NM_133352	SM-11044 binding protein	2986.1	ENSMUSG00000025016	246440	1.16265	0.238013	0.840427	0.226728	0.751383	0.294999	0.842561	0.495949	1.00777	0.958075	0.464748	0.0093719
1448377_at	Slpi	NM_011414	secretory leukocyte protease inhibitor	1395.1	ENSMUSG00000017002	35215	0.935293	0.645617	1.01439	0.921101	1.11152	0.702744	1.13966	0.606097	1.35281	0.0232326	93.3569	0
1448436_a_at	Irf1	NM_008390	interferon regulatory factor 1	1246.1	ENSMUSG00000018899	105218	2.13659	8.88e-16	0.410454	0	0.960774	0.846085	1.87952	0.000566136	0.959137	0.718421	2.06188	0.000279535
1448437_a_at	Gtpbp2	NM_019581	GTP binding protein 2	22147.1	ENSMUSG00000023952	22147	0.958961	0.678306	0.7894	0.00686437	0.714684	0.0542118	1.10174	0.549817	2.04321	7e-08	2.01319	3.31e-05
1448443_at	---	---	---	41560.1	---	---	0.989035	0.906547	1.1021	0.173865	0.903651	0.572048	0.806654	0.213693	0.430914	4.46e-13	0.41653	2.8e-05
1448446_at	Deaf1	NM_016874	deformed epidermal autoregulatory factor 1 (Drosophila)	28392.1	---	28392	0.908568	0.368778	0.911967	0.377956	0.791581	0.237555	1.07113	0.703876	0.82365	0.109441	0.473371	0.000787681
1448466_at	Cdca5	NM_026410	cell division cycle associated 5	23526.1	ENSMUSG00000024791	23526	1.01057	0.894728	0.780982	2.51e-05	0.729666	0.0655435	1.05154	0.753968	0.426967	1.23e-11	0.466959	6.7e-05
1448474_at	Nek7	NM_021605	NIMA (never in mitosis gene a)-related expressed kinase 7	143817.1	ENSMUSG00000026393	143817	0.991049	0.908187	1.87726	0	2.18339	1.1e-06	0.911949	0.574385	0.764061	0.0222539	1.05786	0.753309
1448475_at	Olfml3	NM_133859	olfactomedin-like 3	27811.1	ENSMUSG00000027848	211535	1.05092	0.582786	0.903893	0.314507	0.784687	0.184954	0.600047	0.00414699	0.50699	3.54e-07	0.370692	3.17e-06
1448485_at	Ggt1	NM_008116	gamma-glutamyltransferase 1	4559.1	ENSMUSG00000006345	4559	1.08201	0.579497	1.37049	0.00377955	0.939451	0.803552	0.881179	0.595208	1.02476	0.868161	0.297383	2.75e-05
1448490_at	Adck4	NM_133770	aarF domain containing kinase 4	148418.1	ENSMUSG00000003762	124728	0.996212	0.974042	1.01288	0.876221	1.37192	0.0903296	1.00773	0.966481	2.03451	2.3e-12	2.94116	5.14e-09
1448520_at	Dclre1b	NM_133865	DNA cross-link repair 1B, PSO2 homolog (S. cerevisiae)	17343.1	ENSMUSG00000027845	316806	0.807085	0.0392445	2.04228	0	1.70594	0.00427328	0.927113	0.689177	1.15467	0.237354	1.09688	0.654387
1448525_a_at	Bnip3l	NM_009761	BCL2/adenovirus E1B 19kDa-interacting protein 3-like	29820.1	ENSMUSG00000022051	29820	1.1012	0.22222	1.03997	0.634142	0.867842	0.395706	1.12805	0.445879	0.336956	2.22e-16	0.54423	0.0010303
1448534_at	Ptpns1	NM_007547	protein tyrosine phosphatase, non-receptor type substrate 1	1682.1	ENSMUSG00000037902	1682	0.861507	0.14896	0.534496	1.22e-10	0.481621	0.000937635	0.970367	0.876025	0.475258	1.5e-08	0.488848	0.00239754
1448538_a_at	D4Wsu53e	NM_023665	DNA segment, Chr 4, Wayne State University 53, expressed	10009.1	ENSMUSG00000037266	331964	1.13439	0.0762247	2.00621	0	1.78003	0.000431451	1.12497	0.469114	1.79544	4.35e-05	1.5287	0.0148495
1448550_at	---	---	---	218846.1	---	---	0.947395	0.705095	2.47579	4e-11	6.77327	0	2.39998	0.000196171	34.2341	0	65.9409	0
1448551_a_at	Trim2	NM_030706	tripartite motif protein 2	44876.1	ENSMUSG00000027993	44876	1.14254	0.137526	2.2331	0	1.95262	0.000144418	0.860241	0.405815	1.18035	0.197288	0.779913	0.223557
1448562_at	Upp1	NM_009477	uridine phosphorylase 1	4610.1	ENSMUSG00000020407	4610	1.48949	0.00281882	2.06689	1.75e-07	3.21855	7.35e-07	1.65842	0.0323471	1.03532	0.813343	2.67872	8.51e-05
1448571_a_at	Gmfb	NM_022023	glia maturation factor, beta	87312.1	ENSMUSG00000049365	87312	0.848772	0.0527852	0.992231	0.900837	1.20123	0.285646	1.00178	0.991525	2.49697	0	1.69117	0.00300742
1448584_at	1200013F24Rik	NM_025822	RIKEN cDNA 1200013F24 gene	33969.1	ENSMUSG00000034544	316418	0.980218	0.840364	0.993707	0.944275	0.893996	0.538573	0.988623	0.946969	0.446231	1.95e-11	0.667627	0.0426434
1448605_at	Rhoc	NM_007484	ras homolog gene family, member C	262.1	ENSMUSG00000002233	262	0.893487	0.41669	1.16255	0.232616	1.20367	0.422715	1.34481	0.170535	8.06399	0	8.95331	0
1448614_at	Nt5c2	NM_029810	5'-nucleotidase, cytosolic II	29601.1	ENSMUSG00000025041	248652	1.12759	0.310586	0.894324	0.327154	0.79693	0.307667	0.954217	0.81966	0.731036	0.0332459	0.493439	0.00523324
1448618_at	Mvp	NM_080638	major vault protein	24972.1	ENSMUSG00000030681	228797	1.10177	0.476739	1.08947	0.511827	1.15	0.580583	1.72716	0.0188618	0.997814	0.98815	3.82039	1.79e-08
1448619_at	Dhcr7	NM_007856	7-dehydrocholesterol reductase	182149.1	ENSMUSG00000031088	249342	1.27078	0.000211232	0.817898	0.000208668	0.859719	0.297131	1.27898	0.0732362	0.383434	0	0.645997	0.00524703
1448627_s_at	Pbk	NM_023209	PDZ binding kinase	24337.1	ENSMUSG00000022033	24337	0.921711	0.174176	1.00975	0.779636	0.986047	0.916494	1.02093	0.874655	0.339858	0	0.45521	9.7e-08
1448662_at	Fzd6	NM_008056	frizzled homolog 6 (Drosophila)	4769.1	ENSMUSG00000022297	4769	0.956463	0.750801	2.62772	2e-15	3.40436	3.53e-07	1.0873	0.734249	1.03485	0.816183	1.26464	0.407542
1448666_s_at	Tob2	NM_020507	transducer of ERBB2, 2	31533.1	ENSMUSG00000048546	323595	1.01374	0.863358	3.48628	0	3.30638	6.88e-15	0.96925	0.847699	1.85145	3.29e-13	1.77726	0.000700155
1448667_x_at	Tob2	NM_020507	transducer of ERBB2, 2	31533.1	ENSMUSG00000048546	323595	0.997674	0.976657	3.2806	0	3.74587	1.55e-15	0.958382	0.80851	2.00532	3.25e-12	2.00185	0.000139131
1448671_at	Ube2e3	NM_009454	ubiquitin-conjugating enzyme E2E 3, UBC4/5 homolog (yeast)	1485.1	ENSMUSG00000027011	1485	1.26913	0.100087	0.931354	0.621664	0.518198	0.017328	0.71294	0.180535	1.01811	0.903046	0.39743	0.00175044
1448678_at	3110048E14Rik	NM_133750	RIKEN cDNA 3110048E14 gene	154444.1	ENSMUSG00000022434	247535	1.0996	0.237687	1.77511	0	1.33029	0.081828	0.87069	0.394068	2.57095	0	1.7314	0.00111315
1448681_at	Il15ra	NM_008358	interleukin 15 receptor, alpha chain	200196.1	ENSMUSG00000023206	200196	1.08639	0.568578	0.586061	0.000212003	0.448643	0.00373964	1.10676	0.685285	1.03137	0.833648	1.25768	0.430086
1448688_at	Podxl	NM_013723	podocalyxin-like	89918.1	ENSMUSG00000025608	89918	1.32247	0.00271115	1.35511	0.01699	2.89883	4.36e-08	1.58927	0.0183241	1.70734	8.16e-05	1.9894	0.00113987
1448700_at	---	---	---	3283.1	---	---	0.855726	0.0883449	0.44102	0	0.32373	2.18e-08	0.866405	0.398111	0.329837	2.22e-16	0.308751	4.39e-08
1448710_at	Cxcr4	NM_009911	chemokine (C-X-C motif) receptor 4	1401.1	ENSMUSG00000045382	1401	0.879257	0.376052	1.00188	0.989617	0.210935	1.71e-08	0.789372	0.34606	1.0206	0.889892	1.68453	0.0621689
1448724_at	Cish	NM_009895	cytokine inducible SH2-containing protein	4592.1	ENSMUSG00000032578	4592	1.00286	0.984323	1.17224	0.270648	2.88529	0.000101999	0.856769	0.54149	1.01747	0.906129	1.43629	0.219985
1448728_a_at	Nfkbiz	NM_030612	nuclear factor of kappa light polypeptide gene enhancer in B-cells inhibitor, zeta	3732.1	ENSMUSG00000035356	247272	1.12089	0.419736	1.06618	0.651166	2.06996	0.00428226	1.49252	0.103901	1.01415	0.923856	2.07889	0.00761513
1448745_s_at	Lor	NM_008508	loricrin	1121.1	ENSMUSG00000043165	1121	0.86409	0.315225	0.969267	0.819749	0.584626	0.0530034	0.78018	0.328018	1.0077	0.958379	0.371374	0.000786426
1448747_at	Fbxo32	NM_026346	F-box only protein 32	40466.1	ENSMUSG00000022358	292042	0.665121	2.68e-05	0.521921	9.1e-15	0.340738	1.24e-07	0.686109	0.0320778	0.20598	0	0.182778	1.08e-12
1448785_at	Cbfa2t1h	NM_009822	CBFA2T1 identified gene homolog (human)	4909.1	ENSMUSG00000006586	4909	1.05021	0.461637	0.520402	0	0.499438	6.94e-05	0.884843	0.443058	0.425243	0	0.390787	8.4e-07
1448810_at	Gne	NM_015828	glucosamine	30193.1	ENSMUSG00000028479	256718	0.882062	0.131209	3.33394	0	2.512	1.25e-08	0.919394	0.614995	0.974257	0.787759	1.08941	0.63827
1448812_at	Hpcal1	NM_016677	hippocalcin-like 1	20937.1	ENSMUSG00000036417	20937	1.02543	0.678921	0.579505	0	0.512951	2.5e-06	1.08289	0.546224	0.566614	5.66e-13	0.457143	1.93e-07
1448829_at	Smc6l1	NM_025695	SMC6 structural maintenance of chromosomes 6-like 1 (yeast)	70309.1	ENSMUSG00000020608	173953	1.24182	0.008469	0.747976	2.17e-05	0.875614	0.48236	1.02809	0.875146	0.36413	0	0.602231	0.0151229
1448830_at	Dusp1	NM_013642	dual specificity phosphatase 1	2404.1	ENSMUSG00000024190	239041	0.994029	0.939443	1.92798	0	1.49316	0.0174663	1.04599	0.787279	2.23504	1.11e-15	1.95624	0.00011675
1448834_at	Foxm1	NM_008021	forkhead box M1	42148.1	ENSMUSG00000001517	42148	1.117	0.36385	1.10092	0.399594	0.886659	0.617055	1.08014	0.730354	0.573043	9.37e-05	0.458238	0.0052228
1448864_at	Snrk	NM_133741	SNF related kinase	200461.1	ENSMUSG00000038145	257989	0.951562	0.460271	0.638711	0	0.402071	1.13e-08	1.20104	0.196469	0.39035	0	0.356143	2.03e-09
1448871_at	Mapk13	NM_011950	mitogen activated protein kinase 13	27970.1	ENSMUSG00000004864	27970	1.02544	0.841425	2.53788	0	3.50354	1.19e-11	1.46317	0.0454408	7.53043	0	11.592	0
1448878_at	Mxd3	NM_016662	Max dimerization protein 3	206736.1	ENSMUSG00000021485	20350	1.12972	0.133735	0.851253	0.0227096	0.634889	0.0155567	1.12394	0.488446	0.341655	0	0.396175	1.12e-05
1448881_at	Hp	NM_017370	haptoglobin	26730.1	ENSMUSG00000031722	26730	0.992517	0.958793	1.00312	0.982752	0.993904	0.9824	0.932122	0.781564	1.01803	0.903277	5.33864	1.56e-09
1448883_at	Lgmn	NM_011175	legumain	17185.1	ENSMUSG00000021190	17185	0.984676	0.868298	1.09926	0.127229	1.14308	0.428809	1.24152	0.182118	1.43551	6.32e-05	2.8779	1.24e-10
1448890_at	Klf2	NM_008452	Kruppel-like factor 2 (lung)	26938.1	ENSMUSG00000055148	26938	0.860047	0.134378	0.929118	0.516958	1.01624	0.935555	1.40563	0.0621908	2.00731	1.76e-08	1.88364	0.00123196
1448899_s_at	Rad51ap1	NM_009013	RAD51 associated protein 1	8156.1	ENSMUSG00000030346	204634	1.09969	0.311179	0.878459	0.0620983	0.925463	0.678711	0.99415	0.973442	0.376966	2.22e-16	0.619642	0.0208666
1448908_at	Ppap2b	NM_080555	phosphatidic acid phosphatase type 2B	29124.1	ENSMUSG00000028517	348326	0.691036	0.00720959	2.39732	1.12e-10	3.12671	2.01e-06	1.26654	0.330917	1.01279	0.93107	0.769418	0.367268
1448914_a_at	Csf1	NM_007778	colony stimulating factor 1 (macrophage)	795.1	ENSMUSG00000014599	795	1.20704	0.195592	0.897587	0.453937	0.551775	0.0320135	2.18779	0.0018239	1.01434	0.922823	1.98659	0.0196226
1448940_at	Trim21	NM_009277	tripartite motif protein 21	1384.1	ENSMUSG00000030966	358639	1.00391	0.978593	1.00309	0.982951	0.770325	0.338901	1.00169	0.994641	1.01608	0.913586	4.56344	1.41e-09
1448944_at	Nrp1	NM_008737	neuropilin 1	27448.1	ENSMUSG00000025810	271745	1.23881	0.0640359	0.463213	8.16e-09	0.634833	0.0590786	1.0092	0.966547	1.04052	0.787187	0.489503	0.00849099
1448951_at	Tnfrsf1b	NM_011610	tumor necrosis factor receptor superfamily, member 1b	2666.1	ENSMUSG00000028599	235328	0.982596	0.903539	0.968143	0.82249	1.15695	0.59753	1.61389	0.0582832	1.05051	0.734652	2.41785	0.00246032
1448960_at	Cxxc5	NM_133687	CXXC finger 5	29690.1	ENSMUSG00000046668	94560	1.16283	0.0139875	0.432584	0	0.419346	1.18e-09	1.10128	0.462173	0.693462	4.89e-06	0.696478	0.0105425
1448967_at	Nipsnap3a	NM_025623	nipsnap homolog 3A (C. elegans)	38244.1	ENSMUSG00000015247	38244	1.13498	0.106022	0.964945	0.63016	1.1119	0.547489	1.1916	0.298502	0.457671	2.7e-12	0.799193	0.246766
1449002_at	Phlda3	NM_013750	pleckstrin homology-like domain, family A, member 3	34346.1	ENSMUSG00000041801	34346	0.923888	0.371632	0.758084	4.47e-06	0.759922	0.104989	0.945608	0.727584	2.08231	0	1.80535	0.000381844
1449007_at	Btg3	NM_009770	B-cell translocation gene 3	2823.1	ENSMUSG00000022863	2823	0.989448	0.854717	1.92176	0	1.67765	0.00013428	0.981844	0.889106	2.31209	0	2.03502	4.19e-08
1449009_at	Tgtp	NM_011579	T-cell specific GTPase	15793.1	ENSMUSG00000048852	15793	1.0416	0.779125	1.00412	0.977224	1.49121	0.14913	1.2022	0.467033	1.01978	0.894125	2.99034	0.00020844
1449027_at	Rhou	NM_133955	ras homolog gene family, member U	28954.1	ENSMUSG00000039960	168257	1.17749	0.189353	1.31382	0.0485692	1.63858	0.0271487	1.79513	0.00530928	5.08712	0	6.55393	0
1449028_at	Rhou	NM_133955	ras homolog gene family, member U	28954.1	ENSMUSG00000039960	168257	1.23291	0.0862989	1.36402	0.0201283	2.07517	0.00134757	2.06257	0.000811296	4.0226	0	6.80891	0
1449030_at	Syn2	NM_013681	synapsin II	20892.1	ENSMUSG00000009394	275845	1.01767	0.825482	0.758445	2.53e-05	0.675558	0.0278962	1.06634	0.695617	0.155451	0	0.251833	1.52e-10
1449047_at	1600020H07Rik	NM_019975	RIKEN cDNA 1600020H07 gene	38887.1	ENSMUSG00000021884	38887	1.14377	0.261312	0.792305	0.106737	0.753277	0.235807	1.1749	0.458087	1.00296	0.983938	0.368704	0.000346875
1449056_at	E330009J07Rik	NM_175528	RIKEN cDNA E330009J07 gene	42873.1	ENSMUSG00000037172	333006	0.877389	0.0353814	2.14287	0	1.85194	1.05e-05	0.889187	0.413378	0.96445	0.643819	0.970666	0.845827
1449060_at	Kif2c	NM_134471	kinesin family member 2C	27828.1	ENSMUSG00000028678	247651	0.89491	0.150527	0.878185	0.0555869	0.988737	0.946844	1.09498	0.576872	0.185637	0	0.407475	6.44e-06
1449086_at	Rnf141	NM_025999	ring finger protein 141	218600.1	ENSMUSG00000030788	96867	1.0662	0.389591	0.804592	0.000129266	0.72495	0.0611039	0.952753	0.764829	0.667323	0.000879586	0.489555	0.000177848
1449093_at	Ctf1	NM_007795	cardiotrophin 1	1616.1	ENSMUSG00000042340	249829	1.04639	0.698032	0.582249	1.36e-06	0.677883	0.0649449	0.852233	0.407226	0.412103	1.65e-09	0.543349	0.00767775
1449107_at	Nudt4	NM_027722	nudix (nucleoside diphosphate linked moiety X)-type motif 4	24397.1	ENSMUSG00000020029	24397	1.13544	0.0682372	1.25414	5.76e-07	1.66089	0.00122195	1.06122	0.704124	1.94362	2.22e-16	2.39219	3.04e-08
1449109_at	Socs2	NM_007706	suppressor of cytokine signaling 2	4132.1	ENSMUSG00000050974	4132	1.51744	0.00172475	0.472572	1.09e-07	0.913634	0.70594	0.94048	0.785595	0.565377	0.000104539	0.330599	9.16e-05
1449125_at	2600017J23Rik	NM_025566	RIKEN cDNA 2600017J23 gene	2312.1	ENSMUSG00000044469	2312	0.994817	0.965066	2.08034	4.35e-14	2.30449	1.27e-05	1.14292	0.49365	0.793241	0.109573	1.16969	0.468241
1449152_at	Cdkn2b	NM_007670	cyclin-dependent kinase inhibitor 2B (p15, inhibits CDK4)	8924.1	ENSMUSG00000028513	269426	0.84967	0.151759	0.503028	2.06e-09	0.353376	1.28e-05	0.912732	0.657244	0.861261	0.250434	1.02432	0.915662
1449159_at	Gnb3	NM_013530	guanine nucleotide binding protein, beta 3	68889.1	ENSMUSG00000023439	68889	1.01563	0.904483	0.723418	0.0103002	0.864816	0.547201	1.1347	0.570912	0.521179	9.71e-06	0.230798	2.57e-07
1449166_at	S100a14	NM_025393	S100 calcium binding protein A14	24006.1	ENSMUSG00000042306	24006	1.12734	0.408249	1.00251	0.986126	0.76972	0.34492	0.878983	0.611214	2.8031	3.39e-13	11.483	0
1449171_at	Ttk	NM_009445	Ttk protein kinase	1904.1	ENSMUSG00000038379	1904	1.03854	0.614924	0.873908	0.0130053	0.811757	0.213862	1.03421	0.832457	0.25219	0	0.431905	1.03e-05
1449181_at	Fech	NM_007998	ferrochelatase	1070.1	ENSMUSG00000024588	1070	1.25857	0.00349059	0.75896	7.99e-06	0.848161	0.331264	1.00462	0.97722	0.460062	1.09e-13	0.574362	0.00307923
1449191_at	Wfdc12	NM_138684	WAP four-disulfide core domain 12	6433.1	ENSMUSG00000042845	6433	0.969465	0.831035	1.00303	0.983301	1.95243	0.00751061	0.944816	0.818434	1.01716	0.907823	2.37437	0.000896055
1449194_at	Mrps25	NM_025578	mitochondrial ribosomal protein S25	87062.1	ENSMUSG00000014551	87062	0.894579	0.149409	1.03763	0.464564	1.01123	0.943432	1.03498	0.820261	2.13773	0	1.28106	0.123509
1449198_a_at	Siat9	NM_011375	sialyltransferase 9 (CMP-NeuAc:lactosylceramide alpha-2,3-sialyltransferase)	38248.1	ENSMUSG00000056091	38248	0.831377	0.119235	1.61878	2.09e-07	1.99093	0.000265614	1.06515	0.741571	2.19984	2.35e-10	1.66901	0.0113405
1449207_a_at	Kif20a	NM_009004	kinesin family member 20A	196638.1	ENSMUSG00000003779	258846	0.987106	0.842741	0.978554	0.673747	0.850538	0.308733	1.00698	0.963322	0.251252	0	0.449949	7.12e-06
1449233_at	Mist1	NM_010800	muscle, intestine and stomach expression 1	46362.1	ENSMUSG00000052271	349036	1.3472	0.021959	1.07409	0.582929	1.65176	0.0502628	1.93707	0.00599003	2.00805	1.07e-08	2.25113	0.00237537
1449236_at	Dll3	NM_007866	delta-like 3 (Drosophila)	12896.1	ENSMUSG00000003436	12896	1.05484	0.537047	0.877109	0.0710234	0.754788	0.130342	0.85362	0.362859	0.216249	0	0.176606	1e-12
1449268_at	Gfpt1	NM_013528	glutamine fructose-6-phosphate transaminase 1	19893.1	ENSMUSG00000029992	19893	1.0193	0.865405	0.987629	0.905541	1.28429	0.264443	0.962028	0.858492	2.00387	6.11e-08	1.12952	0.61031
1449281_at	Nrtn	NM_008738	neurturin	8074.1	ENSMUSG00000039481	8074	1.11125	0.36165	1.04369	0.672173	1.28179	0.297664	2.62495	5.54e-06	0.84867	0.214768	1.11053	0.684381
1449289_a_at	B2m	NM_009735	beta-2 microglobulin	163.1	ENSMUSG00000033376	163	1.00712	0.907327	1.19767	3.03e-08	1.46978	0.00522477	0.992209	0.954856	1.18726	0.0206341	2.14359	5.24e-08
1449303_at	Sesn3	NM_030261	sestrin 3	32956.1	ENSMUSG00000032009	227443	1.07068	0.511084	0.789035	0.0345112	0.695169	0.0946575	0.93137	0.719901	0.465496	3.7e-08	0.560318	0.0145842
1449311_at	Bach1	NM_007520	BTB and CNC homology 1	5183.1	ENSMUSG00000025612	5183	0.919094	0.433941	0.903279	0.262361	0.485633	0.00612381	0.802512	0.358146	1.00323	0.978372	0.617209	0.0901523
1449313_at	Klk5	NM_008456	kallikrein 5	30375.1	ENSMUSG00000030721	347454	0.978945	0.883691	2.94416	1.29e-14	1.89399	0.0161591	0.92938	0.772648	1.09001	0.557932	0.733348	0.294431
1449322_at	Ptp4a1	NM_011200	protein tyrosine phosphatase 4a1	28909.1	ENSMUSG00000053884	262000	1.06678	0.280333	1.8299	0	1.81384	9.5e-06	0.970313	0.81966	2.25346	0	2.21392	3.1e-09
1449339_at	D10Ertd641e	NM_025514	DNA segment, Chr 10, ERATO Doi 641, expressed	21793.1	ENSMUSG00000020107	21793	1.27517	0.0311264	1.47976	5.14e-06	1.41346	0.0806384	1.02693	0.890961	2.21865	3.37e-08	1.93505	0.00103355
1449341_a_at	Epb7.2	NM_013515	erythrocyte protein band 7.2	4441.1	ENSMUSG00000026880	295284	1.39993	0.00163617	0.842791	0.100493	1.48769	0.0561467	1.88943	0.000974394	0.771194	0.0739379	2.66936	1.7e-06
1449370_at	Sox4	NM_009238	SRY-box containing gene 4	18789.1	ENSMUSG00000043626	240627	0.668871	0.00456227	1.47423	0.00334129	1.14433	0.618502	0.849845	0.520194	0.6658	0.00439325	0.406834	0.00230274
1449372_at	Dnajc3	NM_008929	DnaJ (Hsp40) homolog, subfamily C, member 3	12616.1	ENSMUSG00000022136	12616	1.04132	0.547876	1.07606	0.0987343	1.06447	0.700369	1.04261	0.789779	2.10574	0	1.3795	0.0537727
1449403_at	Pde9a	NM_008804	phosphodiesterase 9A	10812.1	ENSMUSG00000041119	10812	1.72181	3.11e-05	1.01449	0.905648	1.38812	0.210695	3.9126	3.43e-09	0.776308	0.0858391	0.561054	0.0500578
1449410_a_at	Gas5	NM_013525	growth arrest specific 5	35844.1	ENSMUSG00000046770	270065	0.93834	0.327837	0.980117	0.617544	1.15965	0.286645	1.1225	0.396895	1.62537	2.3e-10	2.21641	1.13e-08
1449432_a_at	Mell1	NM_013783	mel transforming oncogene-like 1	116944.1	ENSMUSG00000029058	116944	0.931553	0.624036	1.12391	0.417039	0.958836	0.878472	0.927171	0.76537	1.01266	0.931824	0.386526	0.0012748
1449441_a_at	Wbp1	NM_016757	WW domain binding protein 1	1109.1	ENSMUSG00000030035	1109	0.903054	0.182423	0.979668	0.737297	0.933479	0.680289	0.961672	0.807859	0.488592	4.44e-15	0.563013	0.00202305
1449442_at	Pex11a	NM_011068	peroxisomal biogenesis factor 11a	20615.1	ENSMUSG00000030545	20615	0.997866	0.985794	2.06394	6.92e-13	1.76974	0.00527255	0.798437	0.282527	1.36806	0.0107815	1.28875	0.252972
1449461_at	Rbp7	NM_022020	retinol binding protein 7, cellular	46023.1	ENSMUSG00000028996	46023	1.17889	0.257825	1.0051	0.971859	0.891058	0.669735	1.00221	0.992976	1.01845	0.90109	0.28557	2.05e-05
1449463_at	Klk8	NM_008457	kallikrein 8	5193.1	ENSMUSG00000055141	---	1.08466	0.552963	2.95296	0	2.72377	9.27e-06	0.91807	0.715323	2.84427	0	2.90551	5.05e-06
1449509_at	Serf1	NM_011353	small EDRK-rich factor 1	1749.1	ENSMUSG00000021643	286177	1.07775	0.527933	1.04295	0.700135	0.912165	0.658015	0.74151	0.133918	1.00855	0.953825	0.304099	3.39e-06
1449520_at	AI428795	NM_024477	expressed sequence AI428795	102093.1	ENSMUSG00000033209	295660	0.962287	0.774981	1.13343	0.284843	0.606509	0.0649006	0.836734	0.472882	0.339071	1.66e-13	0.267542	6.82e-06
1449531_at	Leprel2	NM_013534	leprecan-like 2	35708.1	ENSMUSG00000023191	35708	1.06429	0.645535	0.998957	0.99369	0.845684	0.462887	0.91238	0.667465	0.918696	0.564922	0.491314	0.00684502
1449542_at	Pbx1	NM_008783	pre B-cell leukemia transcription factor 1	61526.1	ENSMUSG00000038718	43358	0.844982	0.246417	1.33996	0.0414753	2.32942	0.00171957	0.867603	0.575473	0.955842	0.756765	1.12133	0.698522
1449563_at	Cntn1	NM_007727	contactin 1	4911.1	ENSMUSG00000055022	4911	2.50242	9.02e-13	0.775678	0.0783155	1.82694	0.00961582	3.03817	1.48e-07	1.31285	0.0643854	4.31918	5.47e-11
1449585_at	Il1rap	NM_008364	interleukin 1 receptor accessory protein	24771.1	ENSMUSG00000022514	253424	1.00838	0.95425	1.00768	0.957646	0.675664	0.157173	1.09293	0.725592	0.825517	0.193118	0.379226	0.001015
1449629_s_at	---	---	---	199943.1	---	---	1.13118	0.363487	0.950879	0.71865	0.700288	0.147425	0.832646	0.423977	0.776584	0.0858211	0.381989	0.000660395
1449699_s_at	C330027C09Rik	NM_172616	RIKEN cDNA C330027C09 gene	201776.1	ENSMUSG00000033031	24491	1.05056	0.467109	1.0056	0.902665	1.10991	0.524971	1.00668	0.966603	0.474036	6.24e-14	0.674595	0.0298331
1449709_s_at	Ate1	NM_013799	arginine-tRNA-protein transferase 1	199405.1	ENSMUSG00000030850	216321	1.0123	0.898132	1.05263	0.42198	0.962581	0.839669	0.936614	0.714687	0.438418	0.0200662	0.685168	0.0677777
1449731_s_at	---	---	---	203821.1	---	---	1.04418	0.600791	2.9527	0	5.16848	0	0.958258	0.793243	1.46357	4.43e-06	2.18432	2.53e-06
1449752_at	---	---	---	219560.1	---	---	1.04591	0.757663	1.01059	0.941772	2.00657	0.0104017	1.0582	0.823524	1.02841	0.849121	1.09313	0.763295
1449770_x_at	D16Bwg1494e	---	DNA segment, Chr 16, Brigham & Women's Genetics 1494 expressed	196501.2	---	246388	1.18786	0.236293	1.08819	0.557777	0.565663	0.0384784	0.779621	0.323003	1.01209	0.934862	0.348846	0.000349071
1449773_s_at	Gadd45b	NM_008655	growth arrest and DNA-damage-inducible 45 beta	199863.1	ENSMUSG00000015312	1360	1.98391	2.99e-10	10.7612	0	11.6636	0	1.98435	0.000305798	0.999898	0.999438	1.84174	0.00360496
1449789_x_at	Ly6g6c	NM_023463	lymphocyte antigen 6 complex, locus G6C	46400.2	ENSMUSG00000007044	215096	1.00654	0.964244	1.0049	0.972981	1.08128	0.77787	0.926519	0.763092	2.57252	0.0237008	1.88412	0.0320685
1449823_at	Dach2	NM_033605	dachshund 2 (Drosophila)	79760.1	ENSMUSG00000025592	79760	1.06751	0.393131	1.05034	0.567775	0.953772	0.778773	0.888089	0.467078	0.628652	0.00051019	0.45053	3.78e-05
1449848_at	Gna14	NM_008137	guanine nucleotide binding protein, alpha 14	22322.1	ENSMUSG00000024697	313181	1.51814	9.51e-07	0.381515	0	0.491621	0.00126847	2.0545	6.89e-05	0.677858	0.00818738	0.179684	1.53e-10
1449851_at	Per1	NM_011065	period homolog 1 (Drosophila)	7373.1	ENSMUSG00000020893	7373	0.88635	0.327025	3.93405	0	4.29448	1.18e-11	0.887207	0.608588	3.33027	0	3.80712	3.4e-09
1449877_s_at	Kifc1	NM_016761	kinesin family member C1	197684.1	ENSMUSG00000024301	---	0.96105	0.705374	0.967879	0.711832	0.859046	0.515028	0.986135	0.948785	0.259804	0	0.539767	0.020724
1449881_a_at	Gprc2a	NM_013803	G protein-coupled receptor, family C, group 2, member A	103619.1	ENSMUSG00000034294	103619	1.11881	0.309069	0.623302	2.61e-05	0.936271	0.780417	1.10094	0.661891	0.350706	6.66e-16	0.192301	5.74e-09
1449882_a_at	Gprc2a	NM_013803	G protein-coupled receptor, family C, group 2, member A	103619.1	ENSMUSG00000034294	103619	1.15982	0.249433	1.37133	0.00748734	0.950917	0.84505	0.932929	0.775023	0.669718	0.00652055	0.468656	0.00930517
1449893_a_at	Lrig1	NM_008377	leucine-rich repeats and immunoglobulin-like domains 1	944.1	ENSMUSG00000030029	245210	0.881367	0.215392	0.469627	4.21e-13	0.337079	1.14e-07	0.929133	0.669157	0.585468	1.25e-05	0.464475	0.000223779
1449901_a_at	Map3k6	NM_016693	mitogen-activated protein kinase kinase kinase 6	36640.1	ENSMUSG00000028862	36640	1.00344	0.981155	1.51265	0.00332952	7.03429	7.77e-15	0.952649	0.848275	1.86343	2.36e-05	14.6926	0
1449943_at	Lfng	NM_008494	lunatic fringe gene homolog (Drosophila)	12834.1	ENSMUSG00000029570	12834	0.923585	0.543696	0.68374	0.00712195	0.433724	0.00259903	0.891028	0.64907	0.359227	2.04e-12	0.405367	0.00221365
1449945_at	Ppargc1b	NM_133249	peroxisome proliferative activated receptor, gamma, coactivator 1 beta	35750.1	ENSMUSG00000033871	32269	1.04788	0.632525	0.734781	0.00422287	0.486143	0.00290036	1.0498	0.820146	1.42124	0.00103319	1.6715	0.023089
1449958_a_at	Fgf14	NM_010201	fibroblast growth factor 14	32472.1	ENSMUSG00000025551	206362	1.19915	0.201453	1.21569	0.158848	0.626741	0.0905611	0.604045	0.0465772	0.977163	0.875126	0.465332	0.00955179
1449999_a_at	Cacna2d1	NM_009784	calcium channel, voltage-dependent, alpha2/delta subunit 1	30841.1	ENSMUSG00000040118	173392	0.846555	0.0137081	0.924807	0.0999891	0.938481	0.72697	0.82797	0.28111	0.368524	0	0.302899	8.77e-08
1450025_at	Pard6g	NM_053117	par-6 partitioning defective 6 homolog gamma (C. elegans)	24678.1	ENSMUSG00000056214	24678	1.01345	0.87603	0.482523	0	0.462496	0.000109566	1.13092	0.471911	0.685699	0.00337437	0.831265	0.343592
1450033_a_at	Stat1	NM_009283	signal transducer and activator of transcription 1	8249.1	ENSMUSG00000026104	277406	1.52061	3.36e-06	0.838657	0.0339144	1.21989	0.266239	1.56108	0.00836152	1.01989	0.874532	3.01917	2.85e-10
1450034_at	Stat1	NM_009283	signal transducer and activator of transcription 1	8249.1	ENSMUSG00000026104	277406	1.65848	2.05e-08	0.815352	0.0094094	1.04455	0.805799	1.28747	0.13166	0.863893	0.190893	2.35917	9.53e-07
1450037_at	Usp9x	NM_009481	ubiquitin specific protease 9, X chromosome	396.1	ENSMUSG00000031010	242646	1.08827	0.353696	1.16523	0.0795647	0.923305	0.750121	0.911555	0.695825	0.383139	2.79e-12	0.834848	0.514049
1450044_at	Fzd7	NM_008057	frizzled homolog 7 (Drosophila)	4770.1	ENSMUSG00000041075	297906	0.837608	0.195791	0.156849	0	0.163786	4.55e-11	0.637885	0.0719553	0.289085	0	0.285723	1.92e-05
1450061_at	Enc1	NM_007930	ectodermal-neural cortex 1	30502.1	ENSMUSG00000041773	241073	1.05939	0.420503	0.182573	0	0.240695	1.15e-13	1.18569	0.27519	0.160508	0	0.0913643	0
1450080_at	2900027G03Rik	NM_028375	RIKEN cDNA 2900027G03 gene	158897.1	ENSMUSG00000051851	158897	1.0642	0.666076	1.10953	0.471125	0.897752	0.681452	0.778205	0.311318	1.02174	0.883791	0.476735	0.0114718
1450098_at	0610010D20Rik	NM_026152	RIKEN cDNA 0610010D20 gene	24196.1	ENSMUSG00000025176	24196	0.901063	0.473864	1.68208	0.000130584	3.84911	6.01e-08	0.706135	0.169651	1.17127	0.283042	1.92769	0.0215163
1450105_at	Adam10	NM_007399	a disintegrin and metalloprotease domain 10	3911.1	ENSMUSG00000054693	3037	1.26362	0.00152303	0.910354	0.131229	1.02077	0.901863	1.37812	0.0419023	0.478682	2.33e-10	0.972715	0.876261
1450156_a_at	Hmmr	NM_013552	hyaluronan mediated motility receptor (RHAMM)	116997.1	ENSMUSG00000020330	116997	1.13608	0.0724512	0.89811	0.0307233	0.967439	0.843223	1.1134	0.501626	0.300777	0	0.5746	0.00300499
1450157_a_at	Hmmr	NM_013552	hyaluronan mediated motility receptor (RHAMM)	116997.1	ENSMUSG00000020330	116997	1.28151	0.000866951	0.944415	0.331417	0.954171	0.793723	1.09164	0.605465	0.371481	1.15e-13	0.451506	0.000134326
1450164_at	Ascl1	NM_008553	achaete-scute complex homolog-like 1 (Drosophila)	10663.1	ENSMUSG00000020052	136217	0.944576	0.35081	0.122793	0	0.096699	0	1.09931	0.488765	0.0784818	0	0.0992847	0
1450166_at	Ids	NM_010498	iduronate 2-sulfatase	7973.1	ENSMUSG00000035847	233083	0.996871	0.979279	0.891255	0.332424	0.908359	0.683089	1.01218	0.956117	0.542839	3.25e-05	0.486262	0.00837467
1450184_s_at	Tef	NM_017376	thyrotroph embryonic factor	154152.1	ENSMUSG00000022389	270278	1.17715	0.254042	1.11758	0.432606	0.936559	0.809453	1.10091	0.701755	1.01406	0.924371	0.405225	0.00219252
1450193_at	Hcn1	NM_010408	hyperpolarization-activated, cyclic nucleotide-gated K+ 1	8010.1	ENSMUSG00000021730	---	1.23387	0.00856088	0.61973	8.44e-15	0.761349	0.134995	0.923887	0.642187	0.374039	0	0.427346	4.19e-05
1450220_a_at	Spdef	NM_013891	SAM pointed domain containing ets transcription factor	26768.1	ENSMUSG00000024215	26768	1.31132	0.0600422	1.06473	0.661225	0.863826	0.581481	1.01194	0.961624	2.58189	4.97e-11	3.20239	3.7e-06
1450222_x_at	Ngfa	NM_010915	nerve growth factor, alpha	16730.1	ENSMUSG00000055484	---	0.967287	0.81246	2.47954	2.66e-15	2.75233	5.24e-06	0.87079	0.551467	1.35588	0.038721	1.31614	0.275917
1450227_at	Ankrd6	NM_080471	ankyrin repeat domain 6	214766.1	ENSMUSG00000040183	214766	0.895161	0.410568	1.13575	0.296338	0.809573	0.361496	0.644065	0.0477418	0.868363	0.338279	0.484442	0.00648917
1450240_a_at	Sytl1	NM_031393	synaptotagmin-like 1	25660.1	ENSMUSG00000028860	25660	0.787494	0.072157	1.37928	0.00274817	0.843743	0.49592	0.888178	0.613494	1.03591	0.810782	0.442165	0.00433303
1450246_at	Fut2	NM_018876	fucosyltransferase 2	57090.1	ENSMUSG00000055978	290046	0.880989	0.0982398	0.412892	0	0.518179	0.00750799	0.948915	0.812355	0.454336	6.38e-09	0.500619	0.0110348
1450258_a_at	Elavl4	NM_010488	ELAV (embryonic lethal, abnormal vision, Drosophila)-like 4 (Hu antigen D)	3970.1	ENSMUSG00000028546	3970	0.954294	0.671128	0.461612	7.28e-10	0.665462	0.0675107	0.861038	0.46329	0.351464	4.02e-14	0.416561	0.000581034
1450295_s_at	Pvr /// D7Ertd458e	NM_009310	poliovirus receptor /// DNA segment, Chr 7, ERATO Doi 458, expressed	8071.1	ENSMUSG00000040511	227506	1.30413	0.0455165	1.05166	0.702556	1.54399	0.0507095	1.46818	0.0690432	4.21474	0	4.3611	2.43e-12
1450333_a_at	Gata2	NM_008090	GATA binding protein 2	1391.1	ENSMUSG00000015053	272747	0.816012	0.0458548	0.383615	0	0.295184	2.87e-08	0.789474	0.202297	0.580938	7.86e-07	0.363978	1.18e-05
1450359_at	Fut1	NM_008051	fucosyltransferase 1	56933.1	ENSMUSG00000008461	56933	0.910638	0.299112	0.357497	0	0.421377	1.02e-05	1.00939	0.955736	0.373792	1.79e-11	0.313739	7.29e-08
1450376_at	Mxi1	NM_010847	Max interacting protein 1	2154.1	ENSMUSG00000025025	2154	0.970934	0.642862	0.716484	4.75e-13	0.564496	0.000325524	0.907333	0.511007	0.731452	0.000115017	0.487989	2.75e-05
1450378_at	Tapbp	NM_009318	TAP binding protein	14097.1	ENSMUSG00000024308	154457	0.951098	0.701859	1.13797	0.174891	0.838418	0.501156	1.37572	0.182932	0.93073	0.558565	2.58066	0.000168661
1450381_a_at	Bcl6	NM_009744	B-cell leukemia/lymphoma 6	15811.1	ENSMUSG00000022508	347398	1.4119	0.0152034	2.88322	2.22e-16	3.08659	5.47e-06	1.80674	0.0154413	1.03249	0.828202	2.84419	7.49e-05
1450403_at	Stat2	NM_019963	signal transducer and activator of transcription 2	21935.1	ENSMUSG00000040033	293120	1.32167	0.00344607	2.02281	0	2.31531	2.97e-06	1.25612	0.208539	0.755777	0.0362153	2.79512	3.86e-08
1450448_at	Stc1	NM_009285	stanniocalcin 1	20911.1	ENSMUSG00000014813	20911	0.872039	0.101632	0.758026	0.054662	0.201625	1.98e-11	1.04809	0.806136	1.00273	0.985251	0.0926251	0
1450451_at	Spock2	NM_052994	sparc/osteonectin, cwcv and kazal-like domains proteoglycan 2	153429.1	---	153429	1.01436	0.884411	1.57648	1.62e-08	1.20483	0.337443	0.787584	0.213906	3.26472	0	2.97347	7.06e-09
1450454_at	Tor3a	NM_023141	torsin family 3, member A	206737.1	---	206737	1.10229	0.496247	0.892918	0.425896	0.55113	0.0167619	1.26395	0.287127	1.10339	0.503643	2.09354	0.00141819
1450469_at	Ddc8	NM_021440	testis specific protein, Ddc8	41973.1	---	358685	0.704543	0.0160055	1.0071	0.960875	0.77767	0.364469	1.00655	0.979449	1.02459	0.86902	2.11133	0.0112239
1450484_a_at	Tyki	NM_020557	thymidylate kinase family LPS-inducible member	1676.1	ENSMUSG00000020638	271839	1.04844	0.676999	0.345418	2.22e-16	0.223868	2.27e-09	0.858611	0.468532	0.511769	3.13e-06	0.916524	0.709737
1450496_a_at	2810433K01Rik	NM_025581	RIKEN cDNA 2810433K01 gene	25546.1	ENSMUSG00000036223	283406	1.00936	0.913868	0.965141	0.598204	0.958584	0.802139	1.02899	0.859921	0.445031	3.06e-10	0.556647	0.0019628
1450505_a_at	1810015C04Rik	NM_025459	RIKEN cDNA 1810015C04 gene	25311.1	ENSMUSG00000022270	25311	1.13657	0.241561	1.32876	0.00103869	1.06701	0.746491	1.03542	0.85464	2.02432	8.36e-07	2.09413	0.000167162
1450512_at	Ntn4	NM_021320	netrin 4	143770.1	ENSMUSG00000020019	291158	1.17279	0.0516533	0.379611	0	0.425395	1.7e-05	0.934444	0.692731	0.221233	0	0.275161	7.86e-09
1450524_at	Cldn9	NM_020293	claudin 9	103738.1	ENSMUSG00000042946	103738	0.936665	0.590667	0.723913	0.00968214	0.494156	0.00214784	1.11481	0.586612	1.64537	0.00013391	2.16509	0.000183441
1450629_at	D15Ertd366e	NM_023063	DNA segment, Chr 15, ERATO Doi 366, expressed	182607.1	ENSMUSG00000023022	33207	0.764619	0.0463948	0.453435	2.96e-08	0.576646	0.0268108	1.03187	0.888748	0.957306	0.767045	0.720015	0.218249
1450643_s_at	Acsl1	NM_007981	acyl-CoA synthetase long-chain family member 1	28962.1	ENSMUSG00000018796	210323	0.820946	0.0037803	2.29632	0	1.75683	0.0001987	0.813674	0.184669	1.22909	0.0265366	1.05319	0.755709
1450684_at	---	---	---	4866.1	---	---	1.06108	0.32366	0.673276	0	0.834082	0.210383	1.1752	0.240827	0.202317	0	0.293667	4.87e-13
1450698_at	Dusp2	NM_010090	dual specificity phosphatase 2	4729.1	ENSMUSG00000027368	4729	1.00848	0.953624	1.00348	0.980792	1.27837	0.375334	0.965477	0.889634	2.4662	3.07e-10	4.39949	3.87e-07
1450699_at	Selenbp1	NM_009150	selenium binding protein 1	636.1	ENSMUSG00000028130	196558	1.27702	0.0446455	1.02108	0.875218	1.11829	0.542504	0.976466	0.893089	0.236507	0	0.375533	1.13e-05
1450700_at	Cdc42ep3	NM_026514	CDC42 effector protein (Rho GTPase binding) 3	140601.1	ENSMUSG00000036533	140601	1.0815	0.299204	0.229614	0	0.244825	3.75e-12	1.20567	0.248952	0.306611	0	0.406645	6.96e-06
1450708_at	---	---	---	5038.1	---	---	1.03764	0.525609	0.912929	0.00287906	0.95561	0.740932	0.828863	0.162483	0.49157	0	0.460892	3.66e-08
1450718_at	Aps	NM_018825	adaptor protein with pleckstrin homology and src	103797.1	ENSMUSG00000005057	277333	0.974285	0.822061	0.446376	5.39e-10	0.563047	0.0139487	1.10515	0.62889	1.05234	0.707509	0.816253	0.397239
1450745_at	C1galt1	NM_052993	core 1 UDP-galactose:N-acetylgalactosamine-alpha-R beta 1,3-galactosyltransferase	102752.1	ENSMUSG00000042460	102752	1.02418	0.745398	0.57933	0	0.576776	0.00115427	0.835691	0.25718	0.493835	1.44e-10	0.541178	0.000721729
1450749_a_at	Nr4a2	NM_013613	nuclear receptor subfamily 4, group A, member 2	3507.1	ENSMUSG00000026826	3507	0.950684	0.5613	0.314642	0	0.353432	5.29e-07	0.84415	0.336188	0.559524	2.24e-05	0.413781	4.08e-05
1450750_a_at	Nr4a2	NM_013613	nuclear receptor subfamily 4, group A, member 2	3507.1	ENSMUSG00000026826	3507	0.817506	0.00491455	0.333463	0	0.313623	1.46e-11	0.851476	0.289186	0.446667	0	0.381201	7.26e-08
1450754_at	Cacna2d2	NM_020263	calcium channel, voltage-dependent, alpha 2/delta subunit 2	100236.1	ENSMUSG00000010066	273084	0.700132	1.01e-05	0.742403	0.000352377	0.836322	0.335841	0.850069	0.35529	0.531423	9.76e-11	0.499721	0.000910976
1450767_at	Nedd9	NM_017464	neural precursor cell expressed, developmentally down-regulated gene 9	8315.1	ENSMUSG00000021365	288980	0.799324	0.0232704	0.392652	7.33e-15	0.342376	8.37e-06	1.10203	0.633574	0.708085	0.0152983	0.856519	0.508467
1450769_s_at	Stard5	NM_023377	StAR-related lipid transfer (START) domain containing 5	25702.1	ENSMUSG00000007486	357953	1.12428	0.30734	0.774211	0.0105388	0.662169	0.0677039	1.02246	0.913059	1.71327	2.47e-07	2.09737	0.000395431
1450826_a_at	Saa3	NM_011315	serum amyloid A 3	14277.1	ENSMUSG00000040026	14277	1.00139	0.992391	1.01938	0.894107	1.05467	0.847681	1.02845	0.911871	1.11488	0.460068	2.07686	0.0133919
1450829_at	Tnfaip3	NM_009397	tumor necrosis factor, alpha-induced protein 3	56971.1	ENSMUSG00000019850	116683	0.938187	0.660924	0.433483	6.39e-09	1.00186	0.994653	1.06125	0.814506	1.01695	0.908974	0.87627	0.654162
1450842_a_at	Cenpa	NM_007681	centromere autoantigen A	6579.1	ENSMUSG00000029177	290563	0.948649	0.402056	0.963533	0.376396	0.990364	0.946623	1.07052	0.626913	0.345162	0	0.480565	7.56e-06
1450862_at	Rad54l	NM_009015	RAD54 like (S. cerevisiae)	3655.1	ENSMUSG00000028702	3655	1.20638	0.035348	0.940134	0.420276	0.755065	0.130544	1.0074	0.965709	0.587047	4.8e-06	0.477237	0.000373665
1450863_a_at	Dcamkl1	NM_019978	double cortin and calcium/calmodulin-dependent protein kinase-like 1	44752.1	ENSMUSG00000027797	295263	0.995812	0.976984	1.00471	0.973948	0.549158	0.0292418	0.453071	0.00171729	0.999022	0.994695	0.399644	0.00184655
1450869_at	Fgf1	NM_010197	fibroblast growth factor 1	5087.1	ENSMUSG00000036585	241282	1.14746	0.337713	2.71542	4.44e-16	2.39315	0.00033906	0.69607	0.143874	0.988863	0.939388	1.03835	0.894524
1450886_at	Gsg2	NM_010353	germ cell-specific gene 2	42045.1	ENSMUSG00000050107	42045	1.11524	0.2662	0.986244	0.859047	0.795845	0.272828	0.925836	0.689173	0.495577	5.83e-08	0.587213	0.0195398
1450889_at	Smarca3	NM_009210	SWI/SNF related, matrix associated, actin dependent regulator of chromatin, subfamily a, member 3	3909.1	ENSMUSG00000002428	209650	0.995894	0.95894	0.997859	0.973592	0.951708	0.771652	1.06474	0.700439	0.491003	3.58e-13	0.74698	0.115878
1450920_at	Ccnb2	NM_007630	cyclin B2	22592.1	ENSMUSG00000032218	22592	1.06109	0.333397	0.978611	0.578095	0.898139	0.431454	1.07405	0.590266	0.24146	0	0.400792	3.26e-09
1450956_at	Scd3	NM_024450	stearoyl-coenzyme A desaturase 3	95735.1	ENSMUSG00000025202	264894	0.856237	0.189429	1.35889	0.002747	1.16161	0.449041	0.862864	0.444386	4.79768	0	3.13418	1.71e-09
1450966_at	Crot	NM_023733	carnitine O-octanoyltransferase	28197.1	ENSMUSG00000003623	28197	1.04793	0.697582	0.768039	0.0207977	0.782951	0.247952	0.983287	0.930907	0.475348	3.65e-07	0.621318	0.038409
1450971_at	Gadd45b	NM_008655	growth arrest and DNA-damage-inducible 45 beta	1360.1	ENSMUSG00000015312	1360	1.52112	6e-06	7.99438	0	8.71206	0	1.79446	0.000450684	0.927202	0.484713	1.6301	0.00787755
1450997_at	Stk17b	NM_133810	serine/threonine kinase 17b (apoptosis-inducing)	25559.1	ENSMUSG00000026094	25559	1.05984	0.651373	1.21931	0.13202	1.63211	0.026978	1.09478	0.676694	0.7214	0.0266416	0.432703	0.00229718
1451007_at	Cnnm2	NM_033569	cyclin M2	38506.1	ENSMUSG00000008579	306903	1.02202	0.763649	0.605288	0	0.684633	0.0245593	0.923897	0.618235	0.293743	0	0.358754	1e-07
1451046_at	Zfpm1	NM_009569	zinc finger protein, multitype 1	3105.1	ENSMUSG00000049577	3105	0.903782	0.394995	0.633736	1.36e-06	0.423041	0.000279596	0.830151	0.37479	0.859513	0.19263	0.647118	0.0750722
1451053_a_at	Mdm1	NM_010785	transformed mouse 3T3 cell double minute 1	2003.1	ENSMUSG00000020212	101191	1.06886	0.429165	18.0574	0	17.2898	0	0.981878	0.912974	8.19746	0	11.2	0
1451062_a_at	Pex2	NM_021483	peroxin 2	151332.1	ENSMUSG00000027674	151332	0.967246	0.592361	0.830596	1.84e-07	0.906671	0.490108	0.829194	0.179262	0.413345	0	0.375493	2.06e-09
1451069_at	Pim3	NM_145478	proviral integration site 3	30018.1	ENSMUSG00000035828	273436	1.05913	0.579937	5.66835	0	5.44269	0	0.967086	0.858959	3.66617	0	3.08402	2.03e-09
1451117_a_at	Srcasm	---	Src activating and signaling molecule	21586.1	---	167868	1.1005	0.241406	1.02754	0.652841	1.03896	0.823303	1.0668	0.694489	2.19307	1.16e-13	2.23305	2.22e-06
1451123_at	C330016O10Rik	NM_145974	RIKEN cDNA C330016O10 gene	41760.1	ENSMUSG00000001053	41760	0.888354	0.286308	0.61391	2.2e-08	0.494428	0.00188848	0.919807	0.676676	1.29914	0.0181761	1.22783	0.342211
1451128_s_at	Kif22	NM_145588	kinesin family member 22	29381.1	ENSMUSG00000030677	286488	1.07243	0.265991	0.785359	5.93e-09	0.911345	0.515703	1.07857	0.582959	0.296365	0	0.434863	2.76e-07
1451160_s_at	D7Ertd458e	NM_027514	DNA segment, Chr 7, ERATO Doi 458, expressed	134436.1	ENSMUSG00000040511	358660	1.29311	0.0326502	0.901393	0.409588	1.46806	0.0552188	1.28717	0.18948	1.83928	3.19e-07	3.52938	8.38e-11
1451198_at	BC031407	NM_145596	cDNA sequence BC031407	21919.1	ENSMUSG00000036180	270044	1.58207	0.000802205	0.678046	0.00600627	0.464617	0.00327439	1.01552	0.947189	0.790446	0.110378	0.521455	0.0218901
1451201_s_at	Rnh1	NM_145135	ribonuclease/angiogenin inhibitor 1	6586.1	ENSMUSG00000038650	279485	1.05758	0.369641	1.07361	0.0549963	1.1128	0.433455	1.26004	0.0824837	2.21001	0	2.6156	1.37e-12
1451210_at	Ppap2c	NM_015817	phosphatidic acid phosphatase type 2c	28873.2	ENSMUSG00000055726	28873	1.16326	0.0604526	0.970291	0.639356	0.883365	0.462577	1.00799	0.960613	1.93806	6.49e-13	2.19698	1.76e-06
1451222_at	4632412E09Rik	NM_027453	RIKEN cDNA 4632412E09 gene	30001.1	ENSMUSG00000028568	272976	1.19337	0.0177533	0.886824	0.0338116	0.721098	0.0442113	0.855186	0.311635	0.431165	2e-15	0.53872	0.000477009
1451229_at	Hdac11	NM_144919	histone deacetylase 11	206218.1	ENSMUSG00000034245	206218	0.874447	0.168677	0.412878	0	0.317833	1.09e-07	0.890297	0.520157	0.69552	0.0011917	0.637692	0.032024
1451245_at	Lrrc3b	NM_146052	leucine rich repeat containing 3B	51437.1	ENSMUSG00000045201	138039	1.14357	0.282202	0.818175	0.164323	0.317278	7e-06	1.12495	0.588834	0.799998	0.130032	0.395376	0.000830403
1451246_s_at	Aurkb	NM_011496	aurora kinase B	3488.1	---	3488	1.04919	0.564285	0.902504	0.0566529	0.841392	0.333836	1.05627	0.744079	0.387083	5.33e-15	0.422592	2.93e-05
1451258_at	Psca	NM_028216	prostate stem cell antigen	46395.1	ENSMUSG00000022598	46395	0.992785	0.960237	1.30531	0.0647325	1.01148	0.967106	1.00238	0.992501	2.72594	6.56e-12	2.06396	0.0140084
1451260_at	Aldh1b1	NM_028270	aldehyde dehydrogenase 1 family, member B1	24457.1	ENSMUSG00000035561	331583	0.715026	0.000266782	1.45471	1.9e-09	0.677091	0.0346837	0.704499	0.0439584	0.523721	2.55e-08	0.285395	1.06e-08
1451279_at	Rab6ip2	NM_024466	Rab6 interacting protein 2	33872.1	ENSMUSG00000030172	288860	1.00916	0.93863	0.701062	0.00131017	0.96292	0.871353	0.946947	0.80463	0.447032	2.58e-08	0.968934	0.898715
1451293_at	Rnu3ip2	NM_145620	RNA, U3 small nucleolar interacting protein 2	439.1	ENSMUSG00000041506	239997	0.987163	0.901493	1.03004	0.718827	1.11505	0.581036	1.00316	0.986647	2.17365	1.74e-10	1.62245	0.0149956
1451298_at	BC020025	NM_146030	cDNA sequence BC020025	105310.1	ENSMUSG00000035172	273254	1.02192	0.780113	0.501378	0	0.411093	6.28e-06	0.900861	0.539414	0.801591	0.0156903	0.855639	0.411051
1451308_at	Elovl4	NM_148941	elongation of very long chain fatty acids (FEN1/Elo2, SUR4/Elo3, yeast)-like 4	83949.1	ENSMUSG00000032262	83949	1.12627	0.13779	1.06995	0.176649	1.02164	0.898113	0.978226	0.891683	2.07793	1.55e-15	1.62098	0.0045105
1451340_at	Arid5a	NM_145996	AT rich interactive domain 5A (Mrf1 like)	34316.1	ENSMUSG00000037447	34316	1.16429	0.292745	1.05829	0.69384	2.3113	0.000478652	1.48258	0.0945401	0.997687	0.987429	1.22311	0.461059
1451341_s_at	AI840826	NM_145538	expressed sequence AI840826	38488.1	---	4863	1.29336	0.0125223	1.17731	0.0806185	1.86532	0.00201655	1.35906	0.12097	2.12647	5.59e-13	2.79797	4.3e-07
1451356_at	Anp32e	NM_023210	acidic (leucine-rich) nuclear phosphoprotein 32 family, member E	218657.2	ENSMUSG00000015749	218657	0.903508	0.0956062	0.929543	0.0466403	0.937202	0.64188	1.0272	0.843192	0.478094	0	0.542429	7.15e-05
1451358_a_at	Racgap1	NM_012025	Rac GTPase-activating protein 1	27141.2	ENSMUSG00000023015	273804	0.997631	0.970478	0.92918	0.0726549	0.945735	0.704411	1.08211	0.577163	0.408699	0	0.543956	0.000195856
1451382_at	1810008K03Rik	NM_026929	RIKEN cDNA 1810008K03 gene	35083.1	ENSMUSG00000027313	35083	1.06025	0.319823	0.880844	3.19e-05	0.876776	0.325629	0.949891	0.694637	0.615925	3.84e-10	0.47527	2.53e-07
1451390_s_at	1110060O18Rik	NM_026846	RIKEN cDNA 1110060O18 gene	32646.1	ENSMUSG00000026197	32646	0.885403	0.272049	0.949032	0.602504	0.917491	0.668821	0.97614	0.898055	2.22466	2.22e-16	1.60106	0.0177928
1451395_at	D5Bwg0834e	NM_144819	DNA segment, Chr 5, Brigham & Women's Genetics 0834 expressed	41483.1	ENSMUSG00000037979	41483	1.08792	0.523111	2.01696	3.91e-11	1.94529	0.00290611	1.06366	0.782137	1.03972	0.776074	1.53905	0.0719427
1451417_at	Brca1	NM_009764	breast cancer 1	1889.1	ENSMUSG00000017146	244975	1.19852	0.0294205	0.883165	0.0418266	0.923553	0.650897	1.06635	0.70014	0.413967	2.45e-11	0.55886	0.00319411
1451418_a_at	Ssb4	NM_145134	SPRY domain-containing SOCS box 4	33268.1	ENSMUSG00000046997	335370	0.998605	0.992226	0.843004	0.233982	0.547076	0.0224593	0.942943	0.806532	1.45307	0.00734405	2.33028	0.000630898
1451419_at	Ssb4	NM_145134	SPRY domain-containing SOCS box 4	33268.1	ENSMUSG00000046997	335370	0.626118	0.00126869	1.05146	0.727938	0.422828	0.00190607	0.74524	0.24603	1.29214	0.0815621	2.01883	0.0140209
1451426_at	D11Lgp2e	NM_030150	DNA segment, Chr 11, Lothar Hennighausen 2, expressed	170797.2	ENSMUSG00000017830	271830	1.01488	0.919103	1.00081	0.995524	0.842965	0.537739	1.15139	0.578293	1.01315	0.929234	11.08	0
1451441_at	2210415F13Rik	---	RIKEN cDNA 2210415F13 gene	24119.1	---	24119	1.00432	0.976354	10.8317	0	48.3744	0	1.1255	0.640361	228.686	0	308.255	0
1451447_at	Cuedc1	NM_198013	CUE domain containing 1	86723.1	ENSMUSG00000018378	156227	1.28962	0.0242452	0.976376	0.827005	0.723577	0.152356	0.927019	0.715113	0.888985	0.419902	0.301602	9.36e-06
1451458_at	Tmem2	NM_031997	transmembrane protein 2	26702.1	ENSMUSG00000024754	329776	0.837985	0.0520951	0.599047	1.29e-10	0.454933	0.000566374	0.827272	0.34946	0.606638	3.4e-05	0.561543	0.0161566
1451469_at	B430108F07Rik	---	RIKEN cDNA B430108F07 gene	30933.1	ENSMUSG00000038070	30933	1.17751	0.255893	0.946592	0.703028	0.736582	0.217092	1.01697	0.941267	0.368122	1.03e-11	0.271074	4.97e-06
1451474_a_at	Parp8	NM_027272	poly (ADP-ribose) polymerase family, member 8	21231.1	ENSMUSG00000021725	274466	1.0692	0.438871	0.691458	2.43e-06	0.480043	0.000277376	0.850242	0.361228	0.515877	1.03e-06	0.502634	0.00115237
1451489_at	1810012H11Rik	NM_028048	RIKEN cDNA 1810012H11 gene	35781.1	ENSMUSG00000018740	298622	1.42126	0.0135434	0.69051	0.0092835	0.685401	0.168036	1.25462	0.362084	1.01196	0.935563	0.463159	0.00906439
1451550_at	Ephb3	NM_010143	Eph receptor B3	6972.1	ENSMUSG00000005958	6972	1.18861	0.0185216	0.320083	0	0.318993	3.97e-09	1.17125	0.327708	0.295537	0	0.391991	2.62e-06
1451557_at	Tat	NM_146214	tyrosine aminotransferase	28110.1	ENSMUSG00000001670	28110	0.863347	0.147276	5.21785	0	4.09621	2.89e-15	1.09929	0.617064	8.39047	0	4.51096	4.44e-16
1451564_at	Parp14	---	poly (ADP-ribose) polymerase family, member 14	89210.1	---	244406	1.0886	0.559511	1.00473	0.973909	0.977513	0.934211	1.52985	0.0911886	1.02253	0.879599	12.0543	0
1451566_at	BC005471	NM_145612	cDNA sequence BC005471	184060.1	---	306038	1.03149	0.758354	0.910059	0.253717	0.720043	0.103111	0.864631	0.433453	0.554367	1.46e-07	0.495847	0.00164071
1451580_a_at	Ttr	NM_013697	transthyretin	2108.2	ENSMUSG00000055195	2108	1.01517	0.917483	2.19904	3.52e-08	3.36624	5.56e-06	0.753597	0.264081	4.3199	0	6.58133	5.92e-12
1451591_a_at	Efnb1	NM_010110	ephrin B1	3374.2	ENSMUSG00000031217	3374	0.812224	0.0612751	0.235876	0	0.2963	3.61e-06	0.908548	0.675512	0.563173	7.77e-05	0.513586	0.0171049
1451610_at	BC024561	NM_153576	cDNA sequence BC024561	10545.1	ENSMUSG00000003123	10545	0.956276	0.758408	1.01768	0.903284	1.5925	0.0925863	1.01157	0.963787	1.30008	0.0742799	19.092	0
1451612_at	---	---	---	192991.1	---	---	0.997785	0.987807	1.69498	0.00012257	8.19028	0	1.34008	0.234622	1.89487	1.15e-05	5.83319	2.62e-13
1451629_at	Lbh	NM_029999	limb-bud and heart	180813.1	ENSMUSG00000024063	154109	1.04069	0.746965	0.782659	0.043332	0.790146	0.33045	1.23576	0.336763	0.138139	0	0.369013	0.000404741
1451678_at	4430402O11Rik	NM_026272	RIKEN cDNA 4430402O11 gene	37392.1	ENSMUSG00000000056	291832	0.816569	0.0204274	1.12292	0.15759	0.816846	0.328087	1.07465	0.703475	0.621573	0.00025802	0.425157	0.000336455
1451680_at	Npn3	NM_029688	neoplastic progression 3	181594.1	ENSMUSG00000032802	218639	1.06479	0.472347	1.77842	0	1.35343	0.0643093	1.03898	0.811474	3.06161	0	2.14886	3.23e-06
1451722_s_at	Smyd5	NM_144918	SET and MYND domain containing 5	1196.1	ENSMUSG00000033706	219946	0.94681	0.610327	0.99666	0.970273	0.899635	0.565363	0.851909	0.361555	2.82116	0	1.3988	0.0714894
1451723_at	Cnot6l	NM_144910	CCR4-NOT transcription complex, subunit 6-like	28374.1	ENSMUSG00000034724	28374	0.980007	0.809685	0.694118	3.94e-07	0.619406	0.0110733	0.83245	0.288102	0.415181	0	0.475628	0.000304068
1451739_at	Klf5	NM_009769	Kruppel-like factor 5	30262.2	ENSMUSG00000005148	30262	0.926077	0.44981	2.08855	0	1.81398	0.0109043	1.00372	0.987247	1.501	0.000313072	1.29078	0.318763
1451743_at	D19Wsu162e	NM_146099	DNA segment, Chr 19, Wayne State University 162, expressed	220363.1	ENSMUSG00000047731	329895	1.0702	0.531787	2.16703	0	2.03058	0.000283017	1.087	0.672688	3.25905	0	2.06132	0.000406992
1451776_s_at	Hod	NM_175606	homeobox only domain	181852.1	---	181852	0.944003	0.664575	2.04641	1.2e-08	2.11683	0.00138042	1.00958	0.9677	2.43442	4.22e-10	2.44211	0.000214498
1451786_at	Muc20	NM_146071	mucin 20	153301.1	ENSMUSG00000035638	153301	0.872783	0.311665	0.981638	0.892693	0.704629	0.149313	0.690737	0.106469	0.677326	0.00810523	0.306604	2.85e-05
1451793_at	4930429H24Rik	NM_029436	RIKEN cDNA 4930429H24 gene	25227.1	ENSMUSG00000022815	274579	0.858839	0.103309	0.992816	0.921052	1.14174	0.539441	0.996575	0.98673	0.775635	0.0738243	0.456219	0.00236985
1451794_at	C630016B22Rik	NM_172051	RIKEN cDNA C630016B22 gene	220352.1	ENSMUSG00000020023	23047	0.9886	0.885944	0.428385	0	0.310825	7.37e-09	0.884628	0.468613	0.466115	1.92e-11	0.689067	0.0531589
1451804_a_at	Lrrc16	---	leucine rich repeat containing 16	29364.1	ENSMUSG00000021338	29364	1.2398	0.0292561	1.78981	7.22e-13	2.54042	2.65e-07	1.05799	0.763314	1.88428	2.41e-07	1.68713	0.0081876
1451872_a_at	Neurl	NM_021360	neuralized-like homolog (Drosophila)	103587.3	ENSMUSG00000053342	313651	1.1964	0.0644087	0.638385	2.23e-06	0.683538	0.0830028	1.20236	0.344341	0.665844	0.000617607	0.449526	0.00124794
1451905_a_at	Mx1	NM_010846	myxovirus (influenza virus) resistance 1	33996.2	ENSMUSG00000023341	33996	1.04621	0.756192	0.912395	0.525186	1.03853	0.891447	1.03004	0.906963	1.02314	0.876592	4.58103	1.55e-07
1451946_a_at	Cabyr	NM_027687	calcium-binding tyrosine-(Y)-phosphorylation regulated (fibrousheathin 2)	179740.4	ENSMUSG00000024430	179740	1.00836	0.954322	1.0599	0.686778	2.30308	0.00252466	1.02574	0.920026	1.02271	0.878647	1.0408	0.892045
1451960_a_at	Rev3l	NM_011264	REV3-like, catalytic subunit of DNA polymerase zeta RAD54 like (S. cerevisiae)	2167.3	ENSMUSG00000019841	288788	0.81968	0.170338	0.476875	1.74e-07	0.988242	0.965917	0.982363	0.943946	0.969783	0.83462	0.936559	0.823915
1451969_s_at	Adprtl3	NM_145619	ADP-ribosyltransferase (NAD+, poly (ADP-ribose polymerase)-like 3	23981.1	ENSMUSG00000023249	273659	0.813061	0.152364	0.98456	0.912653	1.03726	0.890163	1.47314	0.113004	4.21223	0	6.28344	1.27e-14
1451972_at	Glcci1	NM_133236	glucocorticoid induced transcript 1	27320.1	ENSMUSG00000029638	210787	0.849408	0.0373237	0.421912	0	0.334213	8.12e-09	0.675295	0.0180483	0.496097	5.26e-12	0.39893	2.74e-06
1451980_at	Cast1	NM_145398	O-acetyltransferase	214957.1	ENSMUSG00000015189	270703	1.03701	0.601282	1.05841	0.280887	0.975646	0.884256	0.984757	0.924987	0.349668	0	0.477725	0.000138743
1451989_a_at	Mapre2	NM_153058	microtubule-associated protein, RP/EB family, member 2	194045.1	ENSMUSG00000024277	132237	1.01971	0.764918	0.611002	0	0.63499	0.0042538	0.923361	0.592045	0.34814	2.46e-13	0.4966	4.74e-05
1451990_at	Mapre2	NM_153058	microtubule-associated protein, RP/EB family, member 2	194045.1	ENSMUSG00000024277	132237	0.963295	0.737864	0.785951	0.0387027	0.564476	0.00994901	0.907859	0.626348	0.889162	0.425117	0.470936	0.00197593
1452004_at	Calca	NM_007587	calcitonin/calcitonin-related polypeptide, alpha	4361.1	ENSMUSG00000030669	4361	1.01989	0.787749	6.55343	0	3.57153	0	0.719187	0.0279241	3.22336	0	3.39618	0
1452008_at	9130422G05Rik	NM_025782	RIKEN cDNA 9130422G05 gene	1622.1	ENSMUSG00000054883	252239	1.00084	0.992069	0.851175	0.0390683	0.771112	0.212588	1.04718	0.808141	0.329351	1.11e-15	0.601773	0.0250331
1452009_at	9130422G05Rik	NM_025782	RIKEN cDNA 9130422G05 gene	1622.1	ENSMUSG00000054883	252239	0.908022	0.373631	0.694164	0.000107861	0.559928	0.0132053	0.895672	0.601942	0.476552	4.33e-07	0.482337	0.00504777
1452013_at	---	---	---	80501.1	---	---	1.18302	0.23066	2.2774	1.09e-09	3.34822	8.25e-08	1.14502	0.562986	1.07697	0.611507	2.86551	9.85e-06
1452021_a_at	Hes6	NM_019479	hairy and enhancer of split 6 (Drosophila)	29549.2	ENSMUSG00000034306	280029	0.822627	0.00593968	0.784444	2.52e-06	0.588003	0.00110453	0.876434	0.386872	0.389879	0	0.384814	1.18e-07
1452026_a_at	Pla2g12a	NM_023196	phospholipase A2, group XIIA	22526.2	ENSMUSG00000027999	151951	1.08738	0.251321	0.980868	0.682792	0.97937	0.8966	0.894468	0.472579	2.06819	4.44e-16	1.76749	0.000327887
1452040_a_at	Cdca3	NM_013538	cell division cycle associated 3	22228.2	ENSMUSG00000023505	285723	1.02375	0.710413	0.918781	0.0336468	0.911058	0.509296	1.06905	0.62466	0.252493	0	0.39197	7.08e-09
1452073_at	6720460F02Rik	NM_144526	RIKEN cDNA 6720460F02 gene	22214.1	ENSMUSG00000020808	33118	0.965042	0.602878	0.654239	9.35e-13	0.692238	0.027154	0.981237	0.903716	0.276034	0	0.353629	4.51e-08
1452114_s_at	Igfbp5	NM_010518	insulin-like growth factor binding protein 5	218877.2	ENSMUSG00000026185	309617	0.738401	1.02e-06	1.47633	0	0.891327	0.428647	0.625726	0.00123745	0.844185	0.0476171	0.360021	1.11e-09
1452115_a_at	Plk4	NM_011495	polo-like kinase 4 (Drosophila)	3794.2	ENSMUSG00000025758	3794	1.01601	0.854406	0.871235	0.0416124	0.955953	0.808857	1.07741	0.670154	0.375458	4.44e-16	0.628946	0.0248899
[truncated: 398 more rows]
