# Supplementary material for: Regulatory Network Analyses Reveal Genome-Wide Potentiation of LIF Signaling by Glucocorticoids and Define an Innate Cell Defense Response
Source: PLoS Genet. 2008 Oct 17;4(10):e1000224. doi: 10.1371/journal.pgen.1000224 (PMC2562516; doi:10.1371/journal.pgen.1000224)
Supplement: Table S3 — List of gene annotations attributed by DAVID web site for each cluster. (1.06 MB XLS) [file pgen.1000224.s004.xls]

## Sheet: 1- Gene list
Table S3
Cluster 1 gene list - from DAVID web site
AFFY_ID	Gene Name
1418280_at, 1427742_a_at	kruppel-like factor 6
1417627_a_at	lim-domain containing, protein kinase
1460370_at	dna topoisomerase 1, mitochondrial
1417422_at	glycine n-methyltransferase
1429763_at	riken cdna d530030d03 gene
1416459_at	adp-ribosylation factor 2
1419291_x_at, 1449410_a_at	growth arrest specific 5
1422774_at	riken cdna 1700088e04 gene
1449002_at	pleckstrin homology-like domain, family a, member 3
1434684_at	ras and rab interactor 3
1424296_at, 1455959_s_at	glutamate-cysteine ligase, catalytic subunit
1436094_at	vgf nerve growth factor inducible
1434092_at	nitric oxide synthase 3 antisense
1436155_at	nicotinamide nucleotide adenylyltransferase 2
1416531_at	glutathione s-transferase omega 1
1437165_a_at	procollagen c-endopeptidase enhancer protein
1419879_s_at	tripartite motif protein 25
1417267_s_at	fk506 binding protein 11
1425099_a_at	aryl hydrocarbon receptor nuclear translocator-like
1437566_at	guanine nucleotide binding protein-like 2 (nucleolar)
1436536_at	riken cdna c730015a04 gene
1424785_at	angiopoietin-like 6
1434135_at	udp-galnac:betaglcnac beta 1,3-galactosaminyltransferase, polypeptide 2
1428232_at	cleavage and polyadenylation specific factor 6
1437378_x_at, 1455820_x_at	scavenger receptor class b, member 1
1452914_at	riken cdna 2410024n18 gene
1422524_at	atp-binding cassette, sub-family b (mdr/tap), member 6
1451308_at	elongation of very long chain fatty acids (fen1/elo2, sur4/elo3, yeast)-like 4
1436643_x_at	hepcidin antimicrobial peptide 2
1436336_at	peptidyl-trna hydrolase 1 homolog (s. cerevisiae)
1416268_at, 1447685_x_at	e26 avian leukemia oncogene 2, 3' domain
1419035_s_at	casein kinase ii, alpha 1 polypeptide
1426068_at	solute carrier family 7 (cationic amino acid transporter, y+ system), member 4
1435950_at	hairless
1438163_x_at	rhomboid, veinlet-like 7 (drosophila)
1442145_at	atpase type 13a3
1426452_a_at	rab30, member ras oncogene family
1434015_at	solute carrier family 2 (facilitated glucose transporter), member 6
1451201_s_at	expressed sequence aw546468
1442166_at	copine v
1419173_at	riken cdna 1110014j22 gene
1424521_at, 1451390_s_at	zinc finger, an1 type domain 2b
1447676_x_at	s100 calcium binding protein a16
1426434_at	transmembrane protein 43
1450505_a_at	riken cdna 1810015c04 gene
1440145_at, 1457769_at	histocompatibility 60
1451293_at	rna, u3 small nucleolar interacting protein 2
1428744_s_at	bri3 binding protein
1434496_at	polo-like kinase 3 (drosophila)
1418982_at	ccaat/enhancer binding protein (c/ebp), alpha
1447936_at	riken cdna 2410006h16 gene
1420502_at	spermidine/spermine n1-acetyl transferase 1
1431142_s_at	apoptosis-inducing factor (aif)-like mitochondrion-associated inducer of death
1434472_at	dual specificity phosphatase 3 (vaccinia virus phosphatase vh1-related)
1453519_at	riken cdna 2610037d02 gene
1425351_at, 1426875_s_at, 1451680_at	neoplastic progression 3
1426260_a_at	udp glucuronosyltransferase 1 family, polypeptide a9
1422184_a_at	adenylate kinase 1
1449027_at, 1449028_at	ras homolog gene family, member u
1451210_at	phosphatidic acid phosphatase type 2c
1448871_at	sapk/erk/kinase 4
1441422_at	growth arrest-specific 2 like 1
1416654_at	solute carrier family 31, member 2
1451258_at	prostate stem cell antigen
1437098_x_at	similar to riken cdna 4930506l13
1424176_a_at	annexin a4
1425304_s_at	riken cdna b230212m13 gene
1430289_a_at	wd repeat domain 77
1426599_a_at, 1426600_at	solute carrier family 2 (facilitated glucose transporter), member 1
1416896_at	ribosomal protein s6 kinase polypeptide 1
1420590_at	hyaluronan synthase1
1421201_a_at	trophinin
1435524_at	riken cdna 2010109n14 gene
1426510_at	saccharopine dehydrogenase (putative)
1418495_at	zinc finger ccch type containing 8
1424982_a_at, 1424983_a_at	riken cdna 2700078e11 gene
1418571_at, 1418572_x_at	tumor necrosis factor receptor superfamily, member 12a
1448890_at	kruppel-like factor 2 (lung)
1439986_at	diacylglycerol kinase, iota
1426260_a_at	udp glucuronosyltransferase 1 family, polypeptide a5
1428781_at	riken cdna 1110014f24 gene
1449194_at	mitochondrial ribosomal protein s25
1434774_at	rhomboid, veinlet-like 6 (drosophila)
1434524_at	eukaryotic translation initiation factor 2b, subunit 3
1418831_at	plakophilin 3
1426260_a_at	hypothetical protein mgc36247
1416077_at, 1447839_x_at	adrenomedullin
1428535_at	riken cdna 9430020k01 gene
1449268_at	glutamine fructose-6-phosphate transaminase 1
1426260_a_at	udp glycosyltransferase 1 family, polypeptide a10
1422327_s_at, 1448354_at	glucose-6-phosphate dehydrogenase x-linked
1434882_at	metadherin
1424090_at	syndecan binding protein (syntenin) 2
1417972_s_at	riken cdna 1500019j17 gene
1419091_a_at	annexin a2
1450698_at	dual specificity phosphatase 2
1426260_a_at	udp glucuronosyltransferase 1 family, polypeptide a6a
1436510_a_at	leucine rich repeat (in flii) interacting protein 2
1417823_at	glycine c-acetyltransferase (2-amino-3-ketobutyrate-coenzyme a ligase)
1435849_at	riken cdna 6330417g02 gene
1431359_a_at	riken cdna 1110007c09 gene
1449372_at	dnaj (hsp40) homolog, subfamily c, member 3
1451341_s_at	expressed sequence ai256840
1452754_at	cysteine-rich with egf-like domains 2
1455093_a_at	alpha-2-hs-glycoprotein
1449789_x_at	lymphocyte antigen 6 complex, locus g6c
1449339_at	dna segment, chr 10, erato doi 641, expressed
1422966_a_at, AFFX-TransRecMur/X57349_3_at, AFFX-TransRecMur/X57349_5_at, AFFX-TransRecMur/X57349_M_at, 1422967_a_at	transferrin receptor
1422678_at, 1422677_at	diacylglycerol o-acyltransferase 2
1419191_at	homeodomain interacting protein kinase 3
1425676_a_at, 1456530_x_at, 1455994_x_at	elongation of very long chain fatty acids (fen1/elo2, sur4/elo3, yeast)-like 1
1417516_at	dna-damage inducible transcript 3
1418602_at	cadherin 15
1427747_a_at	lipocalin 2
1422324_a_at	parathyroid hormone-like peptide
1424946_a_at	mitochondrial fission regulator 1
1418227_at	origin recognition complex, subunit 2-like (s. cerevisiae)
1417956_at	cell death-inducing dna fragmentation factor, alpha subunit-like effector a
1447520_at, 1448550_at	lipopolysaccharide binding protein
1416690_at, 1448437_a_at, 1416691_at	gtp binding protein 2
1433789_at	rna, u17d small nucleolar
1423333_at	riken cdna 1200007d18 gene
1423289_a_at	riken cdna 1810029b16 gene
1424048_a_at	cytochrome b5 reductase 1
1420383_a_at	procollagen, type iv, alpha 3 (goodpasture antigen) binding protein
1416357_a_at	l-gicerin protein
1452829_at, 1452830_s_at	carbamoyl-phosphate synthetase 2, aspartate transcarbamylase, and dihydroorotase
1452217_at	ahnak nucleoprotein (desmoyokin)
1416406_at	mammary transforming gene 1
1435394_s_at, 1448605_at	ras homolog gene family, member c
1427918_a_at	ras homolog gene family, member q
1448678_at	riken cdna 3110048e14 gene
1426260_a_at	udp glucuronosyltransferase 1 family, polypeptide a7c
1433733_a_at	cryptochrome 1 (photolyase-like)
1426260_a_at	udp glucuronosyltransferase 1 family, polypeptide a2
1418937_at	deiodinase, iodothyronine, type ii
1450220_a_at	sam pointed domain containing ets transcription factor
1415907_at	cyclin d3
1421947_at	guanine nucleotide binding protein (g protein), gamma 12
1427982_s_at	synaptic nuclear envelope 2
1416700_at, 1416701_at	rho family gtpase 3
1422327_s_at	glucose-6-phosphate dehydrogenase 2
1427355_at	calcitonin/calcitonin-related polypeptide, alpha
1433789_at	,gb:bi082172 /db_xref=gi:14500502 /db_xref=602877345f1 /clone=image:5009003 /fea=est /cnt=65 /tid=mm.38186.1 /tier=stack /stk=61 /ug=mm.38186 /ll=100050 /ug_gene=ai197429 /ug_title=expressed sequence ai197429
1460657_at	wingless related mmtv integration site 10a
1416239_at	argininosuccinate synthetase 1
1418490_at	riken cdna 4432411h13 gene
1417212_at	riken cdna 9530058b02 gene
1417125_at	s-adenosylhomocysteine hydrolase
1459994_x_at	transferrin receptor 2
1423366_at, 1450956_at	stearoyl-coenzyme a desaturase 3
1417533_a_at, 1456195_x_at, 1456133_x_at, 1417534_at	integrin beta 5
1423954_at	complement component 3
1431946_a_at	amyloid beta (a4) precursor protein-binding, family a, member 1 binding protein
1424065_at	er degradation enhancer, mannosidase alpha-like 1
1449107_at	nudix (nucleoside diphosphate linked moiety x)-type motif 4
1459921_at	neurexophilin 1
1425826_a_at	sorbin and sh3 domain containing 1
1440145_at	similar to histocompatibility antigen 60
1444112_at	gene model 1655, (ncbi)
1417807_at	riken cdna 2700038n03 gene
1415948_at	cellular repressor of e1a-stimulated genes 1
1434129_s_at, 1434130_at, 1454847_at	lipoma hmgic fusion partner-like 2
1444530_at	nebulin
1453152_at	mam domain containing 2
1428826_at	nuclear receptor subfamily 6, group a, member 1
1440866_at	eukaryotic translation initiation factor 2-alpha kinase 2
1451117_a_at	target of myb1-like 1 (chicken)
1434442_at	dna segment, chr 5, erato doi 593, expressed
1415694_at, 1425106_a_at	tryptophanyl-trna synthetase
1418677_at	actinin alpha 3
1424259_at	riken cdna 2400010g15 gene
1448571_a_at	glia maturation factor, beta
1450451_at	sparc/osteonectin, cwcv and kazal-like domains proteoglycan 2
1452594_at	dual specificity phosphatase 11 (rna/rnp complex 1-interacting)
1431429_a_at	adp-ribosylation factor-like 4a
1436771_x_at, 1423706_a_at, 1437380_x_at	riken cdna 0610042a05 gene
1423158_at	glucosamine-phosphate n-acetyltransferase 1
1416662_at	sarcosine dehydrogenase
1460603_at	est aa175286
1448271_a_at	dead (asp-glu-ala-asp) box polypeptide 21
1418987_at, 1454157_a_at	phospholipase a2, group iid
1434089_at	riken cdna 9030217h17 gene
1424210_at	spfh domain family, member 1
1418374_at	fxyd domain-containing ion transport regulator 3
1430024_at	yip1 domain family, member 6
1418449_at	ladinin
1416067_at	interferon-related developmental regulator 1
1455120_at	glyoxalase domain containing 1
1440799_s_at	ferm, rhogef and pleckstrin domain protein 2
1421375_a_at	s100 calcium binding protein a6 (calcyclin)
1441858_at	,gb:bb315798 /db_xref=gi:9022833 /db_xref=bb315798 /clone=b230361b15 /fea=est /cnt=4 /tid=mm.131939.1 /tier=consend /stk=4 /ug=mm.131939 /ug_title=ests
1423636_at	wd repeat domain 31
1426928_at	riken cdna 4633402d15 gene
1438163_x_at	,gb:bb451238 /db_xref=gi:9312273 /db_xref=bb451238 /clone=d130008g05 /fea=est /cnt=12 /tid=mm.28435.3 /tier=stack /stk=12 /ug=mm.28435 /ll=83676 /ug_gene=usmg1 /ug_title=upregulated during skeletal muscle growth 1
1421054_at	exportin 4
1438163_x_at	expressed sequence ai480532
1449233_at	basic helix-loop-helix domain containing, class b, 8
1416588_at	protein tyrosine phosphatase, receptor type, n
1425479_at, 1451722_s_at	retinoic acid induced 15
1419682_a_at	trp53 regulating kinase
1448276_at	tetraspanin 4
1417896_at	tight junction protein 3
1415943_at, 1437279_x_at	syndecan 1
1421346_a_at	solute carrier family 6 (neurotransmitter transporter, taurine), member 6
1425764_a_at	branched chain aminotransferase 2, mitochondrial
1422567_at, 1454942_at	niban protein
1424389_at	nucleoporin like 1
1448490_at	aarf domain containing kinase 4
1430293_a_at	riken cdna b230118g17 gene
1455649_at	tetratricopeptide repeat domain 9
1424921_at	bone marrow stromal cell antigen 2
1451969_s_at	poly (adp-ribose) polymerase family, member 3
1455274_at	non-agouti
1426356_at	riken cdna 6330578e17 gene
1417394_at, 1417395_at	kruppel-like factor 4 (gut)
1443823_s_at, 1452308_a_at	atpase, na+/k+ transporting, alpha 2 polypeptide
1450295_s_at	poliovirus receptor
1416855_at	growth arrest specific 1
1445897_s_at	interferon-induced protein 35
1428319_at	pdz and lim domain 7
1435745_at, 1454786_at	riken cdna 5031439g07 gene
1424759_at	arrestin domain containing 4
1452026_a_at	phospholipase a2, group xiia
1438163_x_at	riken cdna 0610011l13 gene

## Sheet: 2- Gene list
Cluster 2 gene list - from DAVID web site
AFFY_ID	Gene Name
1422749_at	lymphocyte antigen 6 complex, locus g6c
1423227_at	keratin complex 1, acidic, gene 17
1432032_a_at	artemin
1419755_at	similar to membrane-bound transferrin-like protein p97
1417732_at, 1425789_s_at	annexin a8
1436040_at	riken cdna 2310005l22 gene
1417244_a_at	interferon regulatory factor 7
1450524_at	claudin 9
1450033_a_at, 1450034_at	signal transducer and activator of transcription 1
1425987_a_at	potassium large conductance calcium-activated channel, subfamily m, alpha member 1
1427527_a_at	parathyroid hormone-like peptide
1419676_at	myxovirus (influenza virus) resistance 2
1432517_a_at	nicotinamide n-methyltransferase
1435454_a_at	cdna sequence bc006779
1417811_at	solute carrier family 24 (sodium/potassium/calcium exchanger), member 6
1454757_s_at	dna segment, chr 12, erato doi 647, expressed
1448175_at	eh-domain containing 1
1431591_s_at	interferon, alpha-inducible protein
1448883_at	legumain
1436562_at	dead (asp-glu-ala-asp) box polypeptide 58
1426014_a_at	mucin and cadherin like
1419604_at, 1429947_a_at	z-dna binding protein 1
1426415_a_at	tripartite motif protein 25
1431235_at	riken cdna 1110061a14 gene
1422038_a_at, 1426095_a_at, 1442590_at	riken cdna 2810028k06 gene
1451418_a_at, 1451419_at	spla/ryanodine receptor domain and socs box containing 4
1425374_at	2'-5' oligoadenylate synthetase 3
1451905_a_at	myxovirus (influenza virus) resistance 1
1425119_at	2'-5' oligoadenylate synthetase 1b
1441120_at	cea-related cell adhesion molecule 16
1417240_at	zyxin
1457252_x_at	phospholipase d2
1435125_at	expressed sequence bb120497
1433802_at	expressed sequence aw125688
1449945_at	peroxisome proliferative activated receptor, gamma, coactivator 1 beta
1425396_a_at	lymphocyte protein tyrosine kinase
1434227_at	similar to kipv467
1422603_at	ribonuclease, rnase a family 4
1452178_at	plectin 1
1422179_at	gap junction membrane channel protein beta 4
1418938_at, 1426081_a_at	deiodinase, iodothyronine, type ii
1418825_at	immunity-related gtpase family, m
1420768_a_at, 1451426_at	riken cdna b430001i08 gene
1423754_at	interferon induced transmembrane protein 3
1417793_at	interferon inducible gtpase 2
1424775_at	2'-5' oligoadenylate synthetase 1a
1421322_a_at	interferon dependent positive acting transcription factor 3 gamma
1421594_a_at	synaptotagmin-like 2
1421812_at, 1450378_at	tap binding protein
1425506_at	myosin, light polypeptide kinase
1424339_at	2'-5' oligoadenylate synthetase-like 1
1448377_at	secretory leukocyte peptidase inhibitor
1424518_at	cdna sequence bc020489
1423915_at	olfactomedin-like 2b
1416676_at, 1426045_at	kininogen 1
1425560_a_at	s100 calcium binding protein a16
1421008_at, 1421009_at, 1436058_at	radical s-adenosyl methionine domain containing 2
1443698_at	f-box protein 39
1424518_at	riken cdna 2310016f22 gene
1450469_at	testis specific protein, ddc8
1415806_at	plasminogen activator, tissue
1425381_a_at	transferrin receptor 2
1436999_at	riken cdna 5033414k04 gene
1424400_a_at	riken cdna 1810048f20 gene
1448951_at	tumor necrosis factor receptor superfamily, member 1b
1425719_a_at	n-mcy (and stat) interactor
1457086_at	hypothetical loc434147
1434227_at	keratinocyte differentiation associated protein
1450826_a_at	serum amyloid a 3
1426133_a_at	riken cdna 1500032h18 gene
1449009_at	t-cell specific gtpase
1421998_at, 1450454_at	torsin family 3, member a
1431786_s_at, 1455186_a_at	riken cdna 1190003j15 gene
1433943_at	cdna sequence bc063749
1436396_at	riken cdna d430033n04 gene
1427175_at	expressed sequence ai428936
1438936_s_at	angiogenin, ribonuclease a family, member 1
1422005_at, 1422006_at	eukaryotic translation initiation factor 2-alpha kinase 2
1416871_at	a disintegrin and metallopeptidase domain 8
1422286_a_at	tg interacting factor
1433675_at	rna, u22 small nucleolar
1418370_at	troponin c, cardiac/slow skeletal
1419208_at	mitogen activated protein kinase kinase kinase 8
1424524_at	riken cdna 1200002n14 gene
1419619_at	riken cdna 1200016g03 gene
1422786_at, 1436164_at	solute carrier family 30 (zinc transporter), member 1
1420925_at	tubby candidate gene
1426818_at	sterol o-acyltransferase 1
1453008_at	riken cdna 2300002d11 gene
1433775_at	expressed sequence c77080
1438855_x_at	tumor necrosis factor, alpha-induced protein 2
1436714_at	lim domain containing preferred translocation partner in lipoma
1443721_x_at, 1458308_at	strawberry notch homolog (drosophila)
1423321_at, 1439389_s_at	myeloid-associated differentiation marker
1452428_a_at	beta-2 microglobulin
1433748_at	zinc finger, dhhc domain containing 18
1418077_at, 1448940_at	tripartite motif protein 21
1435767_at	sodium channel, voltage-gated, type iii, beta
1416942_at	type 1 tumor necrosis factor receptor shedding aminopeptidase regulator
1451564_at	riken cdna 1600029o10 gene
1441749_at	riken cdna 4930447f24 gene
1443963_at	af4/fmr2 family, member 2
1419823_s_at	kinase suppressor of ras 1
1427345_a_at	sulfotransferase family 1a, phenol-preferring, member 1
1425248_a_at, 1425249_a_at	tyro3 protein tyrosine kinase 3
1457032_at	zinc finger, zz domain containing 3
1426098_a_at	calpastatin
1419755_at	antigen p97 (melanoma associated) identified by monoclonal antibodies 133.2 and 96.5
1426276_at	interferon induced with helicase c domain 1
1416016_at	transporter 1, atp-binding cassette, sub-family b (mdr/tap)
1436172_at	hypothetical protein 9530028c05
1435208_at, 1439825_at	deltex 3-like (drosophila)
1429127_at	neurotrophin receptor associated death domain
1424976_at	ras homolog gene family, member v
1421217_a_at	lectin, galactose binding, soluble 9
1424254_at	interferon induced transmembrane protein 1
1436507_at	interleukin-1 receptor-associated kinase 2
1439071_at	riken cdna 5430416n02 gene
1424692_at	riken cdna 2810055f11 gene
1441320_a_at	expressed sequence ai413194
1424268_at	spermine oxidase
1415944_at, 1448158_at	syndecan 1
1451610_at	cdna sequence bc024561
1449166_at	s100 calcium binding protein a14
1431569_a_at	ly6/plaur domain containing 1
1416380_at	moloney leukemia virus 10
1448618_at, 1456586_x_at	major vault protein
1426526_s_at	oviductal glycoprotein 1
1426812_a_at	riken cdna 9130404d14 gene
1423537_at	growth associated protein 43
1448881_at	haptoglobin
1426210_x_at, 1445888_x_at	poly (adp-ribose) polymerase family, member 3
1424542_at	s100 calcium binding protein a4
1460722_at	sterol o-acyltransferase 2
1416897_at	poly (adp-ribose) polymerase family, member 9
1452521_a_at	plasminogen activator, urokinase receptor
1427465_at, 1434893_at	atpase, na+/k+ transporting, alpha 2 polypeptide
1450769_s_at	dna segment, chr 7, erato doi 152, expressed
1423903_at, 1423904_a_at, 1451160_s_at, 1423905_at	poliovirus receptor
1425065_at	2'-5' oligoadenylate synthetase 2
1420666_at	double c2, beta
1417141_at	interferon gamma induced gtpase
1418778_at	riken cdna 9030408n13 gene
1418580_at	receptor transporter protein 4
1453196_a_at	2'-5' oligoadenylate synthetase-like 2
1424617_at, 1459151_x_at	interferon-induced protein 35
1419100_at	serine (or cysteine) peptidase inhibitor, clade a, member 3n
1418910_at, 1435479_at, 1432410_a_at	bone morphogenetic protein 7
1426818_at	arrestin domain containing 4
1433715_at	copine vii
1436614_at	expressed sequence ai843639
1417924_at	p21 (cdkn1a)-activated kinase 3

## Sheet: 3- Gene list
Cluster 3 gene list - from DAVID web site
AFFY_ID	Gene Name
1444107_at	riken cdna 9430029n19 gene
1418936_at	v-maf musculoaponeurotic fibrosarcoma oncogene family, protein f (avian)
1433428_x_at, 1455900_x_at	transglutaminase 2, c polypeptide
1422973_a_at, 1424737_at	thyroid hormone responsive spot14 homolog (rattus)
1451557_at	tyrosine aminotransferase
1421788_x_at	kallikrein 1b26
1424735_at, 1447856_x_at	solute carrier family 25 (mitochondrial carrier, phosphate carrier), member 25
1418191_at	ubiquitin specific peptidase 18
1420150_at, 1428472_at, 1449752_at	spla/ryanodine receptor domain and socs box containing 1
1418444_a_at	membrane interacting protein of rgs16
1448312_at	proprotein convertase subtilisin/kexin type 2
1419090_x_at	kallikrein 1-related petidase b26
1420490_at	kallikrein 1-related peptidase b16
1437846_x_at	beta-site app-cleaving enzyme 2
1455869_at	calcium/calmodulin-dependent protein kinase ii, beta
1445709_at, 1451053_a_at	transformed mouse 3t3 cell double minute 1
1420772_a_at, 1425281_a_at	tsc22 domain family 3
1425837_a_at	ccr4 carbon catabolite repression 4-like (s. cerevisiae)
1434013_at	actin binding lim protein family, member 3
1431213_a_at, 1431214_at	riken cdna 1300007c21 gene
1424618_at	4-hydroxyphenylpyruvic acid dioxygenase
1436316_at	hypothetical gene supported by ak079127
1435483_x_at, 1453149_at	solute carrier family 25, member 32
1431705_a_at	mucolipin 2
1439489_at	g protein-coupled receptor 120
1422477_at, 1441938_x_at	cdk5 and abl enzyme substrate 1
1418239_at	apolipoprotein f
1427932_s_at	riken cdna e430024c06 gene
1441603_at	somatostatin receptor 3
1425649_at, 1438490_at, 1427035_at	hypothetical protein loc213048
1447449_at	,gb:be983114 /db_xref=gi:10653960 /db_xref=ui-m-cg0p-bdm-e-12-0-ui.s2 /clone=ui-m-cg0p-bdm-e-12-0-ui /fea=est /cnt=2 /tid=mm.151370.1 /tier=consend /stk=2 /ug=mm.151370 /ug_title=ests
1426286_at	nucleolar complex associated 3 homolog (s. cerevisiae)
1434350_at	axin1 up-regulated 1
1422938_at, 1427819_at, 1443837_x_at	b-cell leukemia/lymphoma 2
1425274_at	aspartate-beta-hydroxylase
1427443_at	,gb:bf162286 /db_xref=gi:11042494 /db_xref=601770984f1 /clone=image:3990189 /fea=mrna /cnt=55 /tid=mm.220839.1 /tier=consend /stk=0 /ug=mm.220839 /ug_title=mus musculus, clone image:3154990, mrna, partial cds
1434046_at	expressed sequence aa467197
1428306_at	dna-damage-inducible transcript 4
1427057_at, 1443558_s_at	riken cdna c630002b14 gene
1455977_x_at	kallikrein 1-related peptidase b5
1437100_x_at, 1451069_at	proviral integration site 3
1437247_at	fos-like antigen 2
1438032_at	leucine-rich repeats and calponin homology (ch) domain containing 1
1415996_at, 1415997_at	thioredoxin interacting protein
1434272_at, 1458518_at	cytoplasmic polyadenylation element binding protein 2
1445824_at	zinc finger protein 458
1434308_at	solute carrier family 43, member 2
1417068_a_at, 1438670_at	protein tyrosine phosphatase, non-receptor type 1
1423627_at	nad(p)h dehydrogenase, quinone 1
1422573_at	amp deaminase 3
1448249_at, 1416204_at	glycerol-3-phosphate dehydrogenase 1 (soluble)
1435031_at	riken cdna 2010310d06 gene
1445532_at	riken cdna c230040d10 gene
1425122_at	open reading frame 9
1448562_at	uridine phosphorylase 1
1449289_a_at	beta-2 microglobulin
1417396_at, 1448688_at	podocalyxin-like
1417602_at	period homolog 2 (drosophila)
1447272_s_at, 1447851_x_at, 1452013_at	atpase, class v, type 10a
1453155_at	transmembrane protein 50a
1418091_at	riken cdna 4932442m07 gene
1425144_at	kallikrein 1-related peptidase b11
1421818_at, 1450381_a_at	b-cell leukemia/lymphoma 6
1429683_at	riken cdna 5830472m02 gene
1439908_at	zinc finger with krab and scan domains 1
1427932_s_at	similar to lrrgt00049
1455428_at	riken cdna a930008g19 gene
1423859_a_at, 1423860_at	prostaglandin d2 synthase (brain)
1423386_at	proteasome (prosome, macropain) 26s subunit, non-atpase, 9
1432543_a_at	kruppel-like factor 13
1415837_at, 1448107_x_at, 1455977_x_at	kallikrein 1
1449901_a_at	mitogen-activated protein kinase kinase kinase 6
1428579_at	formin-like 2
1427932_s_at	hypothetical gene supported by ak004796; bc040222
1419149_at	serine (or cysteine) peptidase inhibitor, clade e, member 1
1449322_at	protein tyrosine phosphatase 4a1-like
1421321_a_at	neuroepithelial cell transforming gene 1
1454877_at	serta domain containing 4
1419621_at	ankyrin repeat domain 2 (stretch responsive muscle)
1454783_at	interleukin 13 receptor, alpha 1
1449322_at	similar to protein tyrosine phosphatase 4a1
1428242_at	histocompatibility (minor) ha-1
1417290_at	leucine-rich alpha-2-glycoprotein 1
1455238_at	melanoma associated antigen (mutated) 1-like 1
1428805_at	riken cdna 9330166g04 gene
1457699_at	expressed sequence ai841796
1435243_at	similar to hypothetical protein flj31413
1451739_at	kruppel-like factor 5
1419247_at, 1447830_s_at, 1419248_at	regulator of g-protein signaling 2
1452892_at	serine/threonine kinase 33
1426188_s_at	hypothetical loc212970
1428509_at	riken cdna 2310020n23 gene
1433885_at	hypothetical protein a630053o10
1435084_at	riken cdna c730049o14 gene
1449851_at	period homolog 1 (drosophila)
1422604_at	urate oxidase
1457404_at	nuclear factor of kappa light polypeptide gene enhancer in b-cells inhibitor, zeta
1443847_x_at	,gb:bb342212 /db_xref=gi:9051921 /db_xref=bb342212 /clone=b930036a10 /fea=est /cnt=3 /tid=mm.125743.1 /tier=consend /stk=3 /ug=mm.125743 /ug_title=ests
1421679_a_at	cyclin-dependent kinase inhibitor 1a (p21)
1420161_at	expressed sequence aa409749
1420667_at	double c2, beta
1454660_at	riken cdna 1100001e04 gene
1430232_at	riken cdna 4933407e14 gene
1436920_at, 1453070_at	protocadherin 17
1424411_at	expressed sequence ai256840
1425182_x_at	kallikrein 1-related peptidase b9
1421072_at	iroquois related homeobox 5 (drosophila)
1449322_at	protein tyrosine phosphatase 4a1-like
1425284_a_at, 1425285_a_at	rab27a, member ras oncogene family
1427472_a_at	riken cdna 4930439b20 gene
1419994_s_at	dna segment, chr 10, erato doi 641, expressed
1416049_at	dna segment, chr 19, wayne state university 57, expressed
1418025_at	basic helix-loop-helix domain containing, class b2
1455271_at	alkb, alkylation repair homolog 3 (e. coli)
1417969_at	f-box only protein 31
1420770_at	kallikrein 1-related peptidase b24
1447681_x_at	,gb:bb322184 /db_xref=gi:9030498 /db_xref=bb322184 /clone=b330013e06 /fea=est /cnt=2 /tid=mm.170779.2 /tier=consend /stk=2 /ug=mm.170779 /ug_title=ests
1429279_at, 1435273_at	tryptophanyl trna synthetase 2 (mitochondrial)
1427932_s_at	riken cdna 1200016e24 gene
1442025_a_at, 1442026_at	expressed sequence ai467657
1427682_a_at, 1427683_at	early growth response 2
1418932_at	nuclear factor, interleukin 3, regulated
1431213_a_at, 1431214_at	similar to retrovirus-related pol polyprotein (endonuclease)
1421272_at, 1435244_at	vav2 oncogene
1417309_at, 1448667_x_at, 1448666_s_at	transducer of erbb2, 2
1418946_at	st3 beta-galactoside alpha-2,3-sialyltransferase 1
1448724_at	cytokine inducible sh2-containing protein
1452183_a_at	gtl2, imprinted maternally expressed untranslated mrna
1439190_at	riken cdna 2900090m10 gene
1444347_at	mannoside acetylglucosaminyltransferase 4, isoenzyme a
1417001_a_at, 1448538_a_at	dna segment, chr 4, wayne state university 53, expressed
1430130_at	von willebrand factor c and egf domains
1456114_at	cdp-diacylglycerol synthase 1
1440732_at	riken cdna d030018l15 gene
1445247_at	riken cdna c530044c16 gene
1418901_at, 1427844_a_at	ccaat/enhancer binding protein (c/ebp), beta
1417408_at	coagulation factor iii
1443969_at	insulin receptor substrate 2
1452004_at	calcitonin/calcitonin-related polypeptide, alpha
1430837_a_at	methyl-cpg binding domain protein 1
1428338_at	riken cdna 2610039e05 gene
1418962_at, 1418961_at	necap endocytosis associated 2
1419024_at, 1455002_at, 1449322_at	protein tyrosine phosphatase 4a1
1426188_s_at, 1427443_at	cdna sequence bc005685
1427932_s_at	riken cdna a130040m12 gene
1451441_at	riken cdna 2210415f13 gene
1444128_at	riken cdna 1810044b20 gene
1425182_x_at	kallikrein 1-related peptidase b22
1426063_a_at	gtp binding protein (gene overexpressed in skeletal muscle)
1449191_at	wap four-disulfide core domain 12
1449442_at, 1419365_at	peroxisomal biogenesis factor 11a
1433870_at	atpase family, aaa domain containing 4
1416982_at	forkhead box o1
1437302_at	adrenergic receptor, beta 2
1433711_s_at, 1454699_at, 1438931_s_at	sestrin 1
1428942_at	metallothionein 2
1449463_at	kallikrein 1-related peptidase b8
1439205_at	nuclear factor of activated t-cells, cytoplasmic, calcineurin-dependent 2
1439728_at	riken cdna d330027h18 gene
1424560_at	proline-serine-threonine phosphatase-interacting protein 1
1428669_at	riken cdna 2900002k07 gene
1416933_at	p450 (cytochrome) oxidoreductase
1426809_at	riken cdna c430004e15 gene
1422619_at	hydrogen peroxide inducible protein 53
1439537_at	,gb:bg071024 /db_xref=gi:12553593 /db_xref=h3093h04-3 /clone=h3093h04 /fea=est /cnt=10 /tid=mm.34195.1 /tier=consend /stk=7 /ug=mm.34195 /ug_title=ests
1427121_at	f-box only protein 4
1450098_at	riken cdna 0610010d20 gene
1440179_x_at	ibr domain containing 1
1428384_at	dna segment, chr 4, brigham & women's genetics 0951 expressed
1416823_a_at, 1460192_at	oxysterol binding protein-like 1a
1418538_at	kdel (lys-asp-glu-leu) endoplasmic reticulum protein retention receptor 3
1416250_at, 1448272_at	b-cell translocation gene 2, anti-proliferative
1419874_x_at, 1439163_at, 1442025_a_at, 1442026_at, 1427638_at	zinc finger and btb domain containing 16
1449198_a_at, 1460241_a_at	st3 beta-galactoside alpha-2,3-sialyltransferase 5
1455345_at	phd finger protein 15
1424062_at	ubiquitin-conjugating enzyme e2d 1, ubc4/5 homolog (yeast)
1426343_at	stt3, subunit of the oligosaccharyltransferase complex, homolog b (s. cerevisiae)
1427932_s_at	similar to lrrgt00049
1416041_at	serum/glucocorticoid regulated kinase
1420088_at, 1438157_s_at, 1448306_at, 1449731_s_at, 1420089_at	nuclear factor of kappa light chain gene enhancer in b-cells inhibitor, alpha
1419046_at	brain protein 16
1442762_at	similar to riken cdna 4833412e22 gene
1452208_at	pr domain containing 4
1416926_at, 1416927_at	transformation related protein 53 inducible nuclear protein 1
1452426_x_at	hypothetical protein
1439965_at	,gb:bm933678 /db_xref=gi:19392830 /db_xref=ui-m-bz1-bjn-e-07-0-ui.r2 /clone=ui-m-bz1-bjn-e-07-0-ui /fea=est /cnt=7 /tid=mm.22950.1 /tier=consend /stk=6 /ug=mm.22950 /ug_title=ests
1454742_at	gpi-gamma 4
1423619_at	ras, dexamethasone-induced 1
1422557_s_at, 1451612_at	metallothionein 1
1435518_at	ras related protein 1b
1424937_at, 1441915_s_at	riken cdna 2310076l09 gene
1421034_a_at, 1423996_a_at	interleukin 4 receptor, alpha
1431213_a_at, 1431214_at	similar to retrovirus-related pol polyprotein (endonuclease)
1429399_at	ring finger protein 125
1448181_at	kruppel-like factor 15
1416125_at, 1448231_at	fk506 binding protein 5
1426411_a_at	spermatid perinuclear rna binding protein
1449007_at	b-cell translocation gene 3
1416129_at, 1419816_s_at	erbb receptor feedback inhibitor 1
1427932_s_at	riken cdna 1200003i10 gene
1457105_at	polycystic kidney disease 2-like 1
1454957_at	riken cdna 1700021i09 gene
1455892_x_at	,gb:bb794742 /db_xref=gi:16964361 /db_xref=bb794742 /clone=g431001k24 /fea=est /cnt=29 /tid=mm.220934.3 /tier=stack /stk=29 /ug=mm.220934 /ug_title=mus musculus, clone image:3491638, mrna, partial cds
1451580_a_at, 1455913_x_at, 1459737_s_at, 1454608_x_at	transthyretin
1421911_at, 1450403_at	signal transducer and activator of transcription 2
1428662_a_at, 1451776_s_at	homeobox only domain
1448830_at	dual specificity phosphatase 1
1417032_at	ubiquitin-conjugating enzyme e2g 2
1454048_a_at	riken cdna 4931408a02 gene
1436988_at	riken cdna 5430433g21 gene
1419079_at	sodium channel, nonvoltage-gated 1 gamma
1426784_at	tripartite motif protein 47
1418843_at	solute carrier family 30 (zinc transporter), member 4
1425656_a_at	brain-specific angiogenesis inhibitor 1-associated protein 2
1444767_at	gnas (guanine nucleotide binding protein, alpha stimulating) complex locus
1451804_a_at	leucine rich repeat containing 16
1423842_a_at	ring finger protein 41
1418847_at, 1438841_s_at	arginase type ii
1420641_a_at	sulfide quinone reductase-like (yeast)
1425739_at, 1437112_at	phospholipase d1
1425529_s_at, 1451743_at, 1433717_at	dna segment, chr 19, wayne state university 162, expressed
1425428_at	hypoxia inducible factor 3, alpha subunit
1439599_at	,gb:bb796863 /db_xref=gi:16966482 /db_xref=bb796863 /clone=g630001i07 /fea=est /cnt=8 /tid=mm.23980.1 /tier=consend /stk=7 /ug=mm.23980 /ug_title=ests

## Sheet: 4- Gene list
Cluster 4 gene list - from DAVID web site
AFFY_ID	Gene Name
1449773_s_at, 1450971_at	growth arrest and dna-damage-inducible 45 beta
1453851_a_at	growth arrest and dna-damage-inducible 45 gamma
1429123_at	rab27a, member ras oncogene family
1429745_at	similar to melanoma ubiquitous mutated protein
1449542_at	pre b-cell leukemia transcription factor 1
1456806_at	riken cdna a130010c12 gene
1428643_at, 1428644_at	mannoside acetylglucosaminyltransferase 5
1417168_a_at, 1417169_at	ubiquitin specific peptidase 2
1418736_at	udp-gal:betaglcnac beta 1,3-galactosyltransferase, polypeptide 3
1440908_at	hypothetical protein d030063e12
1429514_at, 1448908_at	phosphatidic acid phosphatase type 2b
1456393_at	riken cdna 2310002j21 gene
1437418_at	,gb:bg070683 /db_xref=gi:12553252 /db_xref=h3090a03-3 /clone=h3090a03 /fea=est /cnt=20 /tid=mm.11171.1 /tier=stack /stk=18 /ug=mm.11171 /ug_title=ests
1431362_a_at	sparc related modular calcium binding 2
1447159_at	,gb:aw557641 /db_xref=gi:7203070 /db_xref=l0284d07-3 /clone=l0284d07 /fea=est /cnt=2 /tid=mm.182840.1 /tier=consend /stk=2 /ug=mm.182840 /ug_title=ests
1456765_at	hypothetical protein 6430511f03
1415844_at, 1415845_at	synaptotagmin iv
1421425_a_at	down syndrome critical region gene 1-like 1
1457549_at	,gb:bb043576 /db_xref=gi:16258790 /db_xref=bb043576 /clone=6030475i06 /fea=est /cnt=4 /tid=mm.130935.1 /tier=consend /stk=4 /ug=mm.130935 /ug_title=ests
1416673_at, 1438645_x_at	beta-site app-cleaving enzyme 2
1452519_a_at	zinc finger protein 36
1418840_at	programmed cell death 4
1423668_at, 1437614_x_at, 1438975_x_at, 1438619_x_at	zinc finger, dhhc domain containing 14
1423025_a_at	schwannomin interacting protein 1
1435796_at	riken cdna 4933413a10 gene
1457218_at	riken cdna 6430510m02 gene
1416816_at, 1448474_at	nima (never in mitosis gene a)-related expressed kinase 7
1417430_at	cerebellar degeneration-related 2
1427336_at, 1427337_at	aldehyde dehydrogenase 8 family, member a1
1429462_at	solute carrier family 25, member 32
1417110_at, 1458205_at	mannosidase 1, alpha
1455040_s_at	riken cdna 1110062m06 gene
1418288_at, 1426516_a_at	lipin 1
1447527_at	interferon regulatory factor 2
1455544_at	riken cdna 4933425l19 gene
1418250_at	adp-ribosylation factor 4-like
1429417_at	riken cdna 4833446k15 gene
1435386_at	von willebrand factor homolog
1428926_at	riken cdna 1110003o08 gene
1455455_at	glycosyltransferase 28 domain containing 2
1435119_at	,gb:be956710 /db_xref=gi:10601528 /db_xref=ui-m-bg2-bbn-d-11-0-ui.s1 /clone=ui-m-bg2-bbn-d-11-0-ui /fea=est /cnt=22 /tid=mm.93670.1 /tier=stack /stk=20 /ug=mm.93670 /ug_title=ests
1457132_at	,gb:bf456117 /db_xref=gi:11522286 /db_xref=ui-m-bz1-bkl-e-01-0-ui.s1 /clone=ui-m-bz1-bkl-e-01-0-ui /fea=est /cnt=6 /tid=mm.26805.1 /tier=consend /stk=5 /ug=mm.26805 /ug_title=ests
1451946_a_at	calcium-binding tyrosine-(y)-phosphorylation regulated (fibrousheathin 2)
1434694_at	phytanoyl-coa dioxygenase domain containing 1
1421267_a_at, 1452207_at	cbp/p300-interacting transactivator, with glu/asp-rich carboxy-terminal domain, 2
1449125_at	tumor necrosis factor, alpha-induced protein 8-like 1
1428352_at	arrestin domain containing 2
1455555_at	expressed sequence av071699
1435694_at	riken cdna 1810044b20 gene
1437813_at	absent in melanoma 1-like
1416008_at	special at-rich sequence binding protein 1
1419010_x_at, 1449313_at	kallikrein 1-related peptidase b5
1425853_s_at	prolactin receptor
1451395_at	dna segment, chr 5, brigham & women's genetics 0834 expressed
1455612_at	expressed sequence ai848218
1447443_at	sparc/osteonectin, cwcv and kazal-like domains proteoglycan 2
1446626_at	dna segment, chr 16, human d22s680e, expressed
1456091_at	sec22 vesicle trafficking protein-like 3 (s. cerevisiae)
1444376_at	sestrin 1
1418440_at	procollagen, type viii, alpha 1
1443017_at	cytoplasmic polyadenylation element binding protein 2
1447222_at	heat shock protein 12a
1456918_at	ras association (ralgds/af-6) and pleckstrin homology domains 1
1460672_at	riken cdna 2410002f23 gene
1437371_at	riken cdna 9930021j17 gene
1437499_at	riken cdna 9130416n05 gene
1453940_at	riken cdna 2810404m03 gene
1434285_at	ferm domain containing 4a
1423136_at, 1450869_at	fibroblast growth factor 1
1455333_at	tensin 3
1440444_at	fatty acid desaturase 1
1421384_at, 1434674_at	lysosomal trafficking regulator
1424250_a_at	rho guanine nucleotide exchange factor (gef) 3
1435513_at	5-hydroxytryptamine (serotonin) receptor 2c
1453345_at, 1456321_at	nipa-like domain containing 1
1436305_at	ibr domain containing 1
1430786_at, 1447870_x_at	riken cdna 1110002e22 gene
1417301_at, 1448662_at	frizzled homolog 6 (drosophila)
1429684_at	riken cdna 5830472m02 gene
1437916_at, 1456209_x_at	kruppel-like factor 13
1447670_at	proteasome (prosome, macropain) 26s subunit, non-atpase, 9
1445562_at	zinc finger and btb domain containing 16
1444330_at	dna segment, chr 2, erato doi 173, expressed
1453119_at	otu domain containing 1
1434202_a_at, 1434203_at	cdna sequence bc055107
1432186_at	riken cdna 1700028j19 gene
1434830_at, 1455104_at	max dimerization protein 1
1423004_at	vasoactive intestinal peptide receptor 1
1421023_at	phosphatidylinositol 3-kinase, c2 domain containing, alpha polypeptide
1436751_at, 1440774_x_at	cdna sequence bc052883
1437966_at, 1438500_at, 1443919_at	proline-rich transmembrane protein 3
1434592_at, 1436368_at, 1457851_at	solute carrier family 16 (monocarboxylic acid transporters), member 10
1434895_s_at	protein phosphatase 1, regulatory (inhibitor) subunit 13b
1454088_at	riken cdna 5330411o13 gene
1430003_at	riken cdna 6330412a17 gene
1443575_at	riken cdna 2310040g24 gene
1417707_at	riken cdna b230342m21 gene
1420776_a_at	au rna binding protein/enoyl-coenzyme a hydratase
1441799_at, 1458089_at	fk506 binding protein 5
1449056_at	expressed sequence ai841796
1440383_at, 1448520_at	expressed sequence ai452214
1456981_at	transmembrane channel-like gene family 7
1425660_at	btb (poz) domain containing 3
1426383_at	cryptochrome 2 (photolyase-like)
1421587_at	kallikrein 1-related peptidase b27
1448810_at	glucosamine
1428834_at	dual specificity phosphatase 4
1422270_a_at, 1452416_at	interleukin 6 receptor, alpha
1421389_a_at	eukaryotic translation initiation factor 2 alpha kinase 4
1425287_at	zinc finger protein 189
1421372_at, 1450222_x_at, 1427380_at	kallikrein 1-related pepidase b4
1431940_at	riken cdna 4933424m13 gene
1436987_at	riken cdna 5430433g21 gene
1417462_at	cap, adenylate cyclase-associated protein 1 (yeast)
1436027_at, 1455534_s_at	oxysterol binding protein-like 11
1423753_at	bmp and activin membrane-bound inhibitor, homolog (xenopus laevis)
1434755_at	coronin, actin binding protein, 2b
1417028_a_at, 1448551_a_at, 1459860_x_at, 1417029_a_at	tripartite motif protein 2
1419423_at	stabilin 2
1437113_s_at	phospholipase d1
1422526_at, 1450643_s_at	acyl-coa synthetase long-chain family member 1
1429900_at	riken cdna 5330406m23 gene

## Sheet: 5- Gene list
Cluster 5 gene list - from DAVID web site
AFFY_ID	Gene Name
1419196_at, 1419197_x_at	hepcidin antimicrobial peptide 1
1419418_a_at	microrchidia 1
1418414_at, 1435994_at	potassium voltage-gated channel, subfamily h (eag-related), member 1
1420915_at	signal transducer and activator of transcription 1
1426587_a_at, 1460700_at	signal transducer and activator of transcription 3
1426221_at	loss of heterozygosity, 11, chromosomal region 2, gene a homolog (human)
1423233_at	ccaat/enhancer binding protein (c/ebp), delta
1454780_at	udp-n-acetyl-alpha-d-galactosamine:polypeptide n-acetylgalactosaminyltransferase-like 4
1415899_at	jun-b oncogene
1420973_at, 1442176_at, 1434283_at	at rich interactive domain 5b (mrf1 like)
1415850_at	ras p21 protein activator 3
1435261_at	riken cdna 4732416n19 gene
1449281_at	neurturin
1425603_at	riken cdna 0610011i04 gene
1416227_at	similar to actin-related protein 2/3 complex subunit 1b (arp2/3 complex 41 kda subunit) (p41-arc)
1416227_at	actin related protein 2/3 complex, subunit 1b
1422494_s_at	expressed sequence aw558027
1416029_at	kruppel-like factor 10
1442112_at	vacuolar protein sorting 18 (yeast)
1434639_at	kelch repeat and btb (poz) domain containing 9
1419272_at	myeloid differentiation primary response gene 88
1436666_at	flotillin 2
1449563_at, 1452981_at	contactin 1
1423100_at	fbj osteosarcoma oncogene
1449403_at	phosphodiesterase 9a
1416576_at, 1456212_x_at, 1455899_x_at	suppressor of cytokine signaling 3
1459961_a_at	,gb:bg069527 /db_xref=gi:12552096 /db_xref=h3077c12-3 /clone=h3077c12 /fea=est /cnt=2 /tid=mm.52304.1 /tier=consend /stk=2 /ug=mm.52304 /ug_title=ests
1427157_at	riken cdna e030025d05 gene
1425750_a_at	janus kinase 3
1416286_at, 1416287_at, 1448285_at	regulator of g-protein signaling 4
1459888_at	hypothetical protein loc545261
1448914_a_at	colony stimulating factor 1 (macrophage)
1434049_at	ectonucleoside triphosphate diphosphohydrolase 3
1427911_at, 1447621_s_at	riken cdna 2610307o08 gene
1431175_at	riken cdna 1810019d21 gene
1429144_at, 1437953_at, 1458701_at, 1429639_at	preimplantation protein 4
1426601_at	solute carrier family 37 (glycerol-3-phosphate transporter), member 1
1415932_x_at, 1427604_a_at	atpase, class ii, type 9a
1418133_at	b-cell leukemia/lymphoma 3
1425075_at	gata zinc finger domain containing 2b
1429024_at	riken cdna 1110018j23 gene
1436141_at	zinc finger, matrin type 5
1419099_x_at, 1419098_at, 1419097_a_at, 1438910_a_at, 1449341_a_at	stomatin
1454685_at	g protein-coupled receptor 146
1455158_at, 1460305_at	integrin alpha 3
1448436_a_at	interferon regulatory factor 1
1452353_at	g protein-coupled receptor 155
1417483_at, 1448728_a_at	nuclear factor of kappa light polypeptide gene enhancer in b-cells inhibitor, zeta
1422962_a_at	proteosome (prosome, macropain) subunit, beta type 8 (large multifunctional peptidase 7)
1427176_s_at	expressed sequence ai428936
1420720_at	neuronal pentraxin 2
1416625_at	serine (or cysteine) peptidase inhibitor, clade g, member 1
1458496_at	cytochrome b-561
1451340_at	at rich interactive domain 5a (mrf1 like)
1431055_a_at	sorting nexin 10
1423596_at	nima (never in mitosis gene a)-related expressed kinase 6
1439925_at	transmembrane 4 superfamily member 1

## Sheet: 6- Gene list
Cluster 6 gene list - from DAVID web site
AFFY_ID	Gene Name
1418359_at	williams beuren syndrome chromosome region 27 (human)
1418890_a_at	rab3d, member ras oncogene family
1434969_at	,gb:bb381558 /db_xref=gi:16408005 /db_xref=bb381558 /clone=c230013p17 /fea=est /cnt=26 /tid=mm.127308.1 /tier=stack /stk=22 /ug=mm.127308 /ug_title=ests
1417847_at	unc-51 like kinase 2 (c. elegans)
1436356_at	riken cdna 1700024g08 gene
1453050_at	riken cdna 2700085m18 gene
1453062_at	riken cdna a930026i22 gene
1442348_at	,gb:bb549862 /db_xref=gi:16447864 /db_xref=bb549862 /clone=e230017p04 /fea=est /cnt=9 /tid=mm.39996.1 /tier=consend /stk=3 /ug=mm.39996 /ug_title=ests
1428221_at	kelch domain containing 8b
1441764_at	pr domain containing 10
1454032_at	neuropilin (nrp) and tolloid (tll)-like 2
1455374_at	potassium inwardly-rectifying channel, subfamily j, member 3
1420643_at, 1449943_at	lunatic fringe gene homolog (drosophila)
1441317_x_at	gamma-aminobutyric acid (gaba-b) receptor binding protein
1420965_a_at, 1450061_at	ectodermal-neural cortex 1
1423475_at, 1451007_at	cyclin m2
1456735_x_at	acid phosphatase-like 2
1437265_at	riken cdna 5330438d12 gene
1428793_at	solute carrier family 36 (proton/amino acid symporter), member 1
1457044_at	riken cdna 4732474o15 gene
1451989_a_at, 1451990_at	microtubule-associated protein, rp/eb family, member 2
1443773_at	ylp motif containing 1
1429178_at	odd oz/ten-m homolog 3 (drosophila)
1454203_at	riken cdna 1700061j05 gene
1448812_at	hippocalcin-like 1
1452856_at, 1452857_at	hcf-binding transcription factor zhangfei
1434248_at	protein kinase c, eta
1451245_at	leucine rich repeat containing 3b
1435996_at	caspase recruitment domain family, member 11
1453416_at	growth arrest-specific 2 like 3
1450359_at	fucosyltransferase 1
1429501_s_at	protein phosphatase 1a, magnesium dependent, alpha isoform
1438720_at	riken cdna 9330159f19 gene
1451872_a_at, 1453527_a_at, 1460343_at	neuralized-like homolog (drosophila)
1450376_at	max interacting protein 1
1430558_at	zinc finger protein 318
1421727_at, 1457424_at	eyes absent 1 homolog (drosophila)
1453269_at	riken cdna 6330415e02 gene
1421835_at	microtubule-associated protein 7
1425886_at	fev (ets oncogene family)
1458802_at	human immunodeficiency virus type i enhancer binding protein 3
1451566_at	cdna sequence bc005471
1423023_at, 1436075_at	secreted frizzled-related sequence protein 5
1429225_at	riken cdna 6330417k15 gene
1416360_at	sorting nexin associated golgi protein 1
1424033_at	splicing factor, arginine/serine-rich 7
1428847_a_at	microtubule-actin crosslinking factor 1
1434949_at	armadillo repeat containing 8
1435598_at	src homology 2 domain-containing transforming protein c2
1422520_at	neurofilament 3, medium
1436426_at	riken cdna 5730509k17 gene
1433632_at	interferon regulatory factor 2 binding protein 2
1418507_s_at	riken cdna d130043n08 gene
1438244_at	nuclear factor i/b
1424074_at	riken cdna 4632412e09 gene
1437394_at	expressed sequence r75364
1439794_at, 1450512_at	netrin 4
1437920_at, 1444690_at	eck-like sequence 1
1456685_at	neuron specific gene family member 2
1437375_at	regulatory factor x, 3 (influences hla class ii expression)
1426743_at	dip3 beta
1435564_at	riken cdna c230078m08 gene
1427356_at	riken cdna 2310031a18 gene
1421866_at, 1421867_at, 1457635_s_at, 1460303_at, 1453860_s_at	nuclear receptor subfamily 3, group c, member 1
1429499_at	f-box only protein 5
1419295_at	camp responsive element binding protein 3-like 1
1438038_at	riken cdna 4930402h24 gene
1454745_at	rho gtpase activating protein 29
1451723_at, 1425480_at	ccr4-not transcription complex, subunit 6-like
1423183_at, 1435851_at	leucine-rich repeat lgi family, member 1
1422916_at	fibroblast growth factor 21
1438633_x_at, 1438634_x_at, 1455470_x_at, 1456309_x_at, 1460173_at, 1448207_at	lim and sh3 protein 1
1425678_a_at, 1448864_at	snf related kinase
1417129_a_at, 1457632_s_at	myeloid ecotropic viral integration site-related gene 1
1425115_at	retinoblastoma binding protein 6
1453110_at	riken cdna 4933430f16 gene
1448227_at	growth factor receptor bound protein 7
1427434_at	neuronal apoptosis inhibitory protein, related sequence 4
1446324_at	,gb:bb451211 /db_xref=gi:16425528 /db_xref=bb451211 /clone=d130008e05 /fea=est /cnt=2 /tid=mm.193117.1 /tier=consend /stk=2 /ug=mm.193117 /ug_title=ests
1436050_x_at, 1452021_a_at	hairy and enhancer of split 6 (drosophila)
1450754_at	calcium channel, voltage-dependent, alpha 2/delta subunit 2
1428921_at	riken cdna 2810021b07 gene
1451474_a_at	poly (adp-ribose) polymerase family, member 8
1428791_at	ubiquitin-conjugating enzyme e2h
1428718_at, 1439500_at	secernin 1
1434699_at, 1434700_at	riken cdna 6030408c04 gene
1428284_at, 1428285_at	riken cdna 8430427h17 gene
1426738_at	diacylglycerol kinase zeta
1421811_at	thrombospondin 1
1442138_at	riken cdna 4933402e03 gene
1421970_a_at, 1434146_at, 1438057_at	glutamate receptor, ionotropic, ampa2 (alpha 2)
1437894_at, 1457432_at	prospero-related homeobox 1
1427020_at	scavenger receptor class a, member 3
1454637_at	dna segment, chr 5, erato doi 431, expressed
1428484_at	oxysterol binding protein-like 3
1452841_at, 1456478_at	phosphoglucomutase 2-like 1
1428809_at	riken cdna 1810010h24 gene
1435464_at	riken cdna 1110003e01 gene
1436501_at, 1436502_at, 1454824_s_at	mitochondrial tumor suppressor 1
1423672_at	riken cdna 2510042p03 gene
1443902_at, 1456096_at	riken cdna 6430573f11 gene
1442180_at	deleted in lymphocytic leukemia, 7
1423294_at	mesoderm specific transcript
1435286_at	expressed sequence aw125296
1436534_at, 1436535_at	trove domain family, member 2
1418230_a_at	riken cdna 4921524a02 gene
1438677_at	riken cdna 5031422i09 gene
1436907_at	neuron navigator 1
1455425_at	expressed sequence bb001228
1443267_at	,gb:bb345595 /db_xref=gi:16404969 /db_xref=bb345595 /clone=b930057l20 /fea=est /cnt=3 /tid=mm.103171.1 /tier=consend /stk=3 /ug=mm.103171 /ug_title=ests
1416986_a_at, 1448534_at	protein tyrosine phosphatase, non-receptor type substrate 1
1438057_at	,gb:bb340995 /db_xref=gi:9050694 /db_xref=bb340995 /clone=b930029h24 /fea=est /cnt=18 /tid=mm.41490.1 /tier=stack /stk=12 /ug=mm.41490 /ug_title=ests
1429448_s_at	cxxc finger 6
1420385_at, 1449848_at	guanine nucleotide binding protein, alpha 14
1437613_s_at	expressed sequence aw456874
1451972_at	riken cdna 2310047l21 gene
1433888_at	atpase, ca++ transporting, plasma membrane 2
1455447_at	riken cdna d430019h16 gene
1435251_at	sorting nexin 13
1456944_at	potassium voltage gated channel, shaw-related subfamily, member 1
1433649_at	expressed sequence ai482520
1454649_at	steroid 5 alpha-reductase 1
1424880_at	tribbles homolog 1 (drosophila)
1439497_at	riken cdna 4933415e08 gene
1436089_at	dead/h (asp-glu-ala-asp/his) box polypeptide 26
1455315_at	riken cdna 2410019g02 gene
1439648_at	anillin, actin binding protein (scraps homolog, drosophila)
1423351_at	riken cdna 5830418d04 gene
1452901_at	camp responsive element binding protein 1
1455244_at	dishevelled associated activator of morphogenesis 1
1436725_at	riken cdna e130306d19 gene
1416160_at	nuclear receptor subfamily 2, group f, member 2
1434877_at	neuronal pentraxin 1
1457101_at	interleukin 20 receptor, alpha
1452924_at	riken cdna 2310007d09 gene
1425015_at	eph receptor b2
1458585_at	,gb:ai506321 /db_xref=gi:4404172 /db_xref=vq57h06.x1 /clone=image:1106459 /fea=est /cnt=4 /tid=mm.33549.1 /tier=consend /stk=2 /ug=mm.33549 /ug_title=ests
1436600_at	trinucleotide repeat containing 9
1427320_at	hypothetical gene supported by ak018238; ak046289
1455379_at	dynein, axonemal, light intermediate polypeptide 1
1415743_at	histone deacetylase 5
1455553_at	riken cdna 5330401p04 gene
1438194_at	riken cdna 2900019g14 gene
1433638_s_at	homeo box d8
1434218_at	riken cdna c330019g07 gene
1449109_at	suppressor of cytokine signaling 2
1422772_at, 1450745_at, 1428490_at	core 1 udp-galactose:n-acetylgalactosamine-alpha-r beta 1,3-galactosyltransferase
1455463_at	phytanoyl-coa hydroxylase interacting protein
1440291_at	insulinoma-associated 1
1432408_a_at	hypothetical protein b230208h21
1420062_at	,gb:be628832 /db_xref=gi:9911520 /db_xref=uu08g02.x1 /clone=image:3371378 /fea=est /cnt=1 /tid=mm.102682.2 /tier=consend /stk=1 /ug=mm.102682 /ug_title=ests
1437086_at, 1450164_at	achaete-scute complex homolog-like 1 (drosophila)
1446144_at	peroxin 2
1434177_at, 1455741_a_at	endothelin converting enzyme 1
1435607_at	g protein-coupled receptor, family c, group 1, member b
1451489_at	solute carrier family 25, member 35
1418500_at	nucleosome assembly protein 1-like 3
1433500_at, 1454624_at	denn/madd domain containing 2a
1435062_at	riken cdna 1500001a10 gene
1454926_at	riken cdna 4930544g21 gene
1439510_at	shugoshin-like 1 (s. pombe)
1434725_at	gram domain containing 1c
1437351_at, 1456811_at	cxxc finger 4
1416303_at	lps-induced tn factor
1417411_at	nucleosome assembly protein 1-like 5
1423989_at, 1434175_s_at	riken cdna 2210010n04 gene
1454973_at	activating transcription factor 7 interacting protein
1424796_at	riken cdna 1700054n08 gene
1450193_at	hyperpolarization-activated, cyclic nucleotide-gated k+ 1
1435398_at	riken cdna 0710001e20 gene
1431836_x_at	riken cdna 5430432n15 gene
1455352_at	expressed sequence au023006
1447854_s_at, 1455095_at	similar to histone h2b-616
1416936_at	apoptosis-associated tyrosine kinase
1447863_s_at, 1455034_at	nuclear receptor subfamily 4, group a, member 2
1433655_at, 1449086_at	ring finger protein 141
1451550_at	eph receptor b3
1429652_at	riken cdna 1190002c06 gene
1436982_at	trinucleotide repeat containing 6b
1456712_at	riken cdna a830039h10 gene
1438972_x_at	riken cdna 2810410l24 gene
1428097_at	riken cdna 2510009e07 gene
1434670_at	kinesin family member 5a
1459646_at	heparan sulfate (glucosamine) 3-o-sulfotransferase 6
1460394_a_at	inositol polyphosphate phosphatase-like 1
1423124_x_at	rad54 like (s. cerevisiae)
1453065_at	aldhehyde dehydrogenase family 5, subfamily a1
1428698_at	riken cdna 2310004i03 gene
1438416_at	thyroid hormone receptor associated protein 5
1437150_at	riken cdna 1700012h17 gene
1426887_at, 1435061_at	nudix (nucleoside diphosphate linked moiety x)-type motif 11
1428416_at	riken cdna 3110050n22 gene
1433825_at	neurotrophic tyrosine kinase, receptor, type 3
1429692_s_at	gtp cyclohydrolase 1
1427640_a_at, 1437784_at, 1444615_x_at, 1448785_at	cbfa2t1 identified gene homolog (human)
1428250_at, 1447583_x_at	g protein-coupled receptor 30
1439830_at	mitogen activated protein kinase kinase kinase 5
1452249_at	prickle like 1 (drosophila)
1433988_s_at	riken cdna c230098o21 gene
1436538_at	lrp2 binding protein
1417454_at	cullin 4b
1428142_at	riken cdna 8430401f14 gene
1448700_at	g0/g1 switch gene 2
1452387_a_at	angiomotin like 2
1435265_at	,gb:bf466929 /db_xref=gi:11536112 /db_xref=ui-m-cg0p-brb-f-07-0-ui.s1 /clone=ui-m-cg0p-brb-f-07-0-ui /fea=est /cnt=27 /tid=mm.25683.1 /tier=stack /stk=18 /ug=mm.25683 /ug_title=ests
1429251_at	pr domain containing 2, with znf domain
1436025_at	riken cdna a430106j12 gene
1429053_at	riken cdna 1110012j17 gene
1459713_s_at	transmembrane protein 16a
1436994_a_at	histone 1, h1c
1447948_at	riken cdna a430107o13 gene
1417214_at, 1439610_at, 1417215_at	rab27b, member ras oncogene family
1457403_at	similar to fatty acid desaturase
1455685_at	hypothetical protein 9530064j02
1436463_at	,gb:au067666 /db_xref=gi:4968403 /db_xref=au067666 /clone=mncb-0281 /fea=est /cnt=10 /tid=mm.90274.1 /tier=stack /stk=9 /ug=mm.90274 /ug_title=ests
1425934_a_at	udp-gal:betaglcnac beta 1,4-galactosyltransferase, polypeptide 4
1435278_at	sft2 domain containing 3
1436575_at	glutamate receptor ionotropic, nmda3a
1433945_at	riken cdna 5730507a09 gene
1415973_at	myristoylated alanine rich protein kinase c substrate
1455228_at	riken cdna 5830445g22 gene
1436251_at	phosphodiesterase 1c
1419028_at	cyclic amp-regulated phosphoprotein, 21
1436103_at	rab3a interacting protein
1435240_at, 1448007_at, 1440984_at	riken cdna 5830435c13 gene
1434952_at	cytochrome c oxidase subunit iv isoform 1
1441757_at	riken cdna 1190002f15 gene
1451458_at	transmembrane protein 2
1438635_x_at	riken cdna b930041f14 gene
1436585_at	expressed sequence bb182297
1428016_a_at	ras interacting protein 1
1426255_at	neurofilament, light polypeptide
1427384_at	chromodomain helicase dna binding protein 6
1426412_at	neurogenic differentiation 1
1425646_at	cdna sequence bc016495
1417522_at, 1448747_at	f-box only protein 32
1435207_at	riken cdna 4930563f16 gene
1422594_at	riken cdna 5730470l24 gene
1428681_at	gene model 608, (ncbi)
1427098_at	ww domain containing e3 ubiquitin protein ligase 1
1428741_at, 1450258_a_at, 1452894_at	elav (embryonic lethal, abnormal vision, drosophila)-like 4 (hu antigen d)
1429313_at	receptor tyrosine kinase-like orphan receptor 1
1439622_at	riken cdna 3830411c14 gene
1443327_at	riken cdna d130043k22 gene
1449303_at	sestrin 3
1423314_s_at, 1438041_at	phosphodiesterase 7a
1416514_a_at	fascin homolog 1, actin bundling protein (strongylocentrotus) purpuratus)
1438705_at	core-binding factor, runt domain, alpha subunit 2, translocated to, 3 homolog (human)
1438201_at	protein phosphatase 2c, magnesium dependent, catalytic subunit
1416630_at	inhibitor of dna binding 3
1439526_at	,gb:av375160 /db_xref=gi:16397979 /db_xref=av375160 /clone=9130022d06 /fea=est /cnt=15 /tid=mm.133686.1 /tier=consend /stk=7 /ug=mm.133686 /ug_title=ests
1452009_at	riken cdna 9130422g05 gene
1434862_at, 1450246_at	fucosyltransferase 2
1445459_at	somatostatin receptor 5
1421048_a_at	riken cdna 4930511f14 gene
1436962_at	gene model 92, (ncbi)
1456684_at	transmembrane protein 74
1436067_at	zinc finger and btb domain containing 10
1419271_at	paired box gene 6
1417335_at	sulfotransferase family, cytosolic, 2b, member 1
1454809_at	nuclear receptor coactivator 7
1450966_at	carnitine o-octanoyltransferase
1434754_at	gtpase activating rangap domain-like 4
1454855_at	membrane associated guanylate kinase, ww and pdz domain containing 2
1421844_at	interleukin 1 receptor accessory protein
1428584_a_at	hydroxyacylglutathione hydrolase-like
1434539_at	leucine rich repeat protein 3, neuronal
1454666_at	kruppel-like factor 3 (basic)
1435157_at	riken cdna 5830454d03 gene
1433506_at	leucine rich repeat containing 8d
1455845_at	cdna sequence bc030477
1439571_at	riken cdna e230008j23 gene
1455940_x_at	wd repeat domain 6
1434325_x_at, 1440132_s_at	protein kinase, camp dependent regulatory, type i beta
1459914_at	riken cdna 2810402a17 gene
1429205_at	dna segment, chr 4, erato doi 321, expressed
1439109_at	cdna sequence bc046343
1453474_at	riken cdna 1300007f04 gene
1429621_at, 1429622_at	cullin-associated and neddylation-dissociated 2 (putative)
1455374_at	,gb:bb332873 /db_xref=gi:15411523 /db_xref=bb332873 /clone=b830004g02 /fea=est /cnt=16 /tid=mm.101427.1 /tier=stack /stk=15 /ug=mm.101427 /ug_title=ests
1431836_x_at	expressed sequence aw743872
1428412_at	riken cdna 1810073m23 gene
1429344_at	hypothetical 9130022e09
1460324_at	dna methyltransferase 3a
1436124_at	phosphate cytidylyltransferase 1, choline, beta isoform
1442062_at	mad homolog 2 (drosophila)
1416723_at, 1434148_at, 1424089_a_at, 1416724_x_at, 1434149_at, 1440015_at, 1439336_at	transcription factor 4
1434252_at, 1435554_at	hypothetical protein mgc30586
1453036_at	riken cdna 5430439m09 gene
1425362_at	hiv-1 rev binding protein-like
1422537_a_at	inhibitor of dna binding 2
1455267_at	estrogen-related receptor gamma
1454794_at	spastin
1429032_at	mical c-terminal like
1439204_at	sodium channel, voltage-gated, type iii, alpha
1422762_at	kinesin family member 17
1453286_at	plexin a2
1426624_a_at	yippee-like 3 (drosophila)
1416635_at	sphingomyelin phosphodiesterase, acid-like 3a
1421534_at	fibroblast growth factor inducible 15
1431809_at	riken cdna 4932442l08 gene
1457229_at	g-protein coupled receptor 173
1434441_at	riken cdna 1110018j18 gene
1428976_at	thymopoietin
1429088_at	limb-bud and heart
1455215_at	riken cdna c530028o21 gene
1449093_at	cardiotrophin 1
1434052_at, 1444026_at	expressed sequence ai593442
1423360_at	yme1-like 1 (s. cerevisiae)
1435781_at	cullin associated and neddylation disassociated 1
1418687_at	activity regulated cytoskeletal-associated protein
1422773_at	myelin transcription factor 1
1437360_at	protocadherin 19
1428108_x_at, 1452666_a_at	transmembrane and coiled-coil domains 2
1433624_at	riken cdna 5830434p21 gene
1428303_at	riken cdna 1500005i02 gene
1434990_at	protein phosphatase 1e (pp2c domain containing)
1417843_s_at	eps8-like 2
1435847_at	expressed sequence ai462003
1418533_s_at	frizzled homolog 2 (drosophila)

## Sheet: 7- Gene list
Cluster 7 gene list - from DAVID web site
AFFY_ID	Gene Name
1419584_at, 1435456_at, 1449520_at	cdna sequence bc002262
1460319_at	fucosyltransferase 8
1452381_at	camp responsive element binding protein 3-like 2
1436309_at	neuropilin (nrp) and tolloid (tll)-like 2
1451980_at	o-acetyltransferase
1438730_at	cdna sequence bc028801
1435385_at	serologically defined colon cancer antigen 33 like
1419587_s_at, 1434061_at	retinitis pigmentosa 2 homolog (human)
1444494_at	kelch repeat and btb (poz) domain containing 10
1437869_at	riken cdna 3222402p14 gene
1436181_at	development and differentiation enhancing factor 2
1419186_a_at	st8 alpha-n-acetyl-neuraminide alpha-2,8-sialyltransferase 4
1417609_at	ubiquitin-conjugating enzyme e2a, rad6 homolog (s. cerevisiae)
1440910_at	,gb:aw495307 /db_xref=gi:7065588 /db_xref=ui-m-bh3-aus-h-02-0-ui.s1 /clone=ui-m-bh3-aus-h-02-0-ui /fea=est /cnt=12 /tid=mm.102438.1 /tier=consend /stk=4 /ug=mm.102438 /ug_title=ests
1436517_at	h1 histone family, member x
1434429_at	synaptotagmin xvi
1418304_at	protocadherin 21
1417770_s_at	proteasome (prosome, macropain) 26s subunit, atpase, 6
1429674_at	riken cdna 1700113h08 gene
1433884_at	synaptotagmin i
1442786_s_at, 1455027_at	run and fyve domain containing 3
1429468_at	riken cdna 1110018f16 gene
1428450_at	riken cdna 2610034b18 gene
1434328_at	ribosomal protein l15
1455291_s_at	zinc and ring finger 2
1438420_at	rna-binding region (rnp1, rrm) containing 2
1448967_at	nipsnap homolog 3a (c. elegans)
1441729_at	,gb:aw493322 /db_xref=gi:7063603 /db_xref=ui-m-bh3-aua-h-10-0-ui.s1 /clone=ui-m-bh3-aua-h-10-0-ui /fea=est /cnt=4 /tid=mm.39825.1 /tier=consend /stk=4 /ug=mm.39825 /ug_title=ests
1448584_at	arginine/serine-rich coiled-coil 1
1429651_at	phosphatase and actin regulator 3
1434427_a_at, 1454953_at, 1434902_at	riken cdna 2610036e23 gene
1450920_at	cyclin b2
1431873_a_at	epsilon-tubulin 1
1423819_s_at	adp-ribosylation factor-like 6 interacting protein 1
1448829_at	riken cdna 3830418c19 gene
1434817_s_at	riken cdna 4930535b03 gene
1449709_s_at	arginine-trna-protein transferase 1
1454751_at	riken cdna g430022h21 gene
1424886_at, 1429052_at	protein tyrosine phosphatase, receptor type, d
1451222_at	riken cdna 4632412e09 gene
1455730_at	discs, large homolog 7 (drosophila)
1437087_at	expressed sequence r75581
1435021_at	gamma-aminobutyric acid (gaba-a) receptor, subunit beta 3
1438232_at	riken cdna 2810043d05 gene
1429181_at	riken cdna 1700009p17 gene
1456130_at	hypothetical loc553091
1434311_at	ccr4-not transcription complex, subunit 6-like
1434460_at	bardet-biedl syndrome 4 homolog (human)
1431375_s_at	parvin, alpha
1424084_at, 1455819_at	rod1 regulator of differentiation 1 (s. pombe)
1416802_a_at, 1448466_at	cell division cycle associated 5
1429660_s_at	smc2 structural maintenance of chromosomes 2-like 1 (yeast)
1428101_at	ring finger protein 38
1455377_at	riken cdna 4921517b04 gene
1449171_at	ttk protein kinase
1435899_at	riken cdna 9430079b08 gene
1428651_at, 1429351_at	kelch-like 24 (drosophila)
1424118_a_at	spindle pole body component 25 homolog (s. cerevisiae)
1455286_at	btb (poz) domain containing 1
1435344_at	riken cdna 1110029i05 gene
1450889_at	swi/snf related, matrix associated, actin dependent regulator of chromatin, subfamily a, member 3
1416120_at, 1434437_x_at, 1448226_at	ribonucleotide reductase m2
1443368_at	,gb:av260036 /db_xref=gi:16388675 /db_xref=av260036 /clone=4930408g08 /fea=est /cnt=3 /tid=mm.188065.1 /tier=consend /stk=3 /ug=mm.188065 /ug_title=ests
1435718_at	adaptor-related protein complex 3, sigma 2 subunit
1434290_at	glycosyltransferase-like domain containing 1
1436051_at	riken cdna 9630007j19 gene
1435656_at, 1455057_at	guanine monphosphate synthetase
1430667_at	protocadherin 10
1424128_x_at, 1451246_s_at	aurora kinase b
1439531_at	riken cdna e130311k13 gene
1416309_at	expressed sequence aw547774
1448016_at	spindle assembly 6 homolog (c. elegans)
1455416_at	hypothetical protein c130021i20
1436185_at	expressed sequence ai314180
1456721_at	gene model 837, (ncbi)
1454937_at	riken cdna b630005n14 gene
1417297_at	inositol 1,4,5-triphosphate receptor 3
1428755_at	camp responsive element binding protein 1
1455852_at	riken cdna 4833432m17 gene
1427161_at	riken cdna 6530404a22 gene
1420841_at	protein tyrosine phosphatase, receptor type, f
1429326_at	riken cdna 2610300b10 gene
1430154_at	riken cdna 4930543c13 gene
1439732_at	,gb:bb129764 /db_xref=gi:16266225 /db_xref=bb129764 /clone=9630041i08 /fea=est /cnt=7 /tid=mm.102147.1 /tier=consend /stk=7 /ug=mm.102147 /ug_title=ests
1427927_at	expressed sequence aw049829
1452904_at	riken cdna 1700026l06 gene
1423452_at	serine/threonine kinase 17b (apoptosis-inducing)
1437197_at	hypothetical protein a530071h08
1424107_at	kinesin family member 18a
1418888_a_at	selenoprotein x 1
1453078_at	riken cdna 8430408j07 gene
1416488_at, 1448364_at	cyclin g2
1454646_at	t-complex 11 (mouse) like 2
1456061_at	gtpase, imap family member 8
1452832_s_at	cdp-diacylglycerol synthase (phosphatidate cytidylyltransferase) 2
1424060_at	nei like 3 (e. coli)
1434478_at	headcase homolog (drosophila)
1434140_at	mcf.2 transforming sequence-like
1429938_at	riken cdna a930009e05 gene
1422252_a_at, 1456077_x_at	cell division cycle 25 homolog c (s. cerevisiae)
1455046_a_at	pogo transposable element with znf domain
1440924_at	m-phase phosphoprotein 1
1439515_at	set domain containing 5
1423524_at	microtubule associated serine/threonine kinase-like
1426856_at	hydroxysteroid dehydrogenase like 2
1434767_at	expressed sequence c79407
1435968_at	,gb:bi794694 /db_xref=gi:15822419 /db_xref=ic63d08.x2 /clone=image:5658302 /fea=est /cnt=25 /tid=mm.206054.1 /tier=stack /stk=12 /ug=mm.206054 /ug_title=ests
1450105_at	a disintegrin and metallopeptidase domain 10
1451469_at	riken cdna b430108f07 gene
1449030_at, 1428460_at, 1435511_at, 1460230_at	synapsin ii
1437414_at	zinc finger protein 217
1419909_at	riken cdna 4930548d04 gene
1450862_at	rad54 like (s. cerevisiae)
1454808_at	ef hand domain family a1
1453053_at	riken cdna 2610036l11 gene
1454980_at	riken cdna 4930402e16 gene
1437313_x_at	similar to high mobility group protein b2
1435597_at	riken cdna c130052g03 gene
1437370_at	shugoshin-like 2 (s. pombe)
1435746_at	serine/arginine-rich protein specific kinase 2
1454983_at	expressed sequence ai465301
1435938_at, 1453769_at	riken cdna 2610318c08 gene
1439821_at	lrp2 binding protein
1428029_a_at, 1436596_at	h2a histone family, member v
1424917_a_at, 1439060_s_at, 1452392_a_at	wd repeat domain, phosphoinositide interacting 1
1434551_at	heterogeneous nuclear ribonucleoprotein u-like 2
1436098_at	butyrylcholinesterase
1428628_at	riken cdna 1190002a17 gene
1435981_at	,gb:bm118398 /db_xref=gi:17086424 /db_xref=l0910e01-3 /clone=l0910e01 /fea=est /cnt=13 /tid=mm.44883.1 /tier=stack /stk=12 /ug=mm.44883 /ug_title=ests
1454965_at	riken cdna d430039n05 gene
1416996_at	tbc1 domain family, member 8
1439278_at	zinc finger and btb domain containing 20
1423114_at	ubiquitin-conjugating enzyme e2d 3 (ubc4/5 homolog, yeast)
1455189_at	riken cdna 8030451n04 gene
1421622_a_at, 1425518_at	rap guanine nucleotide exchange factor (gef) 4
1437108_at	lsm6 homolog, u6 small nuclear rna associated (s. cerevisiae)
1428300_at	riken cdna 4932439k10 gene
1455609_at	riken cdna c030025p15 gene
1429913_at	potassium channel, subfamily k, member 16
1430574_at	cyclin-dependent kinase inhibitor 3
1436352_at	centrosomal protein 78
1437611_x_at, 1449060_at, 1454221_a_at	est x83316
1435185_at, 1435186_s_at	leucine rich repeat and coiled-coil domain containing 1
1429642_at	an1, ubiquitin-like, homolog (xenopus laevis)
1456087_at	nuclear factor i/a
1458375_at	riken cdna 6430524h05 gene
1415972_at, 1456028_x_at, 1456700_x_at	myristoylated alanine rich protein kinase c substrate
1450037_at	ubiquitin specific peptidase 9, x chromosome
1435343_at	riken cdna 9330153b10 gene
1455196_s_at	expressed sequence aa987161
1429891_at	calcyphosine-like
1454672_at	neurofilament, light polypeptide
1426306_a_at	melanoma antigen, family d, 2
1434123_at	fucosyltransferase 11
1434228_at	protein phosphatase 2c, magnesium dependent, catalytic subunit
1417568_at, 1417569_at	neurocalcin delta
1450699_at	selenium binding protein 1
1456392_at	neuronal growth regulator 1
1424713_at	calmodulin-like 4
1434329_s_at	est ai115388
1442454_at, 1454694_a_at	topoisomerase (dna) ii alpha
1435609_at	dna segment, chr 2, erato doi 435, expressed
1431089_at	cleavage and polyadenylation specific factor 2
1423714_at	asf1 anti-silencing function 1 homolog b (s. cerevisiae)
1438339_at, 1439091_at	riken cdna 2410150o07 gene
1455148_at	cdna sequence bc067004
1448125_at	ras-like without caax 2
1424511_at	aurora kinase a
1428443_a_at	rap1, gtpase-activating protein 1
1426301_at, 1437466_at, 1437467_at	activated leukocyte cell adhesion molecule
1422780_at	peroxisomal membrane protein 4
1455340_at	riken cdna 3010003l21 gene
1437313_x_at	similar to high mobility group protein b2
1434328_at	similar to ribosomal protein l15
1435905_at	dna segment, chr 3, erato doi 300, expressed
1417706_at	alpha-n-acetylglucosaminidase (sanfilippo disease iiib)
1422607_at, 1450684_at	ets variant gene 1
1425860_x_at	riken cdna 1700001k04 gene
1448443_at	serine (or cysteine) peptidase inhibitor, clade i, member 1
1435747_at	fibroblast growth factor 14
1450708_at	secretogranin ii
1437675_at	solute carrier family 8 (sodium/calcium exchanger), member 1
1456402_at	riken cdna a330076h08 gene
1417005_at, 1428881_at	kinesin 2
1448899_s_at	rad51 associated protein 1
1424292_at	dep domain containing 1a
1452073_at	riken cdna 2610008f03 gene
1449441_a_at	ww domain binding protein 1
1455938_x_at	rad21 homolog (s. pombe)
1428375_at, 1428376_at	riken cdna 4932415g12 gene
1436969_at	riken cdna 1700013e18 gene
1439520_at	denticleless homolog (drosophila)
1449181_at	ferrochelatase
1456698_s_at	heterogeneous nuclear ribonucleoprotein d-like
1435637_at	dna segment, chr 8, wayne state university 49, expressed
1437550_at	deah (asp-glu-ala-his) box polypeptide 36
1436793_at, 1455123_at	suppression of tumorigenicity 18
1434983_at	similar to hypothetical protein dkfzp434o0527
1423775_s_at	protein regulator of cytokinesis 1
1456479_at	sorting nexin family member 30
1452712_at	riken cdna 2610510d13 gene
1417821_at, 1417822_at	dna segment, chr 17, human d6s56e 5
1448191_at	polo-like kinase 1 (drosophila)
1449236_at	delta-like 3 (drosophila)
1452912_at	riken cdna 2600005o03 gene
1419153_at	riken cdna 2810417h13 gene
1440778_x_at	zinc finger protein 712
1455014_at	expressed sequence av009015
1415856_at	embigin
1417343_at	fxyd domain-containing ion transport regulator 6
1435930_at	riken cdna d530014o03 gene
1434023_at	expressed sequence au016693
1453226_at	riken cdna 3000004c01 gene
1452115_a_at	polo-like kinase 4 (drosophila)
1440270_at	fibroblast growth factor 12
1434850_at	iq motif containing gtpase activating protein 3
1423620_at	hypothetical protein ak020040
1456883_at	storkhead box 1
1429383_at	casein kinase 1, gamma 3
1439265_at	,gb:bb131963 /db_xref=gi:8786353 /db_xref=bb131963 /clone=9630056m16 /fea=est /cnt=9 /tid=mm.220875.1 /tier=stack /stk=8 /ug=mm.220875 /ug_title=ests
1429145_at	nhl repeat containing 2
1455058_at	expressed sequence af073881
1430583_at	riken cdna c030017f07 gene
1451356_at	acidic (leucine-rich) nuclear phosphoprotein 32 family, member e
1433892_at, 1433893_s_at	sperm associated antigen 5
1421992_a_at, 1423757_x_at, 1437406_x_at, 1437405_a_at, 1423756_s_at	insulin-like growth factor binding protein 4
1418448_at	harvey rat sarcoma oncogene, subgroup r
1416076_at	similar to g2/mitotic-specific cyclin b1
1433643_at, 1449999_a_at, 1440397_at	calcium channel, voltage-dependent, alpha2/delta subunit 1
1418185_at	riken cdna 4733401h18 gene
1423634_at, 1457777_at	gasdermin 1
1423463_a_at	dna segment, chr 2, erato doi 750, expressed
1428113_at	transmembrane and tetratricopeptide repeat containing 4
1442270_at	pre b-cell leukemia transcription factor 3
1428985_at	phd finger protein 22
1424105_a_at, 1438390_s_at	pituitary tumor-transforming 1
1428104_at, 1428105_at	tpx2, microtubule-associated protein homolog (xenopus laevis)
1416242_at, 1448269_a_at	kelch-like 13 (drosophila)
1417971_at	nurim (nuclear envelope membrane protein)
1450842_a_at	centromere autoantigen a
1437065_at, 1439128_at, 1437598_at	riken cdna 7330412a13 gene
1417910_at, 1417911_at	cyclin a2
1416105_at, 1456573_x_at	nicotinamide nucleotide transhydrogenase
1447551_x_at	latrophilin 3
1437313_x_at, 1438307_at, 1452534_a_at	high mobility group box 2
1444089_at	spectrin beta 2
1428707_at	riken cdna 2610009e16 gene
1423092_at, 1439436_x_at	inner centromere protein
1455113_at	armadillo repeat containing 8
1434944_at	dystrophia myotonica-protein kinase
1435562_at	pdz domain containing 8
1429095_at, 1432361_a_at	riken cdna 1700022c02 gene
1437251_at	cell division cycle associated 2
1436383_at, 1455672_s_at	complexin 2
1418988_at	peroxisome biogenesis factor 7
1444402_at	zinc finger ccch-type containing 12c
1422795_at, 1434717_at, 1434718_at	cullin 3
1452242_at	riken cdna 2700032m20 gene
1430640_a_at, 1438664_at, 1456475_s_at	protein kinase, camp dependent regulatory, type ii beta
1416203_at	aquaporin 1
1435020_at	serologically defined colon cancer antigen 1
1428963_at	rwd domain containing 2
1443941_at	hypothetical gene supported by ak049058; bc025881
1429119_at, 1454898_s_at	riken cdna 4833421e05 gene
1422814_at	asp (abnormal spindle)-like, microcephaly associated (drosophila)
1448878_at	max dimerization protein 3
1416961_at, 1447363_s_at	budding uninhibited by benzimidazoles 1 homolog, beta (s. cerevisiae)
1428434_at	zinc finger, cchc domain containing 12
1447908_x_at	tetratricopeptide repeat domain 3
1437397_at	prolactin receptor
1440201_at	expressed sequence av344025
1439817_at	riken cdna 2900064a13 gene
1429064_at	riken cdna 2900024p20 gene
1439264_x_at	lim and sh3 protein 1
1429004_at	neuronal differentiation related protein
1460623_at	src family associated phosphoprotein 2
1418213_at	keratin complex 1, acidic, gene 23
1437421_at	riken cdna 6330509m05 gene
1424971_at	riken cdna 2600001j17 gene
1437313_x_at	similar to high mobility group protein 2 (hmg-2)
1429325_at	riken cdna 4933430f16 gene
1439486_at	riken cdna c030030g16 gene
1453159_at	ef-hand domain (c-terminal) containing 1
1421525_a_at	neuronal apoptosis inhibitory protein, related sequence 4
1456045_at	riken cdna 1700106n22 gene
1455072_at	centrosomal protein 350
1432140_at, 1432141_x_at	riken cdna 2210006m16 gene
1422460_at	mad2 (mitotic arrest deficient, homolog)-like 1 (yeast)
1448627_s_at	pdz binding kinase
1425074_at	werner syndrome homolog (human)
1458015_at	riken cdna 2410080h04 gene
1454018_at	tousled-like kinase 2 (arabidopsis)
1449881_a_at	calcium-sensing receptor
1424156_at	retinoblastoma-like 1 (p107)
1422640_at	protocadherin beta 9
1452954_at	ubiquitin-conjugating enzyme e2c
1427506_at, 1452458_s_at	peptidylprolyl isomerase (cyclophilin) like 5
1455028_at	microtubule-associated protein tau
1456111_at	riken cdna d930028f11 gene
1416389_a_at	regulator of chromosome condensation (rcc1) and btb (poz) domain containing protein 2
1429228_at, 1429229_s_at, 1441867_x_at	riken cdna 5430424k18 gene
1436546_at	riken cdna 6330549d23 gene
1416958_at	nuclear receptor subfamily 1, group d, member 2
1435435_at	cortactin binding protein 2
1435001_at	phospholipase a2, activating protein
1452209_at	riken cdna 5031422i09 gene
1416076_at, 1448205_at	cyclin b1, related sequence 1
1417441_at	j domain protein 1
1429679_at	leucine rich repeat containing 17
1425233_at	riken cdna 2210407c18 gene
1447791_s_at	guanine nucleotide binding protein, alpha 14
1418589_a_at	myeloid leukemia factor 1
1426530_a_at	kelch-like 5 (drosophila)
1428304_at	establishment of cohesion 1 homolog 2 (s. cerevisiae)
1423362_at	sortilin 1
1422016_a_at	centromere autoantigen h
1450496_a_at	riken cdna 2810433k01 gene
1455990_at	kinesin family member 23
1433543_at	anillin, actin binding protein (scraps homolog, drosophila)
1434911_s_at	rho gtpase activating protein 19
1432344_a_at	amyloid beta (a4) precursor-like protein 2
1431358_at	riken cdna 4930547n16 gene
1455059_at	riken cdna 9430093i07 gene
1448525_a_at	bcl2/adenovirus e1b interacting protein 3-like
1451279_at	riken cdna 5033405m01 gene
1452682_at	riken cdna 4632404h22 gene
1448619_at	7-dehydrocholesterol reductase
1428573_at	chimerin (chimaerin) 2
1455213_at	riken cdna 4930488e11 gene
1425016_at	eph receptor b2
1435005_at, 1439040_at	centromere protein e
1415677_at	dehydrogenase/reductase (sdr family) member 1
1419392_at	piccolo (presynaptic cytomatrix protein)
1428260_at	spastic paraplegia 3a homolog (human)
1438399_at, 1451062_a_at	peroxin 2
1430193_at	riken cdna 5730505k17 gene
1419513_a_at	ect2 oncogene
1448834_at	forkhead box m1
1434041_at	amyloid beta precursor protein (cytoplasmic tail) binding protein 2
1439843_at	calcium/calmodulin-dependent protein kinase iv
1436045_at	expressed sequence ai843383
1452840_at	riken cdna 1500009l16 gene
1425293_a_at	zinc finger, cchc domain containing 18
1417377_at, 1417378_at	immunoglobulin superfamily, member 4a
1434738_at	threonyl-trna synthetase-like 2
1455056_at	lim domain only 7
1424629_at, 1424630_a_at, 1451417_at	breast cancer 1
1427552_a_at	glutathione transferase zeta 1 (maleylacetoacetate isomerase)
1449699_s_at	riken cdna c330027c09 gene
1435497_at	riken cdna 5730590g19 gene
1416076_at, 1448205_at	cyclin b1
1439272_at, 1455686_at	riken cdna a830039h10 gene
1457435_x_at	myomesin 2
1436513_at	tetratricopeptide repeat, ankyrin repeat and coiled-coil containing 2
1429171_a_at, 1429172_a_at	riken cdna 5730507h05 gene
1437597_at	,gb:bb182944 /db_xref=gi:16270180 /db_xref=bb182944 /clone=a230103a05 /fea=est /cnt=17 /tid=mm.131924.1 /tier=stack /stk=16 /ug=mm.131924 /ug_title=ests
1437895_at	transmembrane protein 16h
1456280_at	hypothetical protein clspn
1425815_a_at, 1427541_x_at, 1450156_a_at, 1450157_a_at	hyaluronan mediated motility receptor (rhamm)
1439906_at	,gb:bb184086 /db_xref=gi:16270309 /db_xref=bb184086 /clone=a330007g10 /fea=est /cnt=8 /tid=mm.23555.1 /tier=consend /stk=6 /ug=mm.23555 /ug_title=ests
1418591_at, 1418592_at, 1434196_at	dnaj (hsp40) homolog, subfamily a, member 4
1419524_at	tryptophan hydroxylase 1
1455145_at	,gb:bm115577 /db_xref=gi:17078595 /db_xref=l0822c03-3 /clone=l0822c03 /fea=est /cnt=36 /tid=mm.102206.1 /tier=stack /stk=23 /ug=mm.102206 /ug_title=ests
1437874_s_at, 1460180_at	hexosaminidase b
1438103_at	protocadherin gamma subfamily c, 4
1455521_at	kruppel-like factor 12
1430688_s_at	riken cdna d730039f16 gene
1436821_at	phosphatidylinositol-specific phospholipase c, x domain containing 3
1433501_at	expressed sequence ai118514
1428168_at	myelin protein zero-like 1
1430811_a_at	cell division cycle associated 1
1435106_at, 1435321_at	riken cdna 3732412d22 gene
1458012_at	dachshund 2 (drosophila)
1417111_at	mannosidase 1, alpha
1416101_a_at	histone 1, h1c
1448334_a_at, 1448335_s_at	cyclin i
1419595_a_at	gamma-glutamyl hydrolase
1416455_a_at, 1434369_a_at	crystallin, alpha b
1452040_a_at	cell division cycle associated 3
1435497_at	kinesin family member 7
1434734_at	fibrinogen silencer binding protein, homolog (human)
1436908_at	pericentriolar material 1
1434189_at	stromal antigen 1
1435890_at, 1436389_at	riken cdna 4633402c03 gene
1416558_at	maternal embryonic leucine zipper kinase
1456790_at	est aa407452
1455584_at	stromal cell derived factor 4
1419829_a_at	,gb:aw049055 /db_xref=gi:5909584 /db_xref=ui-m-bh1-amt-b-05-0-ui.s1 /clone=ui-m-bh1-amt-b-05-0-ui /fea=est /cnt=1 /tid=mm.45086.2 /tier=consend /stk=1 /ug=mm.45086 /ll=101600 /ug_gene=ai463667 /ug_title=expressed sequence ai463667
1440374_at, 1444067_at	phosphodiesterase 1c
1455130_at	spt2, suppressor of ty, domain containing 1 (s. cerevisiae)
1453370_at	trophinin associated protein
1432143_a_at, 1438430_at	high mobility group box transcription factor 1
1429066_at	riken cdna 4930565b19 gene
1452225_at	riken cdna 2010106g01 gene
1455467_at	riken cdna c330043m08 gene
1456063_at	open reading frame 34
1460576_at	exocyst complex component 6
1426817_at	antigen identified by monoclonal antibody ki 67
1417445_at	kinetochore associated 2
1437313_x_at	similar to high mobility group protein 2 (hmg-2)
1424455_at	g protein-coupled receptor associated sorting protein 1
1416299_at	shc sh2-domain binding protein 1
1420545_a_at	riken cdna 1700112l09 gene
1417943_at, 1447669_s_at	guanine nucleotide binding protein (g protein), gamma 4 subunit
1434051_s_at	heat shock protein 12a
1452008_at	riken cdna 9130422g05 gene
1427915_s_at, 1436226_at	transcription elongation factor b (siii), polypeptide 1
1418012_at	sh3-domain grb2-like b1 (endophilin)
1421546_a_at, 1451358_a_at	rac gtpase-activating protein 1
1456599_at	nuclear transport factor 2-like export factor 2
1419554_at, 1428187_at	cd47 antigen (rh-related antigen, integrin-associated signal transducer)
1438062_at	riken cdna 4832420a03 gene
1418108_at	pleckstrin homology domain containing, family k member 1
1420884_at	sarcolipin
1435306_a_at, 1452314_at, 1452315_at	kinesin family member 11
1418561_at	splicing factor 3b, subunit 1
1424278_a_at	baculoviral iap repeat-containing 5
1452791_at	coenzyme q2 homolog, prenyltransferase (yeast)
1421871_at, 1428107_at, 1436997_x_at	sh3-binding domain glutamic acid-rich protein like
1452963_at	riken cdna 9530077c05 gene
1449207_a_at	kinesin family member 20a
1450886_at	germ cell-specific gene 2
1443906_at	decay accelerating factor 1
1420505_a_at, 1420506_a_at	syntaxin binding protein 1
1450166_at, 1455481_at	iduronate 2-sulfatase
1423813_at, 1437716_x_at, 1451128_s_at	expressed sequence al033313
1418881_at	ef hand calcium binding protein 2
1416151_at	splicing factor, arginine/serine-rich 3 (srp20)
1418588_at	vesicular membrane protein p24
1434789_at	dep domain containing 1b
1424477_at	cdna sequence bc019731
1434997_at, 1455031_at	cell division cycle 2-like 6 (cdk8-like)
1423920_at, 1436707_x_at	barren homolog (drosophila)
1428682_at	riken cdna 4833425h18 gene
1423847_at	riken cdna 2810406c15 gene
1431050_at, 1440343_at	ribosomal protein s6 kinase, polypeptide 5
1417201_at	5'-nucleotidase, cytosolic ii
1421237_at, 1426349_s_at	thymopoietin
1430133_at	riken cdna 4921505d17 gene
1451629_at	limb-bud and heart
1452854_at	sec63-like (s. cerevisiae)
1455751_at	cullin associated and neddylation disassociated 1
1416076_at	cyclin b1, related sequence 5
1428280_at	fip1 like 1 (s. cerevisiae)
1435914_at	nuclear receptor co-repressor 1
1424046_at	budding uninhibited by benzimidazoles 1 homolog (s. cerevisiae)
1449877_s_at	kinesin family member c1
1456387_at	riken cdna 1700013j13 gene
1428156_at, 1428157_at	guanine nucleotide binding protein (g protein), gamma 2 subunit
1433408_a_at	minichromosome maintenance deficient 10 (s. cerevisiae)
1435050_at	dna segment, chr 10, brigham & women's genetics 1379 expressed
1434073_at	g protein-coupled receptor associated sorting protein 2

## Sheet: 8- Gene list
Cluster 8 gene list - from DAVID web site
AFFY_ID	Gene Name
1458374_at	expressed sequence c79407
1417376_a_at	immunoglobulin superfamily, member 4a
1453677_a_at	riken cdna 1810006i20 gene
1424936_a_at	dynein, axonemal, heavy chain 8
1417108_at	kinesin light chain 4
1421192_a_at	intersectin 1 (sh3 domain protein 1a)
1425181_at	sh3-domain grb2-like (endophilin) interacting protein 1
1450184_s_at	thyrotroph embryonic factor
1441818_at	similar to otoferlin isoform c
1426545_at	trinucleotide repeat containing 6b
1430327_at	secretory carrier membrane protein 4
1425861_x_at	calcium channel, voltage-dependent, alpha2/delta subunit 1
1426952_at	rho gtpase activating protein 18
1427463_at	o-acetyltransferase
1452540_a_at	histone 1, h2bp
1434467_at	ataxia, cerebellar, cayman type homolog (human)
1433791_at	rab9b, member ras oncogene family
1452893_s_at	riken cdna 2310040a07 gene
1421468_at	potassium inwardly-rectifying channel, subfamily j, member 3
1418438_at	fatty acid binding protein 2, intestinal
1417649_at	cyclin-dependent kinase inhibitor 1c (p57)
1458438_at	riken cdna 4933415l06 gene
1454202_a_at	riken cdna 1700061j05 gene
1430339_at, 1431667_s_at	riken cdna 2610110a13 gene
1432360_a_at	transmembrane and tetratricopeptide repeat containing 4
1433905_at	a kinase (prka) anchor protein 7
1422079_at	protein kinase c, eta
1434530_at	odd oz/ten-m homolog 4 (drosophila)
1452270_s_at	cubilin (intrinsic factor-cobalamin receptor)
1425746_at	riken cdna d730039f16 gene
1423509_a_at, 1437323_a_at, 1423510_at	islet amyloid polypeptide
1426546_at	testis-specific kinase 2
1422644_at	sh3-binding domain glutamic acid-rich protein
1421990_at, 1431191_a_at	synaptotagmin i
1424402_at, 1424403_a_at	run and fyve domain containing 3
1425344_at, 1451678_at	nuclear prelamin a recognition factor
1419249_at, 1453956_a_at	pftaire protein kinase 1
1419757_at, 1430197_a_at	phosphatidylinositol transfer protein, membrane-associated 2
1449823_at	dachshund 2 (drosophila)
1448745_s_at	loricrin
1434856_at	ankyrin repeat domain 44
1460470_at	acyl-coenzyme a oxidase-like
1455290_at	zinc and ring finger 2
1449629_s_at	small nuclear ribonucleoprotein d3
1449461_at	retinol binding protein 7, cellular
1452114_s_at	insulin-like growth factor binding protein 5
1441623_at	,gb:bb023951 /db_xref=gi:16257854 /db_xref=bb023951 /clone=5330418f19 /fea=est /cnt=4 /tid=mm.183539.1 /tier=consend /stk=4 /ug=mm.183539 /ug_title=ests, moderately similar to pol2 mouse retrovirus-related pol polyprotein (m.musculus)
1427674_a_at	seizure related gene 6
1421477_at	complexin 2
1422592_at, 1456116_at	catenin (cadherin associated protein), delta 2
1428812_at	riken cdna 1700040l02 gene
1450448_at	stanniocalcin 1
1422852_at	calcium and integrin binding family member 2
1439845_at	similar to hypothetical protein bc031133
1424433_at	methionine sulfoxide reductase b2
1453683_a_at	riken cdna 2700032m20 gene
1450080_at	caax box 1 homolog c (human)
1433907_at	pbx/knotted 1 homeobox 2
1439845_at	expressed sequence au042621
1439149_s_at	hypothetical protein loc629141
1434150_a_at, 1454858_x_at	methyltransferase like 7a
1449531_at	leprecan-like 2
1450863_a_at	double cortin and calcium/calmodulin-dependent protein kinase-like 1
1438811_at	discs, large homolog 7 (drosophila)
1431393_at	riken cdna 4921504i02 gene
1416107_at	neuron specific gene family member 2
1437751_at, 1456395_at	peroxisome proliferative activated receptor, gamma, coactivator 1 alpha
1437252_at	opposite strand transcription unit to stag3
1448671_at	ubiquitin-conjugating enzyme e2e 3, ubc4/5 homolog (yeast)
1434150_a_at	ubie-yghl1 fusion protein
1427141_at, 1455715_at	riken cdna 2700099c18 gene
1441520_at, 1452459_at, 1458560_at	asp (abnormal spindle)-like, microcephaly associated (drosophila)
1435514_at	leucine zipper transcription factor-like 1
1422970_at	max dimerization protein 3
1449159_at	guanine nucleotide binding protein, beta 3
1424556_at	pyrroline-5-carboxylate reductase 1
1448083_at, 1457423_at	hypothetical protein a930012m17
1435363_at	pleckstrin homology domain containing, family g (with rhogef domain) member 1
1429312_s_at	receptor tyrosine kinase-like orphan receptor 1
1436405_at	dedicator of cytokinesis 4
1424256_at	retinol dehydrogenase 12
1427105_at	riken cdna 2610510j17 gene
1435939_s_at	expressed sequence ai987662
1423450_a_at	heparan sulfate (glucosamine) 3-o-sulfotransferase 1
1425913_a_at	riken cdna 2810022l02 gene
1452540_a_at	histone 2, h3c1
1440452_at	dystrophin related protein 2
1436961_at	heat shock protein 12a
1455627_at	procollagen, type viii, alpha 1
1417580_s_at	selenium binding protein 1
1418268_at	5-hydroxytryptamine (serotonin) receptor 3a
1438009_at	hypothetical protein 1190022l06
1434291_a_at, 1449509_at	small edrk-rich factor 1
1426317_at	star-related lipid transfer (start) domain containing 6
1417567_at, 1431694_a_at	catenin beta interacting protein 1
1438108_at	riken cdna 9430067k14 gene
1417644_at	sarcospan
1448475_at	olfactomedin-like 3
1449770_x_at	dna segment, chr 16, brigham & women's genetics 1494 expressed
1434693_at	glutamate-rich 1
1452540_a_at	histone 1, h2bf
1452526_a_at	paired box gene 6
1451793_at	kelch-like 24 (drosophila)
1419155_a_at, 1449370_at, 1419156_at, 1419157_at, 1433575_at	sry-box containing gene 4
1459497_at	cathepsin b
1417299_at	nima (never in mitosis gene a)-related expressed kinase 2
1460337_at, 1431592_a_at	sh3-domain kinase binding protein 1
1439211_at	uromodulin-like 1
1449882_a_at	calcium-sensing receptor
1419478_at	secreted and transmembrane 1
1429150_at	coiled-coil domain containing 77
1451382_at	chac, cation transport regulator-like 1 (e. coli)
1460166_at	ras-like without caax 2
1449585_at	interleukin 1 receptor accessory protein
1430142_at	transglutaminase 5
1439845_at	similar to hypothetical protein bc031133
1428630_x_at, 1429958_x_at	hydroxyacylglutathione hydrolase-like
1436525_at	adaptor-related protein complex 3, sigma 2 subunit
1439845_at	,gb:bq174438 /db_xref=gi:20349929 /db_xref=ui-m-dj2-bvy-g-19-0-ui.s1 /clone=ui-m-dj2-bvy-g-19-0-ui /fea=est /cnt=11 /tid=mm.39817.1 /tier=consend /stk=6 /ug=mm.39817 /ug_title=ests
1439845_at	similar to phosphoinositol 3-phosphate-binding protein-3 [homo sapiens]
1421386_at, 1450227_at	ankyrin repeat domain 6
1439845_at	loc193893
1424596_s_at	lim and cysteine-rich domains 1
1460242_at	decay accelerating factor 1
1416959_at	nuclear receptor subfamily 1, group d, member 2
1451260_at	aldehyde dehydrogenase 1 family, member b1
1429255_at	riken cdna 2010007h12 gene
1417318_at	deleted in bladder cancer chromosome region candidate 1 (human)
1421632_at	potassium intermediate/small conductance calcium-activated channel, subfamily n, member 3
1448446_at	deformed epidermal autoregulatory factor 1 (drosophila)
1420774_a_at	riken cdna 4930583h14 gene
1434751_at	iduronate 2-sulfatase
1448375_at	riken cdna 1810073m23 gene
1448136_at	ectonucleotide pyrophosphatase/phosphodiesterase 2
1428813_a_at	dopamine receptor d1 interacting protein
1417962_s_at	growth hormone receptor
1449047_at	phytanoyl-coa 2-hydroxylase 2
1449958_a_at	fibroblast growth factor 14
1433719_at, 1437488_at	solute carrier family 9 (sodium/hydrogen exchanger), isoform 9
1420403_at	atpase, ca++ transporting, plasma membrane 2
1441113_at	riken cdna a430071a18 gene
1452615_s_at	trna phosphotransferase 1
1436867_at	sarcalumenin
1439037_at	dead (asp-glu-ala-asp) box polypeptide 17
1432116_at	riken cdna 1700031f05 gene
1435960_at	hypothetical protein loc545923
1434729_at	cdna sequence ak129302
1449432_a_at	mel transforming oncogene-like 1
1417505_s_at	interleukin 11 receptor, alpha chain 1
1426622_a_at	glutaminyl-peptide cyclotransferase (glutaminyl cyclase)
1451447_at	cue domain containing 1
1439263_at	fibroblast growth factor inducible 15
1418072_at, 1452540_a_at	histone 1, h2bc
1453748_a_at	kinesin family member 23
1422826_at	insulin-like growth factor binding protein, acid labile subunit
1434590_at	riken cdna b230209c24 gene
1423739_x_at	amyloid beta (a4) precursor-like protein 2
1448614_at	5'-nucleotidase, cytosolic ii
1450240_a_at	synaptotagmin-like 1
1458447_at	riken cdna 6530404a22 gene
1422833_at	forkhead box a2
1417505_s_at	interleukin 11 receptor, alpha chain 2
1451786_at	mucin 20
1425092_at	cadherin 10
1426215_at, 1430591_at	dopa decarboxylase
1450997_at	serine/threonine kinase 17b (apoptosis-inducing)
1421541_a_at	myocyte enhancer factor 2b
1418780_at	cytochrome p450, family 39, subfamily a, polypeptide 1
1439845_at	hypothetical protein bc031133
1421471_at	neuropeptide y receptor y1
1446624_at	fukuyama type congenital muscular dystrophy homolog (human)
1415857_at	embigin
1427505_a_at	casp2 and ripk1 domain containing adaptor with death domain
1458932_at	peroxin 2
1418770_at	cd2 antigen
1422558_at	guanidinoacetate methyltransferase
1438571_at	budding uninhibited by benzimidazoles 1 homolog (s. cerevisiae)
1443007_at	gnas (guanine nucleotide binding protein, alpha stimulating) complex locus
1418706_at	solute carrier family 38, member 3
1457825_x_at	transcobalamin 2
1420458_at	tachykinin 4
1415906_at	thymosin, beta 4, x chromosome
1452893_s_at	riken cdna 1110065p19 gene
1448485_at	gamma-glutamyltransferase 1
1425941_a_at, 1427953_at	cdna sequence bc025462
1458427_at	brca1 interacting protein c-terminal helicase 1
1453193_s_at	kinesin family member 12
1427050_at	riken cdna 5730420b22 gene
1416361_a_at	dynein cytoplasmic 1 intermediate chain 1
1417633_at	superoxide dismutase 3, extracellular
1418735_at, 1438394_x_at	keratin complex 2, basic, gene 4

## Sheet: 9- Gene list
Cluster 9 gene list - from DAVID web site
AFFY_ID	Gene Name
1453332_at	riken cdna 2410002o22 gene
1442347_at	low density lipoprotein receptor-related protein 8, apolipoprotein e receptor
1454086_a_at	lim domain only 2
1435425_at	phosphatidylserine decarboxylase
1416598_at	glis family zinc finger 2
1437921_x_at	riken cdna c330029b10 gene
1447275_at	gene model 1805, (ncbi)
1429224_at	paraneoplastic antigen ma1
1430798_x_at	mitochondrial ribosomal protein l15
1417930_at	ngfi-a binding protein 2
1440896_at	expressed sequence aa517739
1426441_at	solute carrier family 11 (proton-coupled divalent metal ion transporters), member 2
1425895_a_at	inhibitor of dna binding 1
1450749_a_at, 1450750_a_at	nuclear receptor subfamily 4, group a, member 2
1434495_at	zinc finger protein 278
1418157_at	nuclear receptor subfamily 2, group f, member 1
1433468_at	riken cdna 6430527g18 gene
1434210_s_at, 1449893_a_at	leucine-rich repeats and immunoglobulin-like domains 1
1422728_at	inhibin alpha
1419408_at	sine oculis-related homeobox 6 homolog (drosophila)
1449311_at	btb and cnc homology 1
1453768_a_at	riken cdna 5430432m24 gene
1457374_at	neural precursor cell expressed, developmentally down-regulated gene 4-like
1433668_at	proline-rich nuclear receptor coactivator 1
1456854_at	neuralized-like homolog (drosophila)
1431805_a_at, 1434628_a_at	rhophilin, rho gtpase binding protein 2
1431843_a_at, 1458299_s_at	nuclear factor of kappa light polypeptide gene enhancer in b-cells inhibitor, epsilon
1455646_at	riken cdna 2010004m13 gene
1422095_a_at, 1450484_a_at	thymidylate kinase family lps-inducible member
1438282_at	synaptotagmin i
1429832_at	dna segment, chr 4, wayne state university 43, expressed
1457316_at	microtubule-associated protein 6
1441878_s_at	riken cdna 1810049h13 gene
1440940_at	calcium channel, voltage-dependent, beta 1 subunit
1435268_at	expressed sequence ai847979
1431469_a_at, 1448960_at	cxxc finger 5
1438718_at	fibroblast growth factor 9
1453863_at	riken cdna 3300002p09 gene
1417293_at	heparan sulfate 6-o-sulfotransferase 1
1417595_at	mesenchyme homeobox 1
1440052_at	ephrin a5
1456805_a_at	riken cdna c030010b13 gene
1443736_at	riken cdna 4930595o22 gene
1451198_at	riken cdna 1110066c11 gene
1451229_at, 1454803_a_at	histone deacetylase 11
1435448_at, 1435449_at, 1456006_at, 1456005_a_at	bcl2-like 11 (apoptosis facilitator)
1433633_at, 1433634_at, 1454665_at	interferon regulatory factor 2 binding protein 2
1430717_at	riken cdna 4930403c10 gene
1455033_at	riken cdna b430201a12 gene
1416689_at	tuftelin 1
1447421_at	,gb:bi499978 /db_xref=gi:15339322 /db_xref=ie13b04.x1 /fea=est /cnt=2 /tid=mm.49558.1 /tier=consend /stk=2 /ug=mm.49558 /ug_title=ests
1442659_at	protocadherin 9
1460204_at	cytoplasmic tyrosine kinase, dscr28c related (drosophila)
1456238_at	zinc finger protein 133
1429396_at	autophagy related 16 like 2 (s. cerevisiae)
1419514_at	paired-like homeodomain transcription factor 1
1432787_at	riken cdna 6720420g18 gene
1424896_at	g protein-coupled receptor 85
1447426_at	dip3 beta
1440435_at	kyphoscoliosis peptidase
1425215_at, 1425216_at	free fatty acid receptor 2
1424137_at	g protein-regulated inducer of neurite outgrowth 1
1441577_at	riken cdna c530014p21 gene
1428660_s_at	torsin family 3, member a
1419066_at	immediate early response 5-like
1419647_a_at	immediate early response 3
1429653_at, 1453222_at, 1455476_a_at	genetic suppressor element 1
1434058_at	vmyotubularin related protein 12
1425742_a_at, 1454758_a_at, 1435952_at, 1454971_x_at	tsc22 domain family, member 1
1457284_at	,gb:bb766038 /db_xref=gi:16208999 /db_xref=bb766038 /clone=g370060b20 /fea=est /cnt=12 /tid=mm.45553.1 /tier=consend /stk=4 /ug=mm.45553 /ug_title=ests
1453375_at	riken cdna 4930422n03 gene
1418084_at, 1457198_at, 1448944_at	neuropilin 1
1434680_at	kiaa0599 protein
1422473_at, 1442700_at, 1422474_at	phosphodiesterase 4b, camp specific
1458145_at	rar-related orphan receptor alpha
1437085_at	riken cdna d630039a03 gene
1418496_at	forkhead box a1
1437224_at	reticulon 4
1417155_at	v-myc myelocytomatosis viral related oncogene, neuroblastoma derived (avian)
1439093_at	heat shock protein 4 like
1433581_at, 1433582_at	riken cdna 1190002n15 gene
1436845_at	axin2
1435089_at	riken cdna 2300006m17 gene
1416305_at, 1455250_at	sh3-domain binding protein 4
1453721_a_at	solute carrier family 31, member 2
1459695_at	,gb:au040352 /db_xref=gi:3954172 /db_xref=au040352 /clone=j0804g04 /fea=est /cnt=2 /tid=mm.38206.1 /tier=consend /stk=2 /ug=mm.38206 /ug_title=ests
1430225_at	riken cdna 5730442g03 gene
1429438_at	bcl6 interacting corepressor
1442453_at	fch domain only 2
1428816_a_at, 1450333_a_at	gata binding protein 2
1455556_at	notch gene homolog 2 (drosophila)
1435946_at	dna segment, chr 5, erato doi 135, expressed
1434629_at	zinc finger and btb domain containing 26
1420180_at	riken cdna 2410080h04 gene
1421336_at	prospero-related homeobox 1
1436363_a_at	nuclear factor i/x
1423315_at	bcl-2 binding component 3
1454901_at	hypothetical protein 6430570g24
1436827_at	gene model 944, (ncbi)
1426690_a_at	sterol regulatory element binding factor 1
1436088_at	riken cdna 0910001a06 gene
1418174_at, 1438211_s_at	d site albumin promoter binding protein
1418829_a_at	enolase 2, gamma neuronal
1429029_at	riken cdna 4933405a16 gene
1435892_at, 1442095_at	riken cdna c230079d11 gene
1439887_at	,gb:bb364961 /db_xref=gi:16406297 /db_xref=bb364961 /clone=c130025b04 /fea=est /cnt=14 /tid=mm.23549.1 /tier=consend /stk=6 /ug=mm.23549 /ug_title=ests
1436365_at	zinc finger and btb domain containing 7c
1422444_at, 1422445_at	integrin alpha 6
1439839_at	riken cdna d130051d11 gene
1416985_at	protein tyrosine phosphatase, non-receptor type substrate 1
1426218_at, 1438295_at	riken cdna 2310047l21 gene
1460642_at	tnf receptor associated factor 4
1456609_at	calcium/calmodulin-dependent protein kinase ii inhibitor 1
1439143_at	hypothetical protein 9330167e06
1418285_at, 1451591_a_at	ephrin b1
1442388_at	riken cdna 2410137f16 gene
1439014_at	riken cdna 1600021p15 gene
1441793_at	ring finger protein 39
1444507_at	per-hexamer repeat gene 3
1435024_at	riken cdna 4931428f04 gene
1431101_a_at	steroid 5 alpha-reductase 1
1424383_at	transmembrane protein 51
1456481_at	dna segment, chr 9, erato doi 280, expressed
1424471_at	rap guanine nucleotide exchange factor (gef) 3
1420851_at, 1450025_at	par-6 partitioning defective 6 homolog gamma (c. elegans)
1435880_at	ankrin repeat domain 50
1429950_at	unc-5 homolog c (c. elegans)-like
1460555_at	riken cdna 1700108n18 gene
1435445_at	cyclin t2
1435268_at	,gb:bb274357 /db_xref=gi:8971378 /db_xref=bb274357 /clone=a830087l14 /fea=est /cnt=22 /tid=mm.191884.1 /tier=stack /stk=18 /ug=mm.191884 /ll=103299 /ug_gene=ai847979 /ug_title=expressed sequence ai847979
1422130_at	neuronal pentraxin 1
1452821_at	tial1 cytotoxic granule-associated rna binding protein-like 1
1436918_at	riken cdna 4932442e05 gene
1418979_at	riken cdna 9030611n15 gene
1426640_s_at	expressed sequence aw319517
1453204_at	riken cdna 4933431k14 gene
1452356_at	iq motif containing c
1429089_s_at	riken cdna 2900026a02 gene
1421399_at	insulinoma-associated 1
1456964_at	rna binding motif protein 12
1432713_at	riken cdna 6430709c05 gene
1429722_at	zinc finger and btb domain containing 4
1422059_at, 1434116_at	chromobox homolog 2 (drosophila pc class)
1460009_at	immediate early response 5
1453004_at	riken cdna 3110004l20 gene
1430204_at	riken cdna 5033425g24 gene
1431254_at, 1435465_at	kelch repeat and btb (poz) domain containing 11
1435425_at	riken cdna 4933439c20 gene
1456611_at	riken cdna d430015b01 gene
1450629_at	dna segment, chr 15, erato doi 366, expressed
1434661_at	synaptogyrin 1
1436363_a_at	nuclear factor i/x
1436117_at	expressed sequence ai849226
1422697_s_at	jumonji, at rich interactive domain 2
1422642_at, 1450700_at	riken cdna 3200001f04 gene
1428663_at	riken cdna 5133401h06 gene
1422710_a_at	calcium channel, voltage-dependent, t type, alpha 1h subunit
1428083_at	riken cdna 2310043n10 gene
1422256_at	somatostatin receptor 2
1450749_a_at, 1450750_a_at	nuclear receptor subfamily 4, group a, member 2
1438407_at	riken cdna 9330132e09 gene
1433699_at, 1450829_at	tumor necrosis factor, alpha-induced protein 3
1422397_a_at, 1448681_at	interleukin 15 receptor, alpha chain
1443790_x_at	riken cdna 4930414l22 gene
1438718_at	fibroblast growth factor 9
1441197_at	riken cdna 9530059o14 gene
1426517_at, 1435268_at	guanine nucleotide binding protein, alpha z subunit
1421340_at	mitogen activated protein kinase kinase kinase 5
1441894_s_at, 1460206_at	grp1 (general receptor for phosphoinositides 1)-associated scaffold protein
1446252_at	integrin alpha 4
1421112_at	nk2 transcription factor related, locus 2 (drosophila)
1450718_at	adaptor protein with pleckstrin homology and src
1439854_at	expressed sequence ai838259
1440682_at	odd oz/ten-m homolog 4 (drosophila)
1453571_at	dep domain containing 6
1458145_at	rar-related orphan receptor alpha
1436512_at, 1454788_at	adp-ribosylation factor-like 4c
1453181_x_at	phospholipid scramblase 1
1443697_at	,gb:bm117114 /db_xref=gi:17080132 /db_xref=l0846d10-3 /clone=l0846d10 /fea=est /cnt=3 /tid=mm.214313.1 /tier=consend /stk=3 /ug=mm.214313 /ug_title=ests
1434100_x_at	caspase 7
1437647_at	death inducer-obliterator 1
1422692_at	sub1 homolog (s. cerevisia
1418074_at	st6 (alpha-n-acetyl-neuraminyl-2,3-beta-galactosyl-1,3)-n-acetylgalactosaminide alpha-2,6-sialyltransferase 4
1444045_at, 1459878_a_at, 1458121_at	riken cdna a430107o13 gene
1418829_a_at	enolase 2, gamma neuronal
1438726_at	hypothetical protein 9530064j02
1419415_a_at	retinoic acid receptor, gamma
1455790_at	e2f transcription factor 2
1433538_at	marvel (membrane-associating) domain containing 1
1417061_at	solute carrier family 39 (iron-regulated transporter), member 1
1458145_at	rar-related orphan receptor alpha
1427202_at	riken cdna 4833442j19 gene
1422256_at	somatostatin receptor 2
1433453_a_at, 1433454_at	ankyrin repeat and btb (poz) domain containing 2
1444065_at	cdna sequence bc051585
1452264_at	tensin like c1 domain-containing phosphatase
1440787_s_at	riken cdna 1300007o09 gene
1424594_at	lectin, galactose binding, soluble 7
1456634_at	riken cdna 9830001h06 gene
1441031_at	peptidyl arginine deiminase, type i
1454975_at	proline/serine-rich coiled-coil 2
1438684_at	znuak family, snf1-like kinase, 1
1442067_at	receptor tyrosine kinase-like orphan receptor 1
1429106_at	riken cdna 4921509j17 gene
1426725_s_at, 1452163_at	e26 avian leukemia oncogene 1, 5' domain
1436570_at	,gb:bg143461 /db_xref=gi:12646785 /db_xref=mab56d07.x1 /clone=image:3974436 /fea=est /cnt=16 /tid=mm.23897.1 /tier=stack /stk=8 /ug=mm.23897 /ug_title=ests
1436868_at, 1455664_at	reticulon 4 receptor-like 1
1427447_a_at	dna segment, est 478828
1424885_at	kelch domain containing 8a
1458407_s_at	expressed sequence ai429294
1439807_at	transmembrane protein 74
1423157_at	glucosamine-phosphate n-acetyltransferase 1
1422565_s_at	nuclear factor i/c
1426869_at	biregional cell adhesion molecule-related/down-regulated by oncogenes (cdon) binding protein
1419123_a_at	platelet-derived growth factor, c polypeptide
1456662_at	hypothetical protein loc546058
1421843_at	interleukin 1 receptor accessory protein
1443086_at, 1446720_at	activated leukocyte cell adhesion molecule
1421604_a_at, 1429360_at	kruppel-like factor 3 (basic)
1432509_at	riken cdna 5033430i15 gene
1419985_s_at	coiled-coil domain containing 69
1418350_at	heparin-binding egf-like growth factor
1433639_at	riken cdna 5730593f17 gene
1446119_at	,gb:bb176004 /db_xref=gi:16269720 /db_xref=bb176004 /clone=a230059n19 /fea=est /cnt=2 /tid=mm.102390.1 /tier=consend /stk=2 /ug=mm.102390 /ug_title=ests
1443344_at	riken cdna 4932409i22 gene
1435740_at, 1441823_at	retinoic acid induced 17
1422087_at, 1434777_at, 1422088_at	lung carcinoma myc related oncogene 1
1457557_at	riken cdna a330076h08 gene
1426734_at	cdna sequence bc022623
1451123_at	riken cdna c330016o10 gene
1430093_at	riken cdna 4933406p04 gene
1450044_at	frizzled homolog 7 (drosophila)
1451298_at	pleckstrin homology domain containing, family h (with myth4 domain) member 3
1440106_at	transcription factor 4
1440106_at	transcription factor 4
1434253_s_at, 1451794_at, 1454889_x_at	hypothetical protein mgc30586
1427005_at	polo-like kinase 2 (drosophila)
1437199_at	dual specificity phosphatase 5
1451046_at	zinc finger protein, multitype 1
1440619_at	mitogen activated protein kinase 8 interacting protein 1
1422818_at, 1437132_x_at, 1450767_at	neural precursor cell expressed, developmentally down-regulated gene 9
1434439_at	glycogen synthase kinase 3 beta
1451960_a_at	rev3-like, catalytic subunit of dna polymerase zeta rad54 like (s. cerevisiae)
1441608_at	,gb:bb559910 /db_xref=gi:16449052 /db_xref=bb559910 /clone=e530001l08 /fea=est /cnt=4 /tid=mm.131901.1 /tier=consend /stk=4 /ug=mm.131901 /ug_title=ests
1429764_at	riken cdna 1500005k14 gene
1449152_at	cyclin-dependent kinase inhibitor 2b (p15, inhibits cdk4)
1460204_at	cytoplasmic tyrosine kinase, dscr28c related (drosophila)
1444744_at	,gb:bf461970 /db_xref=gi:11531153 /db_xref=ui-m-cg0p-bmv-h-10-0-ui.s1 /clone=ui-m-cg0p-bmv-h-10-0-ui /fea=est /cnt=4 /tid=mm.156189.1 /tier=consend /stk=2 /ug=mm.156189 /ug_title=ests
1418577_at	tripartite motif protein 8
1448710_at	chemokine (c-x-c motif) receptor 4
1423104_at	insulin receptor substrate 1
1442903_at	riken cdna 4732423e21 gene
1455492_at	riken cdna b330016d10 gene
1456898_at	purine rich element binding protein a
1424988_at	myosin regulatory light chain interacting protein
1440252_at	h2a histone family, member j
1423592_at	rho-associated coiled-coil forming kinase 2
