# Supplementary material for: Regulatory Network Analyses Reveal Genome-Wide Potentiation of LIF Signaling by Glucocorticoids and Define an Innate Cell Defense Response
Source: PLoS Genet. 2008 Oct 17;4(10):e1000224. doi: 10.1371/journal.pgen.1000224 (PMC2562516; doi:10.1371/journal.pgen.1000224)
Supplement: Table S4 — Gene Ontology analyses of the nine gene clusters. (0.13 MB XLS) [file pgen.1000224.s005.xls]

## Sheet: 1- GO
Table S4
Gene Ontology Term	Genes	Fold enrich.	P value	Gene list
amine metabolism	12	2.83891	0.00331836	1417125_at, 1420502_at, 1416662_at, 1425764_a_at, 1415694_at, 1425106_a_at, 1434135_at, 1449268_at, 1416239_at, 1423158_at, 1418490_at, 1418937_at, 1419173_at,
nitrogen compound metabolism	12	2.66943	0.00526072	1417125_at, 1420502_at, 1416662_at, 1425764_a_at, 1415694_at, 1425106_a_at, 1434135_at, 1449268_at, 1416239_at, 1423158_at, 1418490_at, 1418937_at, 1419173_at,
amine catabolism	5	6.77468	0.00613085	1417125_at, 1420502_at, 1416662_at, 1425764_a_at, 1418937_at,
nitrogen compound catabolism	5	6.77468	0.00613085	1417125_at, 1420502_at, 1416662_at, 1425764_a_at, 1418937_at,
amino acid and derivative metabolism	10	2.72972	0.0109499	1417125_at, 1420502_at, 1416662_at, 1425764_a_at, 1415694_at, 1425106_a_at, 1449268_at, 1416239_at, 1418490_at, 1418937_at, 1419173_at,
cell homeostasis	6	3.60588	0.0251289	1422324_a_at, 1459994_x_at, 1436643_x_at, 1422966_a_at, AFFX-TransRecMur/X57349_3_at, 1422967_a_at, AFFX-TransRecMur/X57349_5_at, AFFX-TransRecMur/X57349_M_at, 1443823_s_at, 1452308_a_at, 1417516_at,
amino acid metabolism	8	2.70987	0.02804	1417125_at, 1416662_at, 1425764_a_at, 1415694_at, 1425106_a_at, 1449268_at, 1416239_at, 1418490_at, 1419173_at,
organic acid metabolism	12	2.03703	0.0331041	1417125_at, 1416662_at, 1451308_at, 1425764_a_at, 1450956_at, 1423366_at, 1415694_at, 1425106_a_at, 1449268_at, 1425676_a_at, 1455994_x_at, 1456530_x_at, 1426260_a_at, 1416239_at, 1418490_at, 1419173_at,
carboxylic acid metabolism	12	2.03703	0.0331041	1417125_at, 1416662_at, 1451308_at, 1425764_a_at, 1450956_at, 1423366_at, 1415694_at, 1425106_a_at, 1449268_at, 1425676_a_at, 1455994_x_at, 1456530_x_at, 1426260_a_at, 1416239_at, 1418490_at, 1419173_at,
cation homeostasis	5	4.05008	0.0344821	1422324_a_at, 1459994_x_at, 1436643_x_at, 1422966_a_at, AFFX-TransRecMur/X57349_3_at, 1422967_a_at, AFFX-TransRecMur/X57349_5_at, AFFX-TransRecMur/X57349_M_at, 1443823_s_at, 1452308_a_at,
biosynthesis	23	1.55394	0.0362845	1452829_at, 1452830_s_at, 1434135_at, 1422677_at, 1422678_at, 1434524_at, 1425676_a_at, 1455994_x_at, 1456530_x_at, 1416239_at, 1423158_at, 1417823_at, 1420502_at, 1451308_at, 1424296_at, 1455959_s_at, 1425764_a_at, 1450956_at, 1423366_at, 1415694_at, 1425106_a_at, 1436336_at, 1420590_at, 1431946_a_at, 1448437_a_at, 1416691_at, 1416690_at, 1424065_at, 1449268_at, 1436155_at, 1418937_at, 1448871_a…
cell ion homeostasis	5	3.76371	0.0432968	1422324_a_at, 1459994_x_at, 1436643_x_at, 1422966_a_at, AFFX-TransRecMur/X57349_3_at, 1422967_a_at, AFFX-TransRecMur/X57349_5_at, AFFX-TransRecMur/X57349_M_at, 1443823_s_at, 1452308_a_at,
homeostasis	7	2.60825	0.0512908	1422324_a_at, 1449233_at, 1459994_x_at, 1436643_x_at, 1422966_a_at, AFFX-TransRecMur/X57349_3_at, 1422967_a_at, AFFX-TransRecMur/X57349_5_at, AFFX-TransRecMur/X57349_M_at, 1443823_s_at, 1452308_a_at, 1417516_at,
small GTPase mediated signal transduction	8	2.31973	0.0565874	1435394_s_at, 1448605_at, 1416700_at, 1416701_at, 1416459_at, 1427918_a_at, 1440799_s_at, 1449027_at, 1449028_at, 1426452_a_at, 1431429_a_at,
cellular biosynthesis	20	1.53494	0.0585367	1452829_at, 1452830_s_at, 1434135_at, 1422677_at, 1422678_at, 1425676_a_at, 1455994_x_at, 1456530_x_at, 1416239_at, 1423158_at, 1420502_at, 1451308_at, 1424296_at, 1455959_s_at, 1425764_a_at, 1450956_at, 1423366_at, 1415694_at, 1425106_a_at, 1436336_at, 1431946_a_at, 1448437_a_at, 1416691_at, 1416690_at, 1424065_at, 1449268_at, 1436155_at, 1418937_at, 1448871_at,
intracellular signaling cascade	19	1.53903	0.0647181	1452217_at, 1449233_at, 1416406_at, 1424090_at, 1435394_s_at, 1448605_at, 1416700_at, 1416701_at, 1455274_at, 1429763_at, 1416459_at, 1427918_a_at, 1440799_s_at, 1417516_at, 1434684_at, 1439986_at, 1449107_at, 1449027_at, 1449028_at, 1426452_a_at, 1431429_a_at, 1448871_at,
ion homeostasis	5	3.21213	0.0694833	1422324_a_at, 1459994_x_at, 1436643_x_at, 1422966_a_at, AFFX-TransRecMur/X57349_3_at, 1422967_a_at, AFFX-TransRecMur/X57349_5_at, AFFX-TransRecMur/X57349_M_at, 1443823_s_at, 1452308_a_at,

## Sheet: 2- GO
Gene Ontology Term	Genes	Fold enrich.	P value	Gene list
response to biotic stimulus	26	4.21422	9.13185e-10	1424254_at, 1423754_at, 1421322_a_at, 1421812_at, 1450378_at, 1424339_at, 1417244_a_at, 1416676_at, 1426045_at, 1419676_at, 1454757_s_at, 1448951_at, 1431591_s_at, 1452428_a_at, 1436562_at, 1416942_at, 1448881_at, 1450826_a_at, 1449009_at, 1451905_a_at, 1425119_at, 1422005_at, 1422006_at, 1426276_at, 1416016_at, 1453196_a_at, 1419100_at, 1424617_at, 1459151_x_at, 1418825_at,
response to virus	9	24.6001	2.20481e-09	1419676_at, 1449009_at, 1451905_a_at, 1431591_s_at, 1425119_at, 1417244_a_at, 1436562_at, 1426276_at, 1422005_at, 1422006_at,
immune response	22	4.49216	9.8147e-09	1450826_a_at, 1421322_a_at, 1449009_at, 1451905_a_at, 1425119_at, 1421812_at, 1450378_at, 1424339_at, 1417244_a_at, 1416016_at, 1426276_at, 1422005_at, 1422006_at, 1416676_at, 1426045_at, 1453196_a_at, 1419676_at, 1419100_at, 1424617_at, 1459151_x_at, 1448951_at, 1431591_s_at, 1452428_a_at, 1416942_at, 1436562_at, 1448881_at,
defense response	23	3.87416	5.70645e-08	1450826_a_at, 1449009_at, 1421322_a_at, 1451905_a_at, 1425119_at, 1421812_at, 1450378_at, 1424339_at, 1417244_a_at, 1416016_at, 1426276_at, 1422005_at, 1422006_at, 1416676_at, 1426045_at, 1453196_a_at, 1419676_at, 1419100_at, 1424617_at, 1459151_x_at, 1448951_at, 1431591_s_at, 1452428_a_at, 1416942_at, 1436562_at, 1448881_at, 1418825_at,
response to pest, pathogen or parasite	16	5.11776	4.00872e-07	1450826_a_at, 1449009_at, 1451905_a_at, 1425119_at, 1417244_a_at, 1426276_at, 1422005_at, 1422006_at, 1416676_at, 1426045_at, 1419676_at, 1419100_at, 1454757_s_at, 1448951_at, 1431591_s_at, 1452428_a_at, 1436562_at, 1448881_at,
organismal physiological process	30	2.69054	6.64718e-07	1421322_a_at, 1420925_at, 1421812_at, 1450378_at, 1424339_at, 1417732_at, 1425789_s_at, 1417244_a_at, 1416676_at, 1426045_at, 1427527_a_at, 1419676_at, 1417811_at, 1415806_at, 1448951_at, 1431591_s_at, 1452428_a_at, 1436562_at, 1416942_at, 1448881_at, 1450826_a_at, 1449009_at, 1451905_a_at, 1425119_at, 1434893_at, 1427465_at, 1422005_at, 1422006_at, 1426276_at, 1416016_at, 1453196_a_at, 1419100_a…
response to other organism	16	4.90887	6.80705e-07	1450826_a_at, 1449009_at, 1451905_a_at, 1425119_at, 1417244_a_at, 1426276_at, 1422005_at, 1422006_at, 1416676_at, 1426045_at, 1419676_at, 1419100_at, 1454757_s_at, 1448951_at, 1431591_s_at, 1452428_a_at, 1436562_at, 1448881_at,
response to stimulus	32	2.40535	2.61365e-06	1424254_at, 1423754_at, 1421322_a_at, 1432032_a_at, 1420925_at, 1421812_at, 1450378_at, 1417732_at, 1425789_s_at, 1424339_at, 1417244_a_at, 1416676_at, 1426045_at, 1419676_at, 1417811_at, 1415806_at, 1454757_s_at, 1448951_at, 1431591_s_at, 1452428_a_at, 1436562_at, 1416942_at, 1448881_at, 1450826_a_at, 1449009_at, 1443963_at, 1451905_a_at, 1425119_at, 1416016_at, 1426276_at, 1422005_at, 1422006_a…
response to stress	18	2.6368	0.000354853	1450826_a_at, 1449009_at, 1451905_a_at, 1425119_at, 1417732_at, 1425789_s_at, 1417244_a_at, 1426276_at, 1422005_at, 1422006_at, 1416676_at, 1426045_at, 1419676_at, 1419100_at, 1415806_at, 1454757_s_at, 1448951_at, 1431591_s_at, 1452428_a_at, 1436562_at, 1448881_at,
innate immune response	5	10.9334	0.00106902	1419676_at, 1451905_a_at, 1416942_at, 1436562_at, 1426276_at,
cation homeostasis	5	6.53627	0.0069496	1427527_a_at, 1436164_at, 1422786_at, 1425381_a_at, 1434893_at, 1427465_at, 1419755_at,
cell ion homeostasis	5	6.07411	0.00896389	1427527_a_at, 1436164_at, 1422786_at, 1425381_a_at, 1434893_at, 1427465_at, 1419755_at,
ion homeostasis	5	5.18394	0.0153446	1427527_a_at, 1436164_at, 1422786_at, 1425381_a_at, 1434893_at, 1427465_at, 1419755_at,
cell homeostasis	5	4.84949	0.0191344	1427527_a_at, 1436164_at, 1422786_at, 1425381_a_at, 1434893_at, 1427465_at, 1419755_at,
cellular macromolecule metabolism	30	1.3493	0.0612446	1436507_at, 1421322_a_at, 1425506_at, 1424518_at, 1424339_at, 1417244_a_at, 1424518_at, 1425381_a_at, 1415806_at, 1431591_s_at, 1448883_at, 1426526_s_at, 1416942_at, 1426415_a_at, 1448881_at, 1451564_at, 1426210_x_at, 1445888_x_at, 1419823_s_at, 1460722_at, 1416897_at, 1425248_a_at, 1425249_a_at, 1438936_s_at, 1422005_at, 1422006_at, 1416871_at, 1435208_at, 1439825_at, 1453196_a_at, 1457252_x_at,…
cellular protein metabolism	29	1.32413	0.0810705	1436507_at, 1421322_a_at, 1425506_at, 1424518_at, 1424339_at, 1417244_a_at, 1424518_at, 1425381_a_at, 1415806_at, 1431591_s_at, 1448883_at, 1416942_at, 1426415_a_at, 1448881_at, 1451564_at, 1426210_x_at, 1445888_x_at, 1419823_s_at, 1460722_at, 1416897_at, 1425248_a_at, 1425249_a_at, 1438936_s_at, 1422005_at, 1422006_at, 1416871_at, 1435208_at, 1439825_at, 1453196_a_at, 1457252_x_at, 1425396_a_at,…
homeostasis	5	3.00668	0.0829267	1427527_a_at, 1436164_at, 1422786_at, 1425381_a_at, 1434893_at, 1427465_at, 1419755_at,
protein metabolism	30	1.2932	0.0955631	1436507_at, 1421322_a_at, 1425506_at, 1424518_at, 1424339_at, 1417244_a_at, 1424518_at, 1425381_a_at, 1415806_at, 1431591_s_at, 1448883_at, 1416942_at, 1426415_a_at, 1448881_at, 1451564_at, 1426210_x_at, 1445888_x_at, 1419823_s_at, 1460722_at, 1416897_at, 1425248_a_at, 1425249_a_at, 1426098_a_at, 1438936_s_at, 1422005_at, 1422006_at, 1416871_at, 1435208_at, 1439825_at, 1453196_a_at, 1457252_x_at,…
biopolymer modification	18	1.45877	0.098203	1451564_at, 1436507_at, 1426210_x_at, 1445888_x_at, 1419823_s_at, 1460722_at, 1416897_at, 1425506_at, 1424339_at, 1425248_a_at, 1425249_a_at, 1422005_at, 1422006_at, 1425987_a_at, 1435208_at, 1439825_at, 1453196_a_at, 1431591_s_at, 1425396_a_at, 1419208_at, 1417924_at, 1426415_a_at,

## Sheet: 3- GO
Gene Ontology Term	Genes	Fold enrich.	P value	Gene list
rhythmic process	5	7.39318	0.00449251	1427682_a_at, 1427683_at, 1423859_a_at, 1423860_at, 1449851_at, 1417602_at, 1425837_a_at,
intracellular signaling cascade	22	1.87401	0.00607452	1433885_at, 1433428_x_at, 1455900_x_at, 1425284_a_at, 1425285_a_at, 1428242_at, 1421272_at, 1435244_at, 1449901_a_at, 1425656_a_at, 1444767_at, 1448724_at, 1416129_at, 1419816_s_at, 1420150_at, 1428472_at, 1449752_at, 1422619_at, 1425739_at, 1437112_at, 1421321_a_at, 1421911_at, 1450403_at, 1426063_a_at, 1454742_at, 1423619_at, 1437302_at, 1435518_at, 1422557_s_at, 1451612_at, 1428942_at,
negative regulation of biological process	19	1.99864	0.00625685	1416250_at, 1448272_at, 1449851_at, 1419874_x_at, 1427638_at, 1439163_at, 1442026_at, 1442025_a_at, 1421679_a_at, 1418025_at, 1452004_at, 1422938_at, 1427819_at, 1443837_x_at, 1420772_a_at, 1425281_a_at, 1448724_at, 1420088_at, 1420089_at, 1438157_s_at, 1449731_s_at, 1448306_at, 1449007_at, 1422619_at, 1428662_a_at, 1451776_s_at, 1419247_at, 1419248_at, 1447830_s_at, 1418901_at, 1427844_a_at, 141…
negative regulation of physiological process	16	2.04883	0.0108856	1416250_at, 1448272_at, 1449851_at, 1419874_x_at, 1427638_at, 1439163_at, 1442026_at, 1442025_a_at, 1421679_a_at, 1418025_at, 1452004_at, 1422938_at, 1427819_at, 1443837_x_at, 1420772_a_at, 1425281_a_at, 1449007_at, 1422619_at, 1428662_a_at, 1451776_s_at, 1418901_at, 1427844_a_at, 1418091_at, 1437302_at, 1433711_s_at, 1454699_at, 1438931_s_at, 1421818_at, 1450381_a_at,
proteolysis	16	2.00621	0.0130036	1417032_at, 1419090_x_at, 1420490_at, 1449463_at, 1433428_x_at, 1455900_x_at, 1423386_at, 1437846_x_at, 1415837_at, 1455977_x_at, 1448107_x_at, 1421788_x_at, 1418191_at, 1455977_x_at, 1425182_x_at, 1425182_x_at, 1420770_at, 1448312_at, 1425144_at,
negative regulation of cellular process	17	1.94774	0.0130795	1416250_at, 1448272_at, 1449851_at, 1419874_x_at, 1427638_at, 1439163_at, 1442026_at, 1442025_a_at, 1421679_a_at, 1418025_at, 1422938_at, 1427819_at, 1443837_x_at, 1420772_a_at, 1425281_a_at, 1448724_at, 1420088_at, 1420089_at, 1438157_s_at, 1449731_s_at, 1448306_at, 1449007_at, 1422619_at, 1428662_a_at, 1451776_s_at, 1419247_at, 1419248_at, 1447830_s_at, 1418901_at, 1427844_a_at, 1418091_at, 143…
negative regulation of apoptosis	6	3.85415	0.0194596	1416250_at, 1448272_at, 1421679_a_at, 1422938_at, 1427819_at, 1443837_x_at, 1420772_a_at, 1425281_a_at, 1418901_at, 1427844_a_at, 1421818_at, 1450381_a_at,
negative regulation of programmed cell death	6	3.79199	0.0207199	1416250_at, 1448272_at, 1421679_a_at, 1422938_at, 1427819_at, 1443837_x_at, 1420772_a_at, 1425281_a_at, 1418901_at, 1427844_a_at, 1421818_at, 1450381_a_at,
cellular physiological process	127	1.08999	0.0307388	1418936_at, 1433428_x_at, 1455900_x_at, 1425284_a_at, 1425285_a_at, 1427472_a_at, 1416049_at, 1418025_at, 1451557_at, 1421788_x_at, 1424735_at, 1447856_x_at, 1418191_at, 1418444_a_at, 1420770_at, 1448312_at, 1429279_at, 1435273_at, 1420490_at, 1419090_x_at, 1427682_a_at, 1427683_at, 1437846_x_at, 1455869_at, 1418932_at, 1420772_a_at, 1425281_a_at, 1421272_at, 1435244_at, 1418946_at, 1448724_at, 1…
negative regulation of cellular physiological process	14	1.88513	0.0336625	1416250_at, 1448272_at, 1449851_at, 1419874_x_at, 1427638_at, 1439163_at, 1442026_at, 1442025_a_at, 1421679_a_at, 1418025_at, 1422938_at, 1427819_at, 1443837_x_at, 1420772_a_at, 1425281_a_at, 1449007_at, 1422619_at, 1428662_a_at, 1451776_s_at, 1418901_at, 1427844_a_at, 1418091_at, 1433711_s_at, 1454699_at, 1438931_s_at, 1421818_at, 1450381_a_at,
small GTPase mediated signal transduction	8	2.43946	0.0452858	1433885_at, 1425284_a_at, 1425285_a_at, 1426063_a_at, 1421272_at, 1435244_at, 1425656_a_at, 1454742_at, 1423619_at, 1435518_at,
second-messenger-mediated signaling	5	3.66204	0.0470482	1422619_at, 1433428_x_at, 1455900_x_at, 1444767_at, 1437302_at, 1448724_at,
cellular process	142	1.05351	0.0506105	1418936_at, 1433428_x_at, 1455900_x_at, 1425284_a_at, 1425285_a_at, 1427472_a_at, 1416049_at, 1418025_at, 1451557_at, 1421788_x_at, 1424735_at, 1447856_x_at, 1418191_at, 1420150_at, 1428472_at, 1449752_at, 1418444_a_at, 1420770_at, 1448312_at, 1429279_at, 1435273_at, 1420490_at, 1419090_x_at, 1427682_a_at, 1427683_at, 1437846_x_at, 1455869_at, 1418932_at, 1420772_a_at, 1425281_a_at, 1421272_at, 1…
signal transduction	36	1.29	0.0792759	1421034_a_at, 1423996_a_at, 1454783_at, 1433428_x_at, 1455900_x_at, 1425284_a_at, 1425285_a_at, 1443969_at, 1428242_at, 1439489_at, 1452004_at, 1416129_at, 1419816_s_at, 1420150_at, 1428472_at, 1449752_at, 1441603_at, 1422619_at, 1418444_a_at, 1421911_at, 1450403_at, 1417602_at, 1419247_at, 1419248_at, 1447830_s_at, 1426286_at, 1433885_at, 1449851_at, 1421272_at, 1435244_at, 1449901_a_at, 1425656…
physiological process	135	1.05564	0.0809633	1418936_at, 1433428_x_at, 1455900_x_at, 1425284_a_at, 1425285_a_at, 1427472_a_at, 1416049_at, 1418025_at, 1451557_at, 1421788_x_at, 1424735_at, 1447856_x_at, 1418191_at, 1418444_a_at, 1420770_at, 1448312_at, 1429279_at, 1435273_at, 1420490_at, 1419090_x_at, 1427682_a_at, 1427683_at, 1437846_x_at, 1455869_at, 1418932_at, 1420772_a_at, 1425281_a_at, 1421272_at, 1435244_at, 1418946_at, 1425837_a_at,…
cell communication	38	1.25972	0.0928049	1421034_a_at, 1423996_a_at, 1454783_at, 1433428_x_at, 1455900_x_at, 1425284_a_at, 1425285_a_at, 1443969_at, 1428242_at, 1439489_at, 1452004_at, 1425122_at, 1416129_at, 1419816_s_at, 1420150_at, 1428472_at, 1449752_at, 1422619_at, 1441603_at, 1418444_a_at, 1421911_at, 1450403_at, 1417602_at, 1419247_at, 1419248_at, 1447830_s_at, 1426286_at, 1433885_at, 1427682_a_at, 1427683_at, 1449851_at, 1421272…
cellular metabolism	90	1.1095	0.0994088	1445824_at, 1418936_at, 1449463_at, 1433428_x_at, 1455900_x_at, 1439205_at, 1416049_at, 1423627_at, 1417068_a_at, 1438670_at, 1418025_at, 1428669_at, 1422573_at, 1451557_at, 1416204_at, 1448249_at, 1421788_x_at, 1416933_at, 1418191_at, 1422619_at, 1448562_at, 1418444_a_at, 1427121_at, 1417396_at, 1448688_at, 1417602_at, 1420770_at, 1416823_a_at, 1460192_at, 1448312_at, 1418091_at, 1425144_at, 142…

## Sheet: 4- GO
Gene Ontology Term	Genes	Fold enrich.	P value	Gene list
lipid metabolism	12	3.80267	0.000246382	1425853_s_at, 1429514_at, 1448908_at, 1440444_at, 1421023_at, 1455455_at, 1437113_s_at, 1422526_at, 1450643_s_at, 1418288_at, 1426516_a_at, 1427336_at, 1427337_at, 1449542_at, 1436027_at, 1455534_s_at, 1448810_at,
cellular lipid metabolism	10	3.84423	0.000995638	1425853_s_at, 1429514_at, 1448908_at, 1440444_at, 1421023_at, 1455455_at, 1422526_at, 1450643_s_at, 1427336_at, 1427337_at, 1449542_at, 1436027_at, 1455534_s_at, 1448810_at,
regulation of cell differentiation	5	5.82087	0.0102036	1425853_s_at, 1445562_at, 1418288_at, 1426516_a_at, 1452519_a_at, 1447443_at,
regulation of development	5	4.43645	0.0251144	1425853_s_at, 1445562_at, 1418288_at, 1426516_a_at, 1452519_a_at, 1447443_at,
cell communication	22	1.52761	0.0354083	1449773_s_at, 1450971_at, 1422270_a_at, 1452416_at, 1421389_a_at, 1453851_a_at, 1415844_at, 1415845_at, 1421372_at, 1427380_at, 1450222_x_at, 1429123_at, 1421425_a_at, 1452519_a_at, 1423753_at, 1423136_at, 1450869_at, 1423004_at, 1429514_at, 1448908_at, 1425853_s_at, 1455333_at, 1421023_at, 1421384_at, 1434674_at, 1435513_at, 1437113_s_at, 1451946_a_at, 1417301_at, 1448662_at, 1456918_at,
intracellular signaling cascade	11	1.96265	0.0476541	1449773_s_at, 1450971_at, 1425853_s_at, 1453851_a_at, 1455333_at, 1421372_at, 1427380_at, 1450222_x_at, 1421425_a_at, 1429123_at, 1421023_at, 1435513_at, 1437113_s_at, 1452519_a_at,
vesicle-mediated transport	6	2.8798	0.054585	1418250_at, 1415844_at, 1415845_at, 1429123_at, 1419423_at, 1417462_at, 1421384_at, 1434674_at,
signal transduction	20	1.50113	0.055557	1449773_s_at, 1450971_at, 1422270_a_at, 1452416_at, 1453851_a_at, 1421372_at, 1427380_at, 1450222_x_at, 1429123_at, 1421425_a_at, 1452519_a_at, 1423753_at, 1423136_at, 1450869_at, 1423004_at, 1429514_at, 1448908_at, 1425853_s_at, 1455333_at, 1421023_at, 1421384_at, 1434674_at, 1435513_at, 1437113_s_at, 1451946_a_at, 1417301_at, 1448662_at, 1456918_at,
cellular macromolecule catabolism	5	3.06247	0.0775288	1447670_at, 1452519_a_at, 1420776_a_at, 1448810_at, 1417168_a_at, 1417169_at,
response to external stimulus	6	2.51248	0.0865003	1421389_a_at, 1453851_a_at, 1429123_at, 1421384_at, 1434674_at, 1435386_at, 1452519_a_at,
response to wounding	5	2.91044	0.0895131	1453851_a_at, 1429123_at, 1421384_at, 1434674_at, 1435386_at, 1452519_a_at,

## Sheet: 5- GO
Gene Ontology Term	Genes	Fold enrich.	P value	Gene list
regulation of cellular metabolism	15	2.2942	0.00224242	1415899_at, 1420973_at, 1434283_at, 1442176_at, 1416576_at, 1456212_x_at, 1455899_x_at, 1417483_at, 1448728_a_at, 1425750_a_at, 1418414_at, 1435994_at, 1420915_at, 1426587_a_at, 1460700_at, 1423233_at, 1416029_at, 1419272_at, 1418133_at, 1425075_at, 1448436_a_at, 1423100_at,
regulation of biological process	19	1.88677	0.00317741	1415899_at, 1420973_at, 1434283_at, 1442176_at, 1416576_at, 1456212_x_at, 1455899_x_at, 1417483_at, 1448728_a_at, 1416286_at, 1448285_at, 1416287_at, 1425750_a_at, 1448914_a_at, 1418414_at, 1435994_at, 1420915_at, 1426587_a_at, 1460700_at, 1426221_at, 1423233_at, 1416029_at, 1419272_at, 1425075_at, 1418133_at, 1449563_at, 1452981_at, 1448436_a_at, 1423100_at,
regulation of metabolism	15	2.20657	0.00326713	1415899_at, 1420973_at, 1434283_at, 1442176_at, 1416576_at, 1456212_x_at, 1455899_x_at, 1417483_at, 1448728_a_at, 1425750_a_at, 1418414_at, 1435994_at, 1420915_at, 1426587_a_at, 1460700_at, 1423233_at, 1416029_at, 1419272_at, 1418133_at, 1425075_at, 1448436_a_at, 1423100_at,
regulation of cellular process	18	1.93471	0.00354775	1415899_at, 1420973_at, 1434283_at, 1442176_at, 1416576_at, 1456212_x_at, 1455899_x_at, 1417483_at, 1448728_a_at, 1425750_a_at, 1416286_at, 1448285_at, 1416287_at, 1448914_a_at, 1418414_at, 1435994_at, 1420915_at, 1426587_a_at, 1460700_at, 1426221_at, 1423233_at, 1416029_at, 1419272_at, 1425075_at, 1418133_at, 1448436_a_at, 1423100_at,
defense response	8	3.5816	0.005158	1426587_a_at, 1460700_at, 1419196_at, 1419197_x_at, 1416625_at, 1417483_at, 1448728_a_at, 1448914_a_at, 1419272_at, 1422962_a_at, 1448436_a_at,
response to pest, pathogen or parasite	6	5.10092	0.0053375	1426587_a_at, 1460700_at, 1419196_at, 1419197_x_at, 1416625_at, 1417483_at, 1448728_a_at, 1419272_at, 1448436_a_at,
regulation of cellular physiological process	17	1.92021	0.00567601	1415899_at, 1420973_at, 1434283_at, 1442176_at, 1416576_at, 1456212_x_at, 1455899_x_at, 1417483_at, 1448728_a_at, 1425750_a_at, 1448914_a_at, 1418414_at, 1435994_at, 1420915_at, 1426587_a_at, 1460700_at, 1426221_at, 1423233_at, 1416029_at, 1419272_at, 1425075_at, 1418133_at, 1448436_a_at, 1423100_at,
response to biotic stimulus	8	3.44645	0.0063531	1426587_a_at, 1460700_at, 1419196_at, 1419197_x_at, 1416625_at, 1417483_at, 1448728_a_at, 1448914_a_at, 1419272_at, 1422962_a_at, 1448436_a_at,
response to other organism	6	4.89272	0.00635377	1426587_a_at, 1460700_at, 1419196_at, 1419197_x_at, 1416625_at, 1417483_at, 1448728_a_at, 1419272_at, 1448436_a_at,
regulation of transcription, DNA-dependent	13	2.256	0.00659313	1415899_at, 1420973_at, 1434283_at, 1442176_at, 1417483_at, 1448728_a_at, 1425750_a_at, 1418414_at, 1435994_at, 1420915_at, 1426587_a_at, 1460700_at, 1423233_at, 1416029_at, 1418133_at, 1425075_at, 1423100_at, 1448436_a_at,
transcription, DNA-dependent	13	2.21985	0.00751067	1415899_at, 1420973_at, 1434283_at, 1442176_at, 1417483_at, 1448728_a_at, 1425750_a_at, 1418414_at, 1435994_at, 1420915_at, 1426587_a_at, 1460700_at, 1423233_at, 1416029_at, 1418133_at, 1425075_at, 1423100_at, 1448436_a_at,
immune response	7	3.79899	0.00815877	1426587_a_at, 1460700_at, 1416625_at, 1417483_at, 1448728_a_at, 1448914_a_at, 1419272_at, 1422962_a_at, 1448436_a_at,
regulation of physiological process	17	1.84711	0.0084305	1415899_at, 1420973_at, 1434283_at, 1442176_at, 1416576_at, 1456212_x_at, 1455899_x_at, 1417483_at, 1448728_a_at, 1425750_a_at, 1448914_a_at, 1418414_at, 1435994_at, 1420915_at, 1426587_a_at, 1460700_at, 1426221_at, 1423233_at, 1416029_at, 1419272_at, 1425075_at, 1418133_at, 1448436_a_at, 1423100_at,
regulation of transcription	13	2.15425	0.00953643	1415899_at, 1420973_at, 1434283_at, 1442176_at, 1417483_at, 1448728_a_at, 1425750_a_at, 1418414_at, 1435994_at, 1420915_at, 1426587_a_at, 1460700_at, 1423233_at, 1416029_at, 1418133_at, 1425075_at, 1423100_at, 1448436_a_at,
signal transduction	14	2.04628	0.00976774	1449403_at, 1415850_at, 1416576_at, 1456212_x_at, 1455899_x_at, 1452353_at, 1425750_a_at, 1416286_at, 1448285_at, 1416287_at, 1418414_at, 1435994_at, 1420915_at, 1426587_a_at, 1460700_at, 1419272_at, 1431055_a_at, 1449563_at, 1452981_at, 1454685_at, 1455158_at, 1460305_at,
regulation of nucleobase, nucleoside, nucleotide and nucleic acid metabolism	13	2.12778	0.0105103	1415899_at, 1420973_at, 1434283_at, 1442176_at, 1417483_at, 1448728_a_at, 1425750_a_at, 1418414_at, 1435994_at, 1420915_at, 1426587_a_at, 1460700_at, 1423233_at, 1416029_at, 1418133_at, 1425075_at, 1423100_at, 1448436_a_at,
transcription	13	2.08717	0.0122125	1415899_at, 1420973_at, 1434283_at, 1442176_at, 1417483_at, 1448728_a_at, 1425750_a_at, 1418414_at, 1435994_at, 1420915_at, 1426587_a_at, 1460700_at, 1423233_at, 1416029_at, 1418133_at, 1425075_at, 1423100_at, 1448436_a_at,
cell communication	14	1.89307	0.0184565	1449403_at, 1415850_at, 1416576_at, 1456212_x_at, 1455899_x_at, 1452353_at, 1425750_a_at, 1416286_at, 1448285_at, 1416287_at, 1418414_at, 1435994_at, 1420915_at, 1426587_a_at, 1460700_at, 1419272_at, 1431055_a_at, 1449563_at, 1452981_at, 1454685_at, 1455158_at, 1460305_at,
intracellular signaling cascade	8	2.77963	0.01939	1420915_at, 1426587_a_at, 1460700_at, 1452353_at, 1416576_at, 1456212_x_at, 1455899_x_at, 1415850_at, 1425750_a_at, 1419272_at, 1431055_a_at,
nucleobase, nucleoside, nucleotide and nucleic acid metabolism	15	1.68005	0.0356895	1415899_at, 1420973_at, 1434283_at, 1442176_at, 1417483_at, 1448728_a_at, 1425750_a_at, 1434049_at, 1418414_at, 1435994_at, 1420915_at, 1426587_a_at, 1460700_at, 1423233_at, 1416029_at, 1418133_at, 1425075_at, 1449563_at, 1452981_at, 1448436_a_at, 1423100_at,

## Sheet: 6- GO
Gene Ontology Term	Genes	Fold enrich.	P value	Gene list
nervous system development	20	2.4763	0.000442889	1449093_at, 1449109_at, 1436050_x_at, 1452021_a_at, 1426412_at, 1437086_at, 1450164_at, 1447863_s_at, 1455034_at, 1451550_at, 1422773_at, 1436575_at, 1419271_at, 1427098_at, 1436907_at, 1452901_at, 1416160_at, 1438244_at, 1421727_at, 1457424_at, 1425015_at, 1439794_at, 1450512_at, 1433825_at, 1415743_at,
neurogenesis	14	3.18538	0.000453007	1449093_at, 1449109_at, 1437086_at, 1450164_at, 1447863_s_at, 1455034_at, 1451550_at, 1436575_at, 1419271_at, 1436907_at, 1452901_at, 1416160_at, 1421727_at, 1457424_at, 1425015_at, 1439794_at, 1450512_at, 1433825_at,
development	51	1.56997	0.000778678	1436050_x_at, 1452021_a_at, 1447863_s_at, 1455034_at, 1451550_at, 1421811_at, 1419271_at, 1437894_at, 1457432_at, 1420643_at, 1449943_at, 1420965_a_at, 1450061_at, 1433825_at, 1427640_a_at, 1437784_at, 1448785_at, 1444615_x_at, 1418230_a_at, 1428142_at, 1434325_x_at, 1440132_s_at, 1435996_at, 1429205_at, 1436907_at, 1451872_a_at, 1453527_a_at, 1460343_at, 1421727_at, 1457424_at, 1453269_at, 14230…
system development	20	2.27108	0.00124869	1449093_at, 1449109_at, 1436050_x_at, 1452021_a_at, 1426412_at, 1437086_at, 1450164_at, 1447863_s_at, 1455034_at, 1451550_at, 1422773_at, 1436575_at, 1419271_at, 1427098_at, 1436907_at, 1452901_at, 1416160_at, 1438244_at, 1421727_at, 1457424_at, 1425015_at, 1439794_at, 1450512_at, 1433825_at, 1415743_at,
neuron differentiation	12	3.08299	0.00178261	1449093_at, 1452901_at, 1449109_at, 1421727_at, 1457424_at, 1437086_at, 1450164_at, 1425015_at, 1447863_s_at, 1455034_at, 1451550_at, 1439794_at, 1450512_at, 1436575_at, 1419271_at, 1433825_at,
cell differentiation	27	1.85392	0.002579	1436050_x_at, 1452021_a_at, 1447863_s_at, 1455034_at, 1451550_at, 1436575_at, 1419271_at, 1437894_at, 1457432_at, 1452901_at, 1425015_at, 1439794_at, 1450512_at, 1433825_at, 1415743_at, 1427640_a_at, 1437784_at, 1448785_at, 1444615_x_at, 1449093_at, 1449109_at, 1426412_at, 1437086_at, 1450164_at, 1435996_at, 1429499_at, 1422773_at, 1427098_at, 1451872_a_at, 1453527_a_at, 1460343_at, 1421727_at, 1…
regulation of transcription	47	1.50234	0.00339339	1455267_at, 1422537_a_at, 1436050_x_at, 1452021_a_at, 1434699_at, 1434700_at, 1447863_s_at, 1455034_at, 1433655_at, 1449086_at, 1419271_at, 1437894_at, 1457432_at, 1433632_at, 1452901_at, 1455228_at, 1416160_at, 1438244_at, 1460394_a_at, 1428976_at, 1436600_at, 1438416_at, 1437375_at, 1415743_at, 1429088_at, 1427640_a_at, 1437784_at, 1448785_at, 1444615_x_at, 1433638_s_at, 1454666_at, 1452856_at,…
transcription	48	1.48653	0.00370804	1455267_at, 1422537_a_at, 1436050_x_at, 1452021_a_at, 1434699_at, 1434700_at, 1447863_s_at, 1455034_at, 1433655_at, 1449086_at, 1419271_at, 1456712_at, 1437894_at, 1457432_at, 1433632_at, 1452901_at, 1455228_at, 1416160_at, 1438244_at, 1460394_a_at, 1428976_at, 1436600_at, 1438416_at, 1437375_at, 1415743_at, 1429088_at, 1427640_a_at, 1437784_at, 1448785_at, 1444615_x_at, 1433638_s_at, 1454666_at,…
regulation of nucleobase, nucleoside, nucleotide and nucleic acid metabolism	47	1.48388	0.00431196	1455267_at, 1422537_a_at, 1436050_x_at, 1452021_a_at, 1434699_at, 1434700_at, 1447863_s_at, 1455034_at, 1433655_at, 1449086_at, 1419271_at, 1437894_at, 1457432_at, 1433632_at, 1452901_at, 1455228_at, 1416160_at, 1438244_at, 1460394_a_at, 1428976_at, 1436600_at, 1438416_at, 1437375_at, 1415743_at, 1429088_at, 1427640_a_at, 1437784_at, 1448785_at, 1444615_x_at, 1433638_s_at, 1454666_at, 1452856_at,…
pattern specification	9	3.08299	0.00880331	1416160_at, 1420643_at, 1449943_at, 1437086_at, 1450164_at, 1418687_at, 1442062_at, 1429205_at, 1419271_at, 1437375_at, 1433638_s_at,
regulation of cellular metabolism	48	1.41611	0.00929441	1455267_at, 1422537_a_at, 1436050_x_at, 1452021_a_at, 1434699_at, 1434700_at, 1447863_s_at, 1455034_at, 1433655_at, 1449086_at, 1419271_at, 1437894_at, 1457432_at, 1433632_at, 1452901_at, 1455228_at, 1416160_at, 1438244_at, 1460394_a_at, 1428976_at, 1436600_at, 1438416_at, 1437375_at, 1415743_at, 1429088_at, 1427640_a_at, 1437784_at, 1448785_at, 1444615_x_at, 1433638_s_at, 1454666_at, 1452856_at,…
regulation of transcription from RNA polymerase II promoter	12	2.44198	0.0101682	1433632_at, 1436050_x_at, 1452021_a_at, 1450376_at, 1426412_at, 1454973_at, 1447863_s_at, 1455034_at, 1438416_at, 1442062_at, 1416630_at, 1419271_at, 1415743_at, 1429088_at,
transcription from RNA polymerase II promoter	13	2.26435	0.0122487	1436050_x_at, 1452021_a_at, 1426412_at, 1447863_s_at, 1455034_at, 1456712_at, 1419271_at, 1433632_at, 1450376_at, 1454973_at, 1438416_at, 1442062_at, 1416630_at, 1415743_at, 1429088_at,
cell fate commitment	6	4.25241	0.0132187	1426412_at, 1421727_at, 1457424_at, 1437086_at, 1450164_at, 1442062_at, 1419271_at, 1437894_at, 1457432_at,
morphogenesis	25	1.66829	0.0137897	1422537_a_at, 1451550_at, 1421811_at, 1436575_at, 1419271_at, 1452901_at, 1416160_at, 1438244_at, 1425015_at, 1433825_at, 1415743_at, 1433638_s_at, 1449109_at, 1422772_at, 1428490_at, 1450745_at, 1418230_a_at, 1428142_at, 1434325_x_at, 1440132_s_at, 1427098_at, 1451872_a_at, 1453527_a_at, 1460343_at, 1421727_at, 1457424_at, 1436124_at, 1442062_at, 1416630_at, 1418533_s_at, 1428847_a_at,
anterior/posterior pattern formation	5	5.31551	0.0141588	1416160_at, 1418687_at, 1442062_at, 1429205_at, 1419271_at,
transcription, DNA-dependent	43	1.41633	0.0147744	1455267_at, 1436050_x_at, 1452021_a_at, 1434699_at, 1434700_at, 1447863_s_at, 1455034_at, 1433655_at, 1449086_at, 1419271_at, 1456712_at, 1437894_at, 1457432_at, 1433632_at, 1452901_at, 1455228_at, 1416160_at, 1438244_at, 1460394_a_at, 1436600_at, 1438416_at, 1437375_at, 1415743_at, 1429088_at, 1427640_a_at, 1437784_at, 1448785_at, 1444615_x_at, 1433638_s_at, 1454666_at, 1452856_at, 1452857_at, 1…
regulation of transcription, DNA-dependent	42	1.40593	0.0181462	1455267_at, 1436050_x_at, 1452021_a_at, 1434699_at, 1434700_at, 1447863_s_at, 1455034_at, 1433655_at, 1449086_at, 1419271_at, 1437894_at, 1457432_at, 1433632_at, 1452901_at, 1455228_at, 1416160_at, 1438244_at, 1460394_a_at, 1436600_at, 1438416_at, 1437375_at, 1415743_at, 1429088_at, 1427640_a_at, 1437784_at, 1448785_at, 1444615_x_at, 1433638_s_at, 1454666_at, 1452856_at, 1452857_at, 1435781_at, 1…
regulation of metabolism	48	1.36202	0.0183677	1455267_at, 1422537_a_at, 1436050_x_at, 1452021_a_at, 1434699_at, 1434700_at, 1447863_s_at, 1455034_at, 1433655_at, 1449086_at, 1419271_at, 1437894_at, 1457432_at, 1433632_at, 1452901_at, 1455228_at, 1416160_at, 1438244_at, 1460394_a_at, 1428976_at, 1436600_at, 1438416_at, 1437375_at, 1415743_at, 1429088_at, 1427640_a_at, 1437784_at, 1448785_at, 1444615_x_at, 1433638_s_at, 1454666_at, 1452856_at,…
neuron development	8	2.62383	0.0328025	1449093_at, 1452901_at, 1425015_at, 1451550_at, 1439794_at, 1450512_at, 1436575_at, 1419271_at, 1433825_at,
biopolymer modification	34	1.41269	0.0340917	1434862_at, 1450246_at, 1451474_a_at, 1417847_at, 1428791_at, 1416936_at, 1434699_at, 1434700_at, 1424880_at, 1451550_at, 1455228_at, 1425015_at, 1437920_at, 1444690_at, 1422772_at, 1428490_at, 1450745_at, 1439830_at, 1435781_at, 1434248_at, 1417522_at, 1448747_at, 1434325_x_at, 1440132_s_at, 1455741_a_at, 1434177_at, 1429501_s_at, 1427098_at, 1451872_a_at, 1453527_a_at, 1460343_at, 1429621_at, 1…
organ morphogenesis	15	1.82786	0.0347763	1422537_a_at, 1422772_at, 1428490_at, 1450745_at, 1428142_at, 1434325_x_at, 1440132_s_at, 1421811_at, 1427098_at, 1419271_at, 1416160_at, 1438244_at, 1421727_at, 1457424_at, 1425015_at, 1436124_at, 1416630_at, 1415743_at, 1433638_s_at,
localization of cell	10	2.1943	0.0386346	1416986_a_at, 1448534_at, 1416160_at, 1437086_at, 1450164_at, 1425015_at, 1451550_at, 1455379_at, 1419271_at, 1436907_at, 1428847_a_at, 1451872_a_at, 1453527_a_at, 1460343_at,
cell motility	10	2.1943	0.0386346	1416986_a_at, 1448534_at, 1416160_at, 1437086_at, 1450164_at, 1425015_at, 1451550_at, 1455379_at, 1419271_at, 1436907_at, 1428847_a_at, 1451872_a_at, 1453527_a_at, 1460343_at,
locomotion	10	2.16351	0.0415464	1416986_a_at, 1448534_at, 1416160_at, 1437086_at, 1450164_at, 1425015_at, 1451550_at, 1455379_at, 1419271_at, 1436907_at, 1428847_a_at, 1451872_a_at, 1453527_a_at, 1460343_at,
protein modification	32	1.37787	0.0536004	1434862_at, 1450246_at, 1451474_a_at, 1417847_at, 1428791_at, 1416936_at, 1434699_at, 1434700_at, 1424880_at, 1451550_at, 1455228_at, 1425015_at, 1437920_at, 1444690_at, 1422772_at, 1428490_at, 1450745_at, 1439830_at, 1435781_at, 1434248_at, 1417522_at, 1448747_at, 1434325_x_at, 1440132_s_at, 1455741_a_at, 1434177_at, 1429501_s_at, 1427098_at, 1451872_a_at, 1453527_a_at, 1460343_at, 1429621_at, 1…
cell development	10	2.00194	0.0622945	1449093_at, 1452901_at, 1425015_at, 1451550_at, 1439794_at, 1450512_at, 1429499_at, 1436575_at, 1419271_at, 1433825_at, 1451872_a_at, 1453527_a_at, 1460343_at,
chromatin assembly or disassembly	5	3.31505	0.0634608	1447854_s_at, 1455095_at, 1417411_at, 1427384_at, 1418500_at, 1436994_a_at,
regulation of cellular physiological process	56	1.22013	0.068275	1436050_x_at, 1452021_a_at, 1427434_at, 1418890_a_at, 1434699_at, 1434700_at, 1447863_s_at, 1455034_at, 1433655_at, 1449086_at, 1419271_at, 1437894_at, 1457432_at, 1460394_a_at, 1438416_at, 1427640_a_at, 1437784_at, 1448785_at, 1444615_x_at, 1454666_at, 1452856_at, 1452857_at, 1428142_at, 1435996_at, 1453416_at, 1429205_at, 1416986_a_at, 1448534_at, 1429621_at, 1429622_at, 1450376_at, 1430558_at,…
positive regulation of transcription	8	2.19235	0.0727849	1455267_at, 1426412_at, 1454973_at, 1428142_at, 1447863_s_at, 1455034_at, 1458802_at, 1442062_at, 1419271_at,
negative regulation of transcription from RNA polymerase II promoter	5	3.14591	0.0739052	1433632_at, 1450376_at, 1454973_at, 1416630_at, 1415743_at,
positive regulation of nucleobase, nucleoside, nucleotide and nucleic acid metabolism	8	2.17304	0.0750489	1455267_at, 1426412_at, 1454973_at, 1428142_at, 1447863_s_at, 1455034_at, 1458802_at, 1442062_at, 1419271_at,
nucleobase, nucleoside, nucleotide and nucleic acid metabolism	56	1.20986	0.0776008	1436050_x_at, 1452021_a_at, 1447854_s_at, 1455095_at, 1434699_at, 1434700_at, 1447863_s_at, 1455034_at, 1433655_at, 1449086_at, 1456712_at, 1419271_at, 1437894_at, 1457432_at, 1460394_a_at, 1423124_x_at, 1438416_at, 1427640_a_at, 1437784_at, 1448785_at, 1444615_x_at, 1454666_at, 1452856_at, 1452857_at, 1428142_at, 1429205_at, 1429621_at, 1429622_at, 1450376_at, 1430558_at, 1421727_at, 1457424_at,…
phosphorus metabolism	19	1.5039	0.0787925	1439830_at, 1417847_at, 1416936_at, 1434248_at, 1434325_x_at, 1440132_s_at, 1429501_s_at, 1424880_at, 1451550_at, 1429313_at, 1437613_s_at, 1421727_at, 1457424_at, 1434990_at, 1425015_at, 1438201_at, 1425678_a_at, 1448864_at, 1435847_at, 1442062_at, 1434952_at, 1437920_at, 1444690_at,
phosphate metabolism	19	1.5039	0.0787925	1439830_at, 1417847_at, 1416936_at, 1434248_at, 1434325_x_at, 1440132_s_at, 1429501_s_at, 1424880_at, 1451550_at, 1429313_at, 1437613_s_at, 1421727_at, 1457424_at, 1434990_at, 1425015_at, 1438201_at, 1425678_a_at, 1448864_at, 1435847_at, 1442062_at, 1434952_at, 1437920_at, 1444690_at,
positive regulation of cellular metabolism	9	1.96787	0.0866534	1455267_at, 1426412_at, 1454973_at, 1428142_at, 1447863_s_at, 1455034_at, 1458802_at, 1435996_at, 1442062_at, 1419271_at,
negative regulation of cellular physiological process	15	1.58917	0.0883007	1427434_at, 1453416_at, 1419271_at, 1427098_at, 1437894_at, 1457432_at, 1433632_at, 1438244_at, 1449303_at, 1450376_at, 1421727_at, 1457424_at, 1454973_at, 1416630_at, 1428847_a_at, 1437375_at, 1415743_at,

## Sheet: 7- GO
Gene Ontology Term	Genes	Fold enrich.	P value	Gene list
mitosis	24	8.05437	1.60595e-14	1423092_at, 1439436_x_at, 1455938_x_at, 1433892_at, 1433893_s_at, 1450920_at, 1424105_a_at, 1438390_s_at, 1423920_at, 1436707_x_at, 1434189_at, 1422814_at, 1417445_at, 1422460_at, 1416488_at, 1448364_at, 1416076_at, 1448205_at, 1422016_a_at, 1416076_at, 1448205_at, 1424046_at, 1423847_at, 1416961_at, 1447363_s_at, 1417910_at, 1417911_at, 1422252_a_at, 1456077_x_at, 1416309_at, 1448191_at, 1452954…
cell division	28	6.48581	1.75259e-14	1423092_at, 1439436_x_at, 1455938_x_at, 1433892_at, 1433893_s_at, 1452040_a_at, 1450920_at, 1423920_at, 1436707_x_at, 1434189_at, 1442454_at, 1454694_a_at, 1422460_at, 1416076_at, 1448205_at, 1423847_at, 1433543_at, 1423775_s_at, 1452954_at, 1437370_at, 1449207_a_at, 1424105_a_at, 1438390_s_at, 1422814_at, 1416488_at, 1448364_at, 1416076_at, 1448205_at, 1424046_at, 1430811_a_at, 1416961_at, 14473…
M phase of mitotic cell cycle	24	7.99145	1.91859e-14	1423092_at, 1439436_x_at, 1455938_x_at, 1433892_at, 1433893_s_at, 1450920_at, 1424105_a_at, 1438390_s_at, 1423920_at, 1436707_x_at, 1434189_at, 1422814_at, 1417445_at, 1422460_at, 1416488_at, 1448364_at, 1416076_at, 1448205_at, 1422016_a_at, 1416076_at, 1448205_at, 1424046_at, 1423847_at, 1416961_at, 1447363_s_at, 1417910_at, 1417911_at, 1422252_a_at, 1456077_x_at, 1416309_at, 1448191_at, 1452954…
M phase	26	6.15637	6.15305e-13	1423092_at, 1439436_x_at, 1455938_x_at, 1433892_at, 1433893_s_at, 1450920_at, 1434189_at, 1423920_at, 1436707_x_at, 1422460_at, 1422016_a_at, 1416076_at, 1448205_at, 1423847_at, 1448191_at, 1452954_at, 1437370_at, 1424105_a_at, 1438390_s_at, 1422814_at, 1426817_at, 1416488_at, 1448364_at, 1417445_at, 1416076_at, 1448205_at, 1424046_at, 1416961_at, 1447363_s_at, 1417910_at, 1417911_at, 1422252_a_a…
mitotic cell cycle	26	5.8944	1.66929e-12	1423092_at, 1439436_x_at, 1455938_x_at, 1433892_at, 1433893_s_at, 1450920_at, 1434189_at, 1423920_at, 1436707_x_at, 1422460_at, 1422016_a_at, 1416076_at, 1448205_at, 1423847_at, 1424511_at, 1448191_at, 1452954_at, 1424105_a_at, 1438390_s_at, 1422814_at, 1416488_at, 1448364_at, 1417445_at, 1428104_at, 1428105_at, 1416076_at, 1448205_at, 1424046_at, 1416961_at, 1447363_s_at, 1417910_at, 1417911_at,…
chromosome segregation	13	14.975	2.32881e-11	1455938_x_at, 1424105_a_at, 1438390_s_at, 1434189_at, 1423920_at, 1436707_x_at, 1442454_at, 1454694_a_at, 1422460_at, 1422016_a_at, 1423847_at, 1430811_a_at, 1416309_at, 1439040_at, 1435005_at, 1429660_s_at, 1437370_at,
cell cycle	45	3.08848	3.3448e-11	1448334_a_at, 1448335_s_at, 1423092_at, 1439436_x_at, 1455938_x_at, 1433892_at, 1433893_s_at, 1431873_a_at, 1450920_at, 1418448_at, 1423920_at, 1436707_x_at, 1434189_at, 1424629_at, 1424630_a_at, 1451417_at, 1422460_at, 1430574_at, 1422795_at, 1434717_at, 1434718_at, 1416076_at, 1448205_at, 1422016_a_at, 1423847_at, 1438339_at, 1439091_at, 1454018_at, 1424156_at, 1424511_at, 1448191_at, 1435306_a…
organelle organization and biogenesis	45	2.27245	3.78719e-07	1455938_x_at, 1436383_at, 1455672_s_at, 1435497_at, 1418988_at, 1431873_a_at, 1423920_at, 1436707_x_at, 1442454_at, 1454694_a_at, 1424629_at, 1424630_a_at, 1451417_at, 1435609_at, 1425074_at, 1423714_at, 1423847_at, 1455990_at, 1437611_x_at, 1454221_a_at, 1449060_at, 1448829_at, 1454018_at, 1455213_at, 1450889_at, 1435306_a_at, 1452314_at, 1452315_at, 1424278_a_at, 1455028_at, 1454672_at, 1424107…
microtubule-based process	17	4.55697	9.49023e-07	1455028_at, 1424107_at, 1435497_at, 1449207_a_at, 1435609_at, 1428104_at, 1428105_at, 1437611_x_at, 1454221_a_at, 1449060_at, 1455990_at, 1449877_s_at, 1453226_at, 1423813_at, 1451128_s_at, 1437716_x_at, 1434460_at, 1416309_at, 1428881_at, 1417005_at, 1440924_at, 1435306_a_at, 1452314_at, 1452315_at, 1424278_a_at,
cell organization and biogenesis	64	1.6452	4.95221e-05	1430583_at, 1421992_a_at, 1423757_x_at, 1437406_x_at, 1437405_a_at, 1423756_s_at, 1442454_at, 1454694_a_at, 1435609_at, 1450105_at, 1424629_at, 1424630_a_at, 1451417_at, 1456599_at, 1425074_at, 1423714_at, 1454018_at, 1448125_at, 1450889_at, 1435306_a_at, 1452314_at, 1452315_at, 1424278_a_at, 1426301_at, 1437466_at, 1437467_at, 1435718_at, 1455028_at, 1449207_a_at, 1437874_s_at, 1460180_at, 14365…
cytokinesis	6	12.1774	0.00010091	1416309_at, 1416076_at, 1448205_at, 1416076_at, 1448205_at, 1452954_at, 1433543_at, 1423775_s_at,
cytoskeleton organization and biogenesis	24	2.47079	0.000109733	1455028_at, 1424107_at, 1454672_at, 1435497_at, 1419392_at, 1449207_a_at, 1435609_at, 1435435_at, 1428104_at, 1428105_at, 1455990_at, 1437611_x_at, 1454221_a_at, 1449060_at, 1449877_s_at, 1453226_at, 1423813_at, 1451128_s_at, 1437716_x_at, 1435106_at, 1435321_at, 1434460_at, 1455213_at, 1416309_at, 1428881_at, 1417005_at, 1440924_at, 1439264_x_at, 1435306_a_at, 1452314_at, 1452315_at, 1444089_at,…
chromosome organization and biogenesis	17	3.00646	0.000173284	1455938_x_at, 1436517_at, 1423920_at, 1436707_x_at, 1442454_at, 1454694_a_at, 1428029_a_at, 1436596_at, 1425074_at, 1435914_at, 1423714_at, 1423847_at, 1448829_at, 1454018_at, 1450842_a_at, 1416309_at, 1437313_x_at, 1452534_a_at, 1438307_at, 1450889_at, 1416101_a_at, 1429660_s_at,
biopolymer metabolism	80	1.43929	0.00038276	1455058_at, 1427915_s_at, 1436226_at, 1434738_at, 1442454_at, 1454694_a_at, 1424629_at, 1424630_a_at, 1451417_at, 1450105_at, 1425074_at, 1448627_s_at, 1428101_at, 1455377_at, 1431089_at, 1416076_at, 1448205_at, 1423714_at, 1449171_at, 1438339_at, 1439091_at, 1454018_at, 1450862_at, 1424511_at, 1450889_at, 1418561_at, 1452954_at, 1419587_s_at, 1434061_at, 1456280_at, 1416120_at, 1448226_at, 14344…
chromosome condensation	5	13.3191	0.00042641	1423920_at, 1436707_x_at, 1416309_at, 1442454_at, 1454694_a_at, 1423847_at, 1429660_s_at,
mitotic sister chromatid segregation	5	13.3191	0.00042641	1423920_at, 1436707_x_at, 1416309_at, 1422460_at, 1423847_at, 1429660_s_at,
sister chromatid segregation	5	12.5356	0.000547417	1423920_at, 1436707_x_at, 1416309_at, 1422460_at, 1423847_at, 1429660_s_at,
DNA metabolism	24	2.08756	0.00118272	1455938_x_at, 1417609_at, 1434734_at, 1436517_at, 1424105_a_at, 1438390_s_at, 1442454_at, 1454694_a_at, 1424629_at, 1424630_a_at, 1451417_at, 1428029_a_at, 1436596_at, 1425074_at, 1435914_at, 1423714_at, 1456087_at, 1438339_at, 1439091_at, 1424060_at, 1454018_at, 1424128_x_at, 1451246_s_at, 1450842_a_at, 1450862_at, 1437313_x_at, 1452534_a_at, 1438307_at, 1450889_at, 1448899_s_at, 1416101_a_at, 1…
microtubule-based movement	9	4.21527	0.00128356	1449877_s_at, 1453226_at, 1424107_at, 1435497_at, 1449207_a_at, 1428881_at, 1417005_at, 1440924_at, 1455990_at, 1437611_x_at, 1454221_a_at, 1449060_at,
regulation of progression through cell cycle	19	2.31371	0.00148533	1448334_a_at, 1448335_s_at, 1450920_at, 1450886_at, 1418448_at, 1426817_at, 1424629_at, 1424630_a_at, 1451417_at, 1416488_at, 1448364_at, 1422460_at, 1430574_at, 1416076_at, 1448205_at, 1416076_at, 1448205_at, 1424156_at, 1417910_at, 1417911_at, 1422252_a_at, 1456077_x_at, 1419513_a_at, 1416309_at, 1448191_at, 1452954_at, 1456280_at,
regulation of cell cycle	19	2.30712	0.00152935	1448334_a_at, 1448335_s_at, 1450920_at, 1450886_at, 1418448_at, 1426817_at, 1424629_at, 1424630_a_at, 1451417_at, 1416488_at, 1448364_at, 1422460_at, 1430574_at, 1416076_at, 1448205_at, 1416076_at, 1448205_at, 1424156_at, 1417910_at, 1417911_at, 1422252_a_at, 1456077_x_at, 1419513_a_at, 1416309_at, 1448191_at, 1452954_at, 1456280_at,
cytoskeleton-dependent intracellular transport	9	3.79792	0.00249889	1449877_s_at, 1453226_at, 1424107_at, 1435497_at, 1449207_a_at, 1428881_at, 1417005_at, 1440924_at, 1455990_at, 1437611_x_at, 1454221_a_at, 1449060_at,
response to endogenous stimulus	13	2.74294	0.0028389	1455938_x_at, 1417609_at, 1434329_s_at, 1434734_at, 1424105_a_at, 1438390_s_at, 1424629_at, 1424630_a_at, 1451417_at, 1438339_at, 1439091_at, 1424060_at, 1454018_at, 1450862_at, 1437313_x_at, 1452534_a_at, 1438307_at, 1448899_s_at, 1456280_at,
DNA repair	11	3.02472	0.00348219	1424060_at, 1455938_x_at, 1417609_at, 1434734_at, 1424105_a_at, 1438390_s_at, 1450862_at, 1437313_x_at, 1452534_a_at, 1438307_at, 1424629_at, 1424630_a_at, 1451417_at, 1448899_s_at, 1456280_at, 1438339_at, 1439091_at,
protein amino acid phosphorylation	25	1.85632	0.00426244	1434944_at, 1434997_at, 1455031_at, 1450105_at, 1416558_at, 1448627_s_at, 1416076_at, 1448205_at, 1449171_at, 1431050_at, 1440343_at, 1454018_at, 1430640_a_at, 1438664_at, 1456475_s_at, 1424511_at, 1448191_at, 1425016_at, 1423452_at, 1435746_at, 1450886_at, 1424046_at, 1424128_x_at, 1451246_s_at, 1416961_at, 1447363_s_at, 1452115_a_at, 1439843_at, 1444089_at, 1429383_at, 1421622_a_at, 1425518_at,…
response to DNA damage stimulus	12	2.72049	0.00470135	1424060_at, 1454018_at, 1455938_x_at, 1417609_at, 1434734_at, 1424105_a_at, 1438390_s_at, 1450862_at, 1437313_x_at, 1452534_a_at, 1438307_at, 1424629_at, 1424630_a_at, 1451417_at, 1448899_s_at, 1456280_at, 1438339_at, 1439091_at,
phosphorus metabolism	31	1.69609	0.00480072	1455058_at, 1434944_at, 1434997_at, 1455031_at, 1416558_at, 1450105_at, 1430574_at, 1448627_s_at, 1416076_at, 1448205_at, 1449171_at, 1431050_at, 1440343_at, 1454018_at, 1420841_at, 1430640_a_at, 1438664_at, 1456475_s_at, 1424511_at, 1424886_at, 1429052_at, 1448191_at, 1425016_at, 1423452_at, 1435746_at, 1450886_at, 1424046_at, 1424128_x_at, 1451246_s_at, 1416961_at, 1447363_s_at, 1452115_a_at, 1…
phosphate metabolism	31	1.69609	0.00480072	1455058_at, 1434944_at, 1434997_at, 1455031_at, 1416558_at, 1450105_at, 1430574_at, 1448627_s_at, 1416076_at, 1448205_at, 1449171_at, 1431050_at, 1440343_at, 1454018_at, 1420841_at, 1430640_a_at, 1438664_at, 1456475_s_at, 1424511_at, 1424886_at, 1429052_at, 1448191_at, 1425016_at, 1423452_at, 1435746_at, 1450886_at, 1424046_at, 1424128_x_at, 1451246_s_at, 1416961_at, 1447363_s_at, 1452115_a_at, 1…
protein modification	49	1.4584	0.00620349	1455058_at, 1427915_s_at, 1436226_at, 1450105_at, 1428101_at, 1455377_at, 1448627_s_at, 1416076_at, 1448205_at, 1449171_at, 1454018_at, 1424511_at, 1419587_s_at, 1434061_at, 1452954_at, 1435746_at, 1419186_a_at, 1417609_at, 1450886_at, 1424128_x_at, 1451246_s_at, 1447791_s_at, 1444089_at, 1423114_at, 1455291_s_at, 1417111_at, 1421622_a_at, 1425518_at, 1434944_at, 1434427_a_at, 1434902_at, 1454953…
microtubule cytoskeleton organization and biogenesis	6	4.64957	0.00904256	1455028_at, 1434460_at, 1416309_at, 1435609_at, 1428104_at, 1428105_at, 1424278_a_at,
nucleosome assembly	6	4.56654	0.00974418	1450842_a_at, 1436517_at, 1437313_x_at, 1452534_a_at, 1438307_at, 1428029_a_at, 1436596_at, 1423714_at, 1416101_a_at,
biopolymer modification	49	1.4073	0.0118115	1455058_at, 1427915_s_at, 1436226_at, 1450105_at, 1428101_at, 1455377_at, 1448627_s_at, 1416076_at, 1448205_at, 1449171_at, 1454018_at, 1424511_at, 1419587_s_at, 1434061_at, 1452954_at, 1435746_at, 1419186_a_at, 1417609_at, 1450886_at, 1424128_x_at, 1451246_s_at, 1447791_s_at, 1444089_at, 1423114_at, 1455291_s_at, 1417111_at, 1421622_a_at, 1425518_at, 1434944_at, 1434427_a_at, 1434902_at, 1454953…
phosphorylation	25	1.64687	0.0172796	1434944_at, 1434997_at, 1455031_at, 1450105_at, 1416558_at, 1448627_s_at, 1416076_at, 1448205_at, 1449171_at, 1431050_at, 1440343_at, 1454018_at, 1430640_a_at, 1438664_at, 1456475_s_at, 1424511_at, 1448191_at, 1425016_at, 1423452_at, 1435746_at, 1450886_at, 1424046_at, 1424128_x_at, 1451246_s_at, 1416961_at, 1447363_s_at, 1452115_a_at, 1439843_at, 1444089_at, 1429383_at, 1421622_a_at, 1425518_at,…
chromatin assembly	6	3.81681	0.0200502	1450842_a_at, 1436517_at, 1437313_x_at, 1452534_a_at, 1438307_at, 1428029_a_at, 1436596_at, 1423714_at, 1416101_a_at,
establishment of cellular localization	24	1.60834	0.0251446	1435718_at, 1424107_at, 1452854_at, 1435497_at, 1418988_at, 1449207_a_at, 1423362_at, 1450105_at, 1456599_at, 1423819_s_at, 1416076_at, 1448205_at, 1455990_at, 1437611_x_at, 1454221_a_at, 1449060_at, 1417441_at, 1449877_s_at, 1453226_at, 1451279_at, 1439843_at, 1434041_at, 1416309_at, 1448125_at, 1428881_at, 1417005_at, 1440924_at, 1444089_at,
cellular localization	24	1.59331	0.0273161	1435718_at, 1424107_at, 1452854_at, 1435497_at, 1418988_at, 1449207_a_at, 1423362_at, 1450105_at, 1456599_at, 1423819_s_at, 1416076_at, 1448205_at, 1455990_at, 1437611_x_at, 1454221_a_at, 1449060_at, 1417441_at, 1449877_s_at, 1453226_at, 1451279_at, 1439843_at, 1434041_at, 1416309_at, 1448125_at, 1428881_at, 1417005_at, 1440924_at, 1444089_at,
chromosome organization and biogenesis (sensu Eukaryota)	11	2.11185	0.0359687	1454018_at, 1455938_x_at, 1450842_a_at, 1436517_at, 1437313_x_at, 1452534_a_at, 1438307_at, 1428029_a_at, 1436596_at, 1450889_at, 1425074_at, 1435914_at, 1423714_at, 1416101_a_at,
intracellular transport	23	1.55108	0.0403932	1435718_at, 1424107_at, 1452854_at, 1435497_at, 1418988_at, 1449207_a_at, 1423362_at, 1450105_at, 1456599_at, 1423819_s_at, 1416076_at, 1448205_at, 1455990_at, 1437611_x_at, 1454221_a_at, 1449060_at, 1417441_at, 1449877_s_at, 1453226_at, 1451279_at, 1439843_at, 1434041_at, 1448125_at, 1428881_at, 1417005_at, 1440924_at, 1444089_at,
protein metabolism	79	1.20683	0.0419383	1455058_at, 1427915_s_at, 1436226_at, 1434738_at, 1433892_at, 1433893_s_at, 1450105_at, 1448627_s_at, 1455377_at, 1428101_at, 1416076_at, 1448205_at, 1423714_at, 1449171_at, 1460319_at, 1454018_at, 1424511_at, 1452954_at, 1419587_s_at, 1434061_at, 1435746_at, 1418591_at, 1418592_at, 1434196_at, 1455028_at, 1419186_a_at, 1417609_at, 1437874_s_at, 1460180_at, 1436517_at, 1450886_at, 1428029_a_at, 1…
protein complex assembly	8	2.45301	0.0446753	1450842_a_at, 1436517_at, 1437313_x_at, 1452534_a_at, 1438307_at, 1428029_a_at, 1436596_at, 1428104_at, 1428105_at, 1423714_at, 1416151_at, 1416101_a_at,
macromolecule metabolism	101	1.15532	0.0546785	1455058_at, 1433892_at, 1433893_s_at, 1434738_at, 1450105_at, 1424629_at, 1424630_a_at, 1451417_at, 1416076_at, 1448205_at, 1460319_at, 1450862_at, 1419587_s_at, 1434061_at, 1456280_at, 1435746_at, 1418591_at, 1418592_at, 1434196_at, 1417609_at, 1419186_a_at, 1436517_at, 1437874_s_at, 1460180_at, 1424105_a_at, 1438390_s_at, 1428029_a_at, 1436596_at, 1417770_s_at, 1428104_at, 1428105_at, 1433501_a…
exocytosis	5	3.43718	0.056812	1436383_at, 1455672_s_at, 1419392_at, 1460576_at, 1420505_a_at, 1420506_a_at, 1421622_a_at, 1425518_at,
chromatin assembly or disassembly	6	2.74975	0.0667208	1450842_a_at, 1436517_at, 1437313_x_at, 1452534_a_at, 1438307_at, 1428029_a_at, 1436596_at, 1423714_at, 1416101_a_at,
establishment and/or maintenance of chromatin architecture	9	2.05128	0.0725321	1454018_at, 1450842_a_at, 1436517_at, 1437313_x_at, 1452534_a_at, 1438307_at, 1428029_a_at, 1436596_at, 1450889_at, 1435914_at, 1423714_at, 1416101_a_at,
DNA packaging	9	1.97727	0.0853501	1454018_at, 1450842_a_at, 1436517_at, 1437313_x_at, 1452534_a_at, 1438307_at, 1428029_a_at, 1436596_at, 1450889_at, 1435914_at, 1423714_at, 1416101_a_at,
secretory pathway	8	2.02957	0.0993704	1433884_at, 1436383_at, 1455672_s_at, 1419392_at, 1460576_at, 1423819_s_at, 1420505_a_at, 1420506_a_at, 1421622_a_at, 1425518_at, 1428460_at, 1435511_at, 1449030_at, 1460230_at,

## Sheet: 8- GO
Gene Ontology Term	Genes	Fold enrich.	P value	Gene list
nucleosome assembly	5	8.96325	0.00223903	1438009_at, 1452540_a_at, 1418072_at, 1452540_a_at, 1452540_a_at, 1452540_a_at,
protein complex assembly	7	5.05553	0.0025329	1438009_at, 1451786_at, 1452540_a_at, 1418072_at, 1452540_a_at, 1452540_a_at, 1437751_at, 1456395_at, 1452540_a_at,
chromatin assembly	5	7.49167	0.00430001	1438009_at, 1452540_a_at, 1418072_at, 1452540_a_at, 1452540_a_at, 1452540_a_at,
chromatin assembly or disassembly	5	5.39723	0.0134743	1438009_at, 1452540_a_at, 1418072_at, 1452540_a_at, 1452540_a_at, 1452540_a_at,
localization	40	1.3909	0.0180869	1424936_a_at, 1418268_at, 1421477_at, 1421192_a_at, 1426317_at, 1453748_a_at, 1430327_at, 1452526_a_at, 1425861_x_at, 1434467_at, 1450240_a_at, 1433791_at, 1421468_at, 1418438_at, 1460166_at, 1437751_at, 1456395_at, 1418780_at, 1436525_at, 1433905_at, 1452270_s_at, 1418770_at, 1424556_at, 1448083_at, 1457423_at, 1421632_at, 1418706_at, 1457825_x_at, 1420458_at, 1421990_at, 1431191_a_at, 1415906_a…
chromosome organization and biogenesis	7	2.91585	0.0322447	1438009_at, 1451786_at, 1452540_a_at, 1418072_at, 1452540_a_at, 1452540_a_at, 1437751_at, 1456395_at, 1452540_a_at,
establishment and/or maintenance of chromatin architecture	6	3.22102	0.0378508	1438009_at, 1452540_a_at, 1418072_at, 1452540_a_at, 1452540_a_at, 1437751_at, 1456395_at, 1452540_a_at,
organelle organization and biogenesis	15	1.78415	0.0385659	1424936_a_at, 1421477_at, 1438009_at, 1452540_a_at, 1418072_at, 1452540_a_at, 1453748_a_at, 1452540_a_at, 1426546_at, 1415906_at, 1451786_at, 1453193_s_at, 1416361_a_at, 1437751_at, 1456395_at, 1452540_a_at, 1418735_at, 1438394_x_at,
establishment of localization	38	1.3329	0.0405807	1424936_a_at, 1418268_at, 1421477_at, 1421192_a_at, 1426317_at, 1453748_a_at, 1430327_at, 1452526_a_at, 1425861_x_at, 1434467_at, 1450240_a_at, 1433791_at, 1421468_at, 1418438_at, 1460166_at, 1437751_at, 1456395_at, 1418780_at, 1436525_at, 1452270_s_at, 1424556_at, 1448083_at, 1457423_at, 1421632_at, 1418706_at, 1457825_x_at, 1420458_at, 1421990_at, 1431191_a_at, 1415906_at, 1448375_at, 1419757_a…
transport	35	1.35817	0.0408142	1424936_a_at, 1418268_at, 1421477_at, 1421192_a_at, 1426317_at, 1453748_a_at, 1430327_at, 1425861_x_at, 1434467_at, 1450240_a_at, 1433791_at, 1421468_at, 1418438_at, 1460166_at, 1437751_at, 1456395_at, 1418780_at, 1436525_at, 1452270_s_at, 1424556_at, 1448083_at, 1457423_at, 1421632_at, 1418706_at, 1457825_x_at, 1421990_at, 1431191_a_at, 1448375_at, 1419757_at, 1430197_a_at, 1417962_s_at, 1420403…
DNA packaging	6	3.1048	0.0432053	1438009_at, 1452540_a_at, 1418072_at, 1452540_a_at, 1452540_a_at, 1437751_at, 1456395_at, 1452540_a_at,
transcription from RNA polymerase II promoter	8	2.26867	0.0612798	1422833_at, 1417649_at, 1458427_at, 1424596_s_at, 1450184_s_at, 1452526_a_at, 1437751_at, 1456395_at, 1448446_at,
chromosome organization and biogenesis (sensu Eukaryota)	6	2.7132	0.0689969	1438009_at, 1452540_a_at, 1418072_at, 1452540_a_at, 1452540_a_at, 1437751_at, 1456395_at, 1452540_a_at,
cation transport	9	2.01673	0.0757764	1457825_x_at, 1450240_a_at, 1421468_at, 1420403_at, 1433719_at, 1437488_at, 1421632_at, 1448083_at, 1457423_at, 1418706_at, 1425861_x_at,
cell organization and biogenesis	23	1.3926	0.0891791	1436525_at, 1424936_a_at, 1421477_at, 1438009_at, 1418770_at, 1452540_a_at, 1453748_a_at, 1418072_at, 1452540_a_at, 1452526_a_at, 1452540_a_at, 1426546_at, 1450240_a_at, 1415906_at, 1451786_at, 1460166_at, 1453193_s_at, 1416361_a_at, 1460470_at, 1452114_s_at, 1437751_at, 1456395_at, 1452540_a_at, 1418735_at, 1438394_x_at, 1448671_at,

## Sheet: 9- GO
Gene Ontology Term	Genes	Fold enrich.	P value	Gene list
regulation of cellular physiological process	61	1.79333	8.85067e-07	1429438_at, 1428816_a_at, 1450333_a_at, 1416598_at, 1450749_a_at, 1450750_a_at, 1455556_at, 1422565_s_at, 1421336_at, 1417930_at, 1436363_a_at, 1423315_at, 1419123_a_at, 1425895_a_at, 1426690_a_at, 1418174_at, 1438211_s_at, 1434495_at, 1418157_at, 1421604_a_at, 1429360_at, 1421112_at, 1422728_at, 1450718_at, 1419408_at, 1418350_at, 1449311_at, 1431843_a_at, 1458299_s_at, 1416985_at, 1435740_at, 1…
regulation of physiological process	61	1.72506	3.43718e-06	1429438_at, 1428816_a_at, 1450333_a_at, 1416598_at, 1450749_a_at, 1450750_a_at, 1455556_at, 1422565_s_at, 1421336_at, 1417930_at, 1436363_a_at, 1423315_at, 1419123_a_at, 1425895_a_at, 1426690_a_at, 1418174_at, 1438211_s_at, 1434495_at, 1418157_at, 1421604_a_at, 1429360_at, 1421112_at, 1422728_at, 1450718_at, 1419408_at, 1418350_at, 1449311_at, 1431843_a_at, 1458299_s_at, 1416985_at, 1435740_at, 1…
regulation of cellular process	61	1.7065	4.97164e-06	1429438_at, 1428816_a_at, 1450333_a_at, 1416598_at, 1450749_a_at, 1450750_a_at, 1455556_at, 1422565_s_at, 1421336_at, 1417930_at, 1436363_a_at, 1423315_at, 1419123_a_at, 1425895_a_at, 1426690_a_at, 1418174_at, 1438211_s_at, 1434495_at, 1418157_at, 1421604_a_at, 1429360_at, 1421112_at, 1422728_at, 1450718_at, 1419408_at, 1418350_at, 1449311_at, 1431843_a_at, 1458299_s_at, 1416985_at, 1435740_at, 1…
regulation of biological process	63	1.6283	1.4937e-05	1429438_at, 1428816_a_at, 1450333_a_at, 1416598_at, 1450749_a_at, 1450750_a_at, 1455556_at, 1422565_s_at, 1421336_at, 1417930_at, 1419123_a_at, 1436363_a_at, 1423315_at, 1425895_a_at, 1426690_a_at, 1418174_at, 1438211_s_at, 1434495_at, 1418157_at, 1421604_a_at, 1429360_at, 1421340_at, 1421112_at, 1422728_at, 1450718_at, 1419408_at, 1418350_at, 1449311_at, 1431843_a_at, 1458299_s_at, 1416985_at, 1…
regulation of transcription, DNA-dependent	43	1.9422	1.51385e-05	1419415_a_at, 1455790_at, 1451046_at, 1440619_at, 1429438_at, 1428816_a_at, 1450333_a_at, 1417595_at, 1416598_at, 1450749_a_at, 1450750_a_at, 1456805_a_at, 1458145_at, 1455556_at, 1422565_s_at, 1451198_at, 1451229_at, 1454803_a_at, 1421336_at, 1433633_at, 1433634_at, 1454665_at, 1417930_at, 1436363_a_at, 1435445_at, 1425895_a_at, 1426690_a_at, 1419514_at, 1418174_at, 1438211_s_at, 1449152_at, 141…
regulation of metabolism	48	1.8378	1.56729e-05	1419415_a_at, 1455790_at, 1451046_at, 1440619_at, 1429438_at, 1428816_a_at, 1450333_a_at, 1417595_at, 1416598_at, 1450749_a_at, 1450750_a_at, 1456805_a_at, 1458145_at, 1455556_at, 1422565_s_at, 1451198_at, 1451229_at, 1454803_a_at, 1421336_at, 1417930_at, 1433633_at, 1433634_at, 1454665_at, 1419123_a_at, 1436363_a_at, 1435445_at, 1425895_a_at, 1426690_a_at, 1419514_at, 1418174_at, 1438211_s_at, 1…
regulation of transcription	44	1.89774	2.02752e-05	1419415_a_at, 1455790_at, 1451046_at, 1440619_at, 1429438_at, 1428816_a_at, 1450333_a_at, 1417595_at, 1416598_at, 1450749_a_at, 1450750_a_at, 1456805_a_at, 1458145_at, 1455556_at, 1422565_s_at, 1451198_at, 1451229_at, 1454803_a_at, 1421336_at, 1433633_at, 1433634_at, 1454665_at, 1417930_at, 1436363_a_at, 1435445_at, 1425895_a_at, 1426690_a_at, 1419514_at, 1418174_at, 1438211_s_at, 1434495_at, 144…
transcription, DNA-dependent	43	1.91108	2.25346e-05	1419415_a_at, 1455790_at, 1451046_at, 1440619_at, 1429438_at, 1428816_a_at, 1450333_a_at, 1417595_at, 1416598_at, 1450749_a_at, 1450750_a_at, 1456805_a_at, 1458145_at, 1455556_at, 1422565_s_at, 1451198_at, 1451229_at, 1454803_a_at, 1421336_at, 1433633_at, 1433634_at, 1454665_at, 1417930_at, 1436363_a_at, 1435445_at, 1425895_a_at, 1426690_a_at, 1419514_at, 1418174_at, 1438211_s_at, 1449152_at, 141…
regulation of nucleobase, nucleoside, nucleotide and nucleic acid metabolism	44	1.87442	2.75667e-05	1419415_a_at, 1455790_at, 1451046_at, 1440619_at, 1429438_at, 1428816_a_at, 1450333_a_at, 1417595_at, 1416598_at, 1450749_a_at, 1450750_a_at, 1456805_a_at, 1458145_at, 1455556_at, 1422565_s_at, 1451198_at, 1451229_at, 1454803_a_at, 1421336_at, 1433633_at, 1433634_at, 1454665_at, 1417930_at, 1436363_a_at, 1435445_at, 1425895_a_at, 1426690_a_at, 1419514_at, 1418174_at, 1438211_s_at, 1434495_at, 144…
regulation of cellular metabolism	46	1.83117	2.91919e-05	1419415_a_at, 1455790_at, 1451046_at, 1440619_at, 1429438_at, 1428816_a_at, 1450333_a_at, 1417595_at, 1416598_at, 1450749_a_at, 1450750_a_at, 1456805_a_at, 1458145_at, 1455556_at, 1422565_s_at, 1451198_at, 1451229_at, 1454803_a_at, 1421336_at, 1417930_at, 1433633_at, 1433634_at, 1454665_at, 1419123_a_at, 1436363_a_at, 1435445_at, 1425895_a_at, 1426690_a_at, 1419514_at, 1418174_at, 1438211_s_at, 1…
transcription	44	1.83864	4.41968e-05	1419415_a_at, 1455790_at, 1451046_at, 1440619_at, 1429438_at, 1428816_a_at, 1450333_a_at, 1417595_at, 1416598_at, 1450749_a_at, 1450750_a_at, 1456805_a_at, 1458145_at, 1455556_at, 1422565_s_at, 1451198_at, 1451229_at, 1454803_a_at, 1421336_at, 1433633_at, 1433634_at, 1454665_at, 1417930_at, 1436363_a_at, 1435445_at, 1425895_a_at, 1426690_a_at, 1419514_at, 1418174_at, 1438211_s_at, 1434495_at, 144…
development	44	1.82763	5.11185e-05	1419415_a_at, 1438718_at, 1451046_at, 1428816_a_at, 1450333_a_at, 1440052_at, 1417595_at, 1450749_a_at, 1450750_a_at, 1455556_at, 1422565_s_at, 1451198_at, 1426869_at, 1421336_at, 1419123_a_at, 1423315_at, 1416689_at, 1422818_at, 1437132_x_at, 1450767_at, 1434439_at, 1425895_a_at, 1419514_at, 1443086_at, 1446720_at, 1440435_at, 1418157_at, 1424137_at, 1446252_at, 1421112_at, 1440682_at, 1422728_a…
morphogenesis	26	2.34109	8.88307e-05	1438718_at, 1419415_a_at, 1451046_at, 1440052_at, 1455556_at, 1422565_s_at, 1423315_at, 1419123_a_at, 1416689_at, 1422818_at, 1437132_x_at, 1450767_at, 1434439_at, 1425895_a_at, 1443086_at, 1446720_at, 1424137_at, 1446252_at, 1422728_at, 1418350_at, 1418084_at, 1448944_at, 1457198_at, 1456854_at, 1448710_at, 1418496_at, 1460642_at, 1437224_at, 1418285_at, 1451591_a_at, 1422642_at, 1450700_at, 141…
negative regulation of cellular physiological process	19	2.71611	0.00019341	1451046_at, 1440619_at, 1422728_at, 1450718_at, 1455556_at, 1451198_at, 1421336_at, 1417930_at, 1433633_at, 1433634_at, 1454665_at, 1423315_at, 1434439_at, 1425895_a_at, 1437224_at, 1422697_s_at, 1456898_at, 1436845_at, 1434495_at, 1449152_at, 1427447_a_at,
organ morphogenesis	17	2.79521	0.000350533	1438718_at, 1419415_a_at, 1451046_at, 1446252_at, 1422728_at, 1418350_at, 1418084_at, 1448944_at, 1457198_at, 1422565_s_at, 1419123_a_at, 1416689_at, 1434439_at, 1448710_at, 1418496_at, 1425895_a_at, 1460642_at, 1437224_at, 1417155_at,
negative regulation of physiological process	19	2.58296	0.000356665	1451046_at, 1440619_at, 1422728_at, 1450718_at, 1455556_at, 1451198_at, 1421336_at, 1417930_at, 1433633_at, 1433634_at, 1454665_at, 1423315_at, 1434439_at, 1425895_a_at, 1437224_at, 1422697_s_at, 1456898_at, 1436845_at, 1434495_at, 1449152_at, 1427447_a_at,
cell motility	12	3.55297	0.000544279	1443086_at, 1446720_at, 1416985_at, 1418157_at, 1448710_at, 1446252_at, 1440052_at, 1456609_at, 1418350_at, 1418285_at, 1451591_a_at, 1437224_at, 1418084_at, 1448944_at, 1457198_at, 1456854_at,
localization of cell	12	3.55297	0.000544279	1443086_at, 1446720_at, 1416985_at, 1418157_at, 1448710_at, 1446252_at, 1440052_at, 1456609_at, 1418350_at, 1418285_at, 1451591_a_at, 1437224_at, 1418084_at, 1448944_at, 1457198_at, 1456854_at,
locomotion	12	3.5031	0.000612302	1443086_at, 1446720_at, 1416985_at, 1418157_at, 1448710_at, 1446252_at, 1440052_at, 1456609_at, 1418350_at, 1418285_at, 1451591_a_at, 1437224_at, 1418084_at, 1448944_at, 1457198_at, 1456854_at,
positive regulation of cellular physiological process	17	2.61437	0.000726362	1419415_a_at, 1438718_at, 1428816_a_at, 1450333_a_at, 1421112_at, 1422728_at, 1450749_a_at, 1450750_a_at, 1418350_at, 1455556_at, 1435448_at, 1456006_at, 1456005_a_at, 1435449_at, 1416985_at, 1419123_a_at, 1423315_at, 1418496_at, 1434100_x_at, 1418285_at, 1451591_a_at, 1456898_at, 1417155_at,
organ development	24	2.09744	0.000876336	1418157_at, 1440435_at, 1419415_a_at, 1438718_at, 1451046_at, 1446252_at, 1422728_at, 1418350_at, 1455556_at, 1422565_s_at, 1418084_at, 1448944_at, 1457198_at, 1426869_at, 1421336_at, 1419123_a_at, 1453181_x_at, 1416689_at, 1434439_at, 1448710_at, 1418496_at, 1460642_at, 1425895_a_at, 1437224_at, 1417155_at, 1436845_at,
apoptosis	16	2.66236	0.000926021	1419415_a_at, 1421340_at, 1455790_at, 1440619_at, 1424594_at, 1422728_at, 1455556_at, 1433699_at, 1450829_at, 1435448_at, 1456006_at, 1456005_a_at, 1435449_at, 1423315_at, 1434439_at, 1460642_at, 1434100_x_at, 1452821_at, 1437224_at, 1437647_at,
programmed cell death	16	2.61528	0.00110817	1419415_a_at, 1421340_at, 1455790_at, 1440619_at, 1424594_at, 1422728_at, 1455556_at, 1433699_at, 1450829_at, 1435448_at, 1456006_at, 1456005_a_at, 1435449_at, 1423315_at, 1434439_at, 1460642_at, 1434100_x_at, 1452821_at, 1437224_at, 1437647_at,
positive regulation of physiological process	17	2.48136	0.00126017	1419415_a_at, 1438718_at, 1428816_a_at, 1450333_a_at, 1421112_at, 1422728_at, 1450749_a_at, 1450750_a_at, 1418350_at, 1455556_at, 1435448_at, 1456006_at, 1456005_a_at, 1435449_at, 1416985_at, 1419123_a_at, 1423315_at, 1418496_at, 1434100_x_at, 1418285_at, 1451591_a_at, 1456898_at, 1417155_at,
negative regulation of cellular process	19	2.31107	0.00130091	1451046_at, 1440619_at, 1422728_at, 1450718_at, 1455556_at, 1451198_at, 1421336_at, 1417930_at, 1433633_at, 1433634_at, 1454665_at, 1423315_at, 1434439_at, 1425895_a_at, 1437224_at, 1422697_s_at, 1456898_at, 1436845_at, 1434495_at, 1449152_at, 1427447_a_at,
negative regulation of biological process	20	2.23352	0.00137213	1451046_at, 1440619_at, 1450718_at, 1422728_at, 1455556_at, 1451198_at, 1418084_at, 1448944_at, 1457198_at, 1421336_at, 1417930_at, 1433633_at, 1433634_at, 1454665_at, 1423315_at, 1434439_at, 1425895_a_at, 1437224_at, 1422697_s_at, 1456898_at, 1436845_at, 1434495_at, 1449152_at, 1427447_a_at,
neurogenesis	11	3.37707	0.00151823	1443086_at, 1446720_at, 1418157_at, 1424137_at, 1448710_at, 1428816_a_at, 1450333_a_at, 1421112_at, 1440052_at, 1450749_a_at, 1450750_a_at, 1418285_at, 1451591_a_at, 1437224_at, 1418084_at, 1448944_at, 1457198_at,
positive regulation of cellular process	17	2.4054	0.00173587	1419415_a_at, 1438718_at, 1428816_a_at, 1450333_a_at, 1421112_at, 1422728_at, 1450749_a_at, 1450750_a_at, 1418350_at, 1455556_at, 1435448_at, 1456006_at, 1456005_a_at, 1435449_at, 1416985_at, 1419123_a_at, 1423315_at, 1418496_at, 1434100_x_at, 1418285_at, 1451591_a_at, 1456898_at, 1417155_at,
axon guidance	6	6.83824	0.00177115	1443086_at, 1446720_at, 1448710_at, 1440052_at, 1418285_at, 1451591_a_at, 1437224_at, 1418084_at, 1448944_at, 1457198_at,
cell death	16	2.47431	0.00191433	1419415_a_at, 1421340_at, 1455790_at, 1440619_at, 1424594_at, 1422728_at, 1455556_at, 1433699_at, 1450829_at, 1435448_at, 1456006_at, 1456005_a_at, 1435449_at, 1423315_at, 1434439_at, 1460642_at, 1434100_x_at, 1452821_at, 1437224_at, 1437647_at,
death	16	2.44702	0.00213127	1419415_a_at, 1421340_at, 1455790_at, 1440619_at, 1424594_at, 1422728_at, 1455556_at, 1433699_at, 1450829_at, 1435448_at, 1456006_at, 1456005_a_at, 1435449_at, 1423315_at, 1434439_at, 1460642_at, 1434100_x_at, 1452821_at, 1437224_at, 1437647_at,
cell migration	10	3.51049	0.00214308	1443086_at, 1446720_at, 1418157_at, 1448710_at, 1446252_at, 1440052_at, 1456609_at, 1418350_at, 1418285_at, 1451591_a_at, 1437224_at, 1418084_at, 1448944_at, 1457198_at,
neuron differentiation	10	3.46661	0.0023335	1443086_at, 1446720_at, 1424137_at, 1448710_at, 1428816_a_at, 1450333_a_at, 1421112_at, 1440052_at, 1450749_a_at, 1450750_a_at, 1418285_at, 1451591_a_at, 1437224_at, 1418084_at, 1448944_at, 1457198_at,
positive regulation of biological process	18	2.14552	0.00396592	1419415_a_at, 1438718_at, 1421340_at, 1428816_a_at, 1450333_a_at, 1421112_at, 1422728_at, 1450749_a_at, 1450750_a_at, 1418350_at, 1455556_at, 1435448_at, 1456006_at, 1456005_a_at, 1435449_at, 1416985_at, 1419123_a_at, 1423315_at, 1418496_at, 1434100_x_at, 1418285_at, 1451591_a_at, 1456898_at, 1417155_at,
nucleobase, nucleoside, nucleotide and nucleic acid metabolism	49	1.42843	0.00519289	1429438_at, 1428816_a_at, 1450333_a_at, 1416598_at, 1450749_a_at, 1450750_a_at, 1455556_at, 1423157_at, 1422565_s_at, 1421336_at, 1417930_at, 1436363_a_at, 1426690_a_at, 1425895_a_at, 1418174_at, 1438211_s_at, 1434495_at, 1418157_at, 1421604_a_at, 1429360_at, 1421112_at, 1419408_at, 1449311_at, 1431843_a_at, 1458299_s_at, 1422095_a_at, 1450484_a_at, 1429832_at, 1435740_at, 1441823_at, 1422088_at,…
cellular process	137	1.07907	0.00599365	1442347_at, 1422710_a_at, 1435425_at, 1416598_at, 1447275_at, 1422256_at, 1450749_a_at, 1450750_a_at, 1433699_at, 1450829_at, 1429224_at, 1422397_a_at, 1448681_at, 1430798_x_at, 1417930_at, 1426441_at, 1425895_a_at, 1434495_at, 1426517_at, 1435268_at, 1418157_at, 1421340_at, 1441894_s_at, 1460206_at, 1446252_at, 1421112_at, 1422728_at, 1450718_at, 1419408_at, 1453571_at, 1449311_at, 1457374_at, 1…
cell proliferation	12	2.60675	0.00617252	1447426_at, 1419123_a_at, 1438718_at, 1434439_at, 1448710_at, 1418350_at, 1418285_at, 1451591_a_at, 1455556_at, 1456898_at, 1417155_at, 1436845_at, 1421336_at,
nervous system development	14	2.33892	0.00660053	1418157_at, 1443086_at, 1446720_at, 1424137_at, 1428816_a_at, 1450333_a_at, 1421112_at, 1422728_at, 1440052_at, 1450749_a_at, 1450750_a_at, 1455556_at, 1418084_at, 1448944_at, 1457198_at, 1448710_at, 1437224_at, 1418285_at, 1451591_a_at, 1456898_at,
negative regulation of metabolism	10	2.93988	0.00685067	1433633_at, 1433634_at, 1454665_at, 1417930_at, 1451046_at, 1425895_a_at, 1422728_at, 1422697_s_at, 1456898_at, 1451198_at, 1434495_at, 1427447_a_at,
cellular morphogenesis	12	2.56654	0.00690919	1443086_at, 1446720_at, 1423315_at, 1422818_at, 1437132_x_at, 1450767_at, 1424137_at, 1448710_at, 1440052_at, 1422642_at, 1450700_at, 1418285_at, 1451591_a_at, 1455556_at, 1437224_at, 1418084_at, 1448944_at, 1457198_at, 1456854_at,
negative regulation of cellular metabolism	9	3.133	0.00791058	1433633_at, 1433634_at, 1454665_at, 1417930_at, 1451046_at, 1425895_a_at, 1422728_at, 1422697_s_at, 1456898_at, 1451198_at, 1434495_at,
regulation of progression through cell cycle	11	2.61481	0.00920725	1418157_at, 1438718_at, 1455790_at, 1434439_at, 1435445_at, 1422088_at, 1422087_at, 1434777_at, 1422728_at, 1455556_at, 1417155_at, 1436845_at, 1449152_at,
regulation of cell cycle	11	2.60736	0.00938276	1418157_at, 1438718_at, 1455790_at, 1434439_at, 1435445_at, 1422088_at, 1422087_at, 1434777_at, 1422728_at, 1455556_at, 1417155_at, 1436845_at, 1449152_at,
neuron morphogenesis during differentiation	7	3.80647	0.0100374	1443086_at, 1446720_at, 1424137_at, 1448710_at, 1440052_at, 1418285_at, 1451591_a_at, 1437224_at, 1418084_at, 1448944_at, 1457198_at,
neurite morphogenesis	7	3.80647	0.0100374	1443086_at, 1446720_at, 1424137_at, 1448710_at, 1440052_at, 1418285_at, 1451591_a_at, 1437224_at, 1418084_at, 1448944_at, 1457198_at,
negative regulation of transcription	8	3.32795	0.0101119	1433633_at, 1433634_at, 1454665_at, 1417930_at, 1451046_at, 1425895_a_at, 1422697_s_at, 1456898_at, 1451198_at, 1434495_at,
regulation of cell proliferation	9	2.93642	0.011429	1419123_a_at, 1438718_at, 1418350_at, 1418285_at, 1451591_a_at, 1455556_at, 1456898_at, 1417155_at, 1436845_at, 1421336_at,
system development	14	2.14508	0.0130474	1418157_at, 1443086_at, 1446720_at, 1424137_at, 1428816_a_at, 1450333_a_at, 1421112_at, 1422728_at, 1440052_at, 1450749_a_at, 1450750_a_at, 1455556_at, 1418084_at, 1448944_at, 1457198_at, 1448710_at, 1437224_at, 1418285_at, 1451591_a_at, 1456898_at,
negative regulation of nucleobase, nucleoside, nucleotide and nucleic acid metabolism	8	3.15445	0.0132877	1433633_at, 1433634_at, 1454665_at, 1417930_at, 1451046_at, 1425895_a_at, 1422697_s_at, 1456898_at, 1451198_at, 1434495_at,
signal transduction	38	1.44561	0.0145306	1438718_at, 1442347_at, 1440619_at, 1424471_at, 1420851_at, 1450025_at, 1422256_at, 1455556_at, 1422397_a_at, 1448681_at, 1429950_at, 1419123_a_at, 1434439_at, 1425895_a_at, 1421843_at, 1424896_at, 1426517_at, 1435268_at, 1460204_at, 1447426_at, 1421340_at, 1452264_at, 1425215_at, 1425216_at, 1441894_s_at, 1460206_at, 1446252_at, 1422728_at, 1450718_at, 1453571_at, 1418350_at, 1422444_at, 1422445…
cell cycle	15	2.00963	0.0163976	1418157_at, 1447426_at, 1438718_at, 1427005_at, 1455790_at, 1422728_at, 1420851_at, 1450025_at, 1455556_at, 1422818_at, 1437132_x_at, 1450767_at, 1434439_at, 1435445_at, 1422088_at, 1422087_at, 1434777_at, 1417155_at, 1436845_at, 1449152_at,
positive regulation of cell proliferation	6	4.02574	0.0164045	1419123_a_at, 1438718_at, 1418350_at, 1418285_at, 1451591_a_at, 1456898_at, 1417155_at,
regulation of apoptosis	10	2.5443	0.0165224	1435448_at, 1456006_at, 1456005_a_at, 1435449_at, 1419415_a_at, 1423315_at, 1434439_at, 1440619_at, 1434100_x_at, 1460642_at, 1422728_at, 1455556_at, 1437224_at,
cellular morphogenesis during differentiation	7	3.36642	0.0175262	1443086_at, 1446720_at, 1424137_at, 1448710_at, 1440052_at, 1418285_at, 1451591_a_at, 1437224_at, 1418084_at, 1448944_at, 1457198_at,
cell communication	40	1.40776	0.017679	1438718_at, 1442347_at, 1440619_at, 1424471_at, 1420851_at, 1450025_at, 1422256_at, 1450749_a_at, 1450750_a_at, 1455556_at, 1422397_a_at, 1448681_at, 1429950_at, 1419123_a_at, 1434439_at, 1425895_a_at, 1421843_at, 1424896_at, 1426517_at, 1435268_at, 1460204_at, 1447426_at, 1421340_at, 1452264_at, 1425215_at, 1425216_at, 1441894_s_at, 1460206_at, 1446252_at, 1450718_at, 1422728_at, 1453571_at, 141…
cellular physiological process	121	1.10251	0.018291	1442347_at, 1422710_a_at, 1435425_at, 1416598_at, 1447275_at, 1450749_a_at, 1450750_a_at, 1433699_at, 1450829_at, 1429224_at, 1430798_x_at, 1417930_at, 1426441_at, 1425895_a_at, 1434495_at, 1418157_at, 1421340_at, 1441894_s_at, 1460206_at, 1446252_at, 1421112_at, 1422728_at, 1450718_at, 1419408_at, 1449311_at, 1457374_at, 1456854_at, 1431843_a_at, 1458299_s_at, 1436512_at, 1454788_at, 1422095_a_a…
regulation of programmed cell death	10	2.49846	0.0183725	1435448_at, 1456006_at, 1456005_a_at, 1435449_at, 1419415_a_at, 1423315_at, 1434439_at, 1440619_at, 1434100_x_at, 1460642_at, 1422728_at, 1455556_at, 1437224_at,
axonogenesis	6	3.8697	0.0191363	1443086_at, 1446720_at, 1448710_at, 1440052_at, 1418285_at, 1451591_a_at, 1437224_at, 1418084_at, 1448944_at, 1457198_at,
cell differentiation	19	1.76033	0.0206971	1443086_at, 1446720_at, 1438718_at, 1424137_at, 1428816_a_at, 1450333_a_at, 1421112_at, 1422728_at, 1440052_at, 1450749_a_at, 1450750_a_at, 1455556_at, 1456854_at, 1418084_at, 1448944_at, 1457198_at, 1421336_at, 1453181_x_at, 1434439_at, 1448710_at, 1418496_at, 1437224_at, 1418285_at, 1451591_a_at, 1436845_at,
neuron development	7	3.09782	0.0251875	1443086_at, 1446720_at, 1424137_at, 1448710_at, 1440052_at, 1418285_at, 1451591_a_at, 1437224_at, 1418084_at, 1448944_at, 1457198_at,
embryonic development	9	2.50431	0.026937	1419415_a_at, 1438718_at, 1448710_at, 1440682_at, 1417595_at, 1418350_at, 1418285_at, 1451591_a_at, 1455556_at, 1436845_at,
cell development	9	2.43113	0.0313561	1443086_at, 1446720_at, 1424137_at, 1448710_at, 1421112_at, 1440052_at, 1418285_at, 1451591_a_at, 1437224_at, 1418084_at, 1448944_at, 1457198_at, 1456854_at,
negative regulation of transcription, DNA-dependent	6	3.37292	0.0321713	1433633_at, 1433634_at, 1454665_at, 1451046_at, 1425895_a_at, 1422697_s_at, 1456898_at, 1451198_at,
positive regulation of apoptosis	6	3.32795	0.0337649	1435448_at, 1456006_at, 1456005_a_at, 1435449_at, 1419415_a_at, 1423315_at, 1434100_x_at, 1422728_at, 1455556_at,
positive regulation of programmed cell death	6	3.26269	0.0363353	1435448_at, 1456006_at, 1456005_a_at, 1435449_at, 1419415_a_at, 1423315_at, 1434100_x_at, 1422728_at, 1455556_at,
primary metabolism	84	1.14569	0.0526444	1442347_at, 1429438_at, 1435425_at, 1428816_a_at, 1450333_a_at, 1416598_at, 1447275_at, 1450749_a_at, 1450750_a_at, 1455556_at, 1423157_at, 1433699_at, 1450829_at, 1422565_s_at, 1430798_x_at, 1421336_at, 1417930_at, 1419123_a_at, 1436363_a_at, 1425895_a_at, 1426690_a_at, 1421843_at, 1418174_at, 1438211_s_at, 1434495_at, 1418157_at, 1421604_a_at, 1429360_at, 1421340_at, 1429029_at, 1421112_at, 142…
cell organization and biogenesis	28	1.40504	0.055645	1438718_at, 1429438_at, 1440052_at, 1455556_at, 1429224_at, 1451229_at, 1454803_a_at, 1430798_x_at, 1423315_at, 1422818_at, 1437132_x_at, 1450767_at, 1434439_at, 1443086_at, 1446720_at, 1424137_at, 1441894_s_at, 1460206_at, 1422059_at, 1434116_at, 1450718_at, 1418084_at, 1448944_at, 1457198_at, 1456854_at, 1416985_at, 1436512_at, 1454788_at, 1448710_at, 1457316_at, 1434661_at, 1451123_at, 1437224…
angiogenesis	5	3.40978	0.0582335	1448710_at, 1425895_a_at, 1418350_at, 1437224_at, 1418084_at, 1448944_at, 1457198_at,
vasculature development	6	2.85252	0.0585538	1448710_at, 1425895_a_at, 1418350_at, 1437224_at, 1418084_at, 1448944_at, 1457198_at, 1421336_at,
transcription from RNA polymerase II promoter	9	2.11522	0.0617193	1433633_at, 1433634_at, 1454665_at, 1419415_a_at, 1451046_at, 1435445_at, 1418496_at, 1421112_at, 1425895_a_at, 1416598_at, 1450749_a_at, 1450750_a_at,
di-, tri-valent inorganic cation transport	5	3.27554	0.065534	1453721_a_at, 1422710_a_at, 1426441_at, 1417061_at, 1440940_at,
regulation of development	6	2.69833	0.0707331	1421112_at, 1422728_at, 1455556_at, 1437224_at, 1436845_at, 1418084_at, 1448944_at, 1457198_at,
regulation of transcription from RNA polymerase II promoter	8	2.19666	0.0709763	1433633_at, 1433634_at, 1454665_at, 1419415_a_at, 1451046_at, 1418496_at, 1421112_at, 1425895_a_at, 1416598_at, 1450749_a_at, 1450750_a_at,
transmembrane receptor protein tyrosine kinase signaling pathway	5	3.03645	0.0814923	1419123_a_at, 1438718_at, 1450718_at, 1418350_at, 1418084_at, 1448944_at, 1457198_at,
